# Supplementary material for: Crystal structure of bis(5-bromo-1,10-phenanthroline-κ2 N,N′)bis­[di­hydro­bis­(pyrazol-1-yl)borato-κ2 N 2,N 2′]iron(II) toluene disolvate
Source: Acta Crystallogr E Crystallogr Commun. 2020 Jul 31;76(Pt 8):1398–402. doi: 10.1107/S2056989020010361 (PMC7405586; doi:10.1107/S2056989020010361)
Supplement: Supplementary file 1 [file e-76-01398-sup1.cif]

##############################################################################
#                                                                            #
# This CIF contains the data in a paper accepted for publication in          #
# Acta Crystallographica Section E. It conforms to the requirements of       #
# Notes for Authors for Acta Crystallographica Section E, and has been       #
# peer reviewed under the auspices of the IUCr Commission on Journals.       #
#                                                                            #
# Full details of the Crystallographic Information File format               #
# are given in the paper "The Crystallographic Information File (CIF):       #
# a New Standard Archive File for Crystallography" by S. R. Hall, F. H.      #
# Allen and I. D. Brown [Acta Cryst. (1991), A47, 655-685].                  #
#                                                                            #
# The current version of the core CIF dictionary is obtainable from          #
# ftp://ftp.iucr.org/pub/cif_core.dic.                                       #
#                                                                            #
# Software is freely available for graphical display of the structure(s)     #
# in this CIF. For information consult the CIF software page                 #
# http://www.iucr.org/resources/cif/software.                                #
#                                                                            #
# This file may be used for bona fide research purposes within the           #
# scientific community so long as proper attribution is given to the journal # 
# article from which it was obtained.                                        #
#                                                                            #
##############################################################################
data_I
_audit_creation_method     SHELXL-2014
_journal_date_recd_electronic     2020-07-14
_journal_date_accepted     2020-07-27
_journal_name_full     'Acta Crystallographica, Section E'
_journal_year     2020
_journal_volume     76
_journal_issue      8
_journal_page_first     1398
_journal_page_last     1402
_journal_paper_category     GM
_journal_paper_doi     10.1107/S2056989020010361
_journal_coeditor_code     WM5576
_publ_contact_author_name     'Sascha Ossinger'
_publ_contact_author_address
;
Institut f\"ur Anorganische Chemie, Christian-Albrechts-Universit\"at zu Kiel,
Max-Eyth Str. 2, D-24118 Kiel, Germany
;
_publ_contact_author_email     'sossinger@ac.uni-kiel.de'
_publ_contact_author_fax     ?
_publ_contact_author_phone     ?
_publ_section_title
;\
Crystal structure of
(5-bromo-1,10-\phenanthroline-\k^2^<i>N</i>,<i>N</i>')bis[dihydro\
bis(pyrazol-1-yl)borato-\k^2^<i>N</i>^2^,<i>N</i>^2'^]iron(II)
toluene disolvate
;
_publ_section_title_footnote     .
loop_
    _publ_author_name
    _publ_author_footnote
    _publ_author_address
    'Ossinger, Sascha' .
;
Institut f\"ur Anorganische Chemie, Christian-Albrechts-Universit\"at zu Kiel,
Max-Eyth Str. 2, D-24118 Kiel, Germany
;
    'N\"ather, Christian' .
;
Institut f\"ur Anorganische Chemie, Christian-Albrechts-Universit\"at zu Kiel,
Max-Eyth Str. 2, D-24118 Kiel, Germany
;
    'Tuczek, Felix' .
;
Institut f\"ur Anorganische Chemie, Christian-Albrechts-Universit\"at zu Kiel,
Max-Eyth Str. 2, D-24118 Kiel, Germany
;
_publ_section_synopsis
;
Each of the two unique metal complex  molecules in the title compound shows a
distorted N~6~ coordination set defined by three pairs of chelating ligands.
;
_chemical_name_systematic
;\
(5-Bromo-1,10-\phenanthroline-\k^2^<i>N</i>,<i>N</i>')bis[dihydro\
bis(pyrazol-1-yl)borato-\k^2^<i>N</i>^2^,<i>N</i>^2'^]iron(II)
toluene disolvate
;
_chemical_name_common     ?
_chemical_formula_moiety     'C31 H31 B2 Br Fe N10'
_chemical_formula_sum     'C31 H31 B2 Br Fe N10'
_chemical_formula_iupac     '[Fe (C6 H8 B N4)2 (C12 H7 Br N2)], C7 H8'
_chemical_formula_weight     701.04
_chemical_melting_point     ?
_space_group_crystal_system     triclinic
_space_group_name_H-M_alt     'P -1'
_space_group_name_Hall     '-P 1'
loop_
    _space_group_symop_operation_xyz
    'x, y, z'
    '-x, -y, -z'
_cell_length_a     10.5035(4)
_cell_length_b     15.2782(5)
_cell_length_c     20.9003(7)
_cell_angle_alpha     80.266(3)
_cell_angle_beta     86.443(3)
_cell_angle_gamma     78.066(3)
_cell_volume     3233.0(2)
_cell_formula_units_Z     4
_cell_measurement_reflns_used     26954
_cell_measurement_theta_min     1.380
_cell_measurement_theta_max     26.004
_cell_measurement_temperature     200(2)
_exptl_crystal_description     block
_exptl_crystal_colour     purple
_exptl_crystal_size_max     0.14
_exptl_crystal_size_mid     0.10
_exptl_crystal_size_min     0.08
_exptl_crystal_density_diffrn     1.440
_exptl_crystal_density_meas     ?
_exptl_crystal_density_method     ?
_exptl_crystal_F_000     1432
_exptl_absorpt_coefficient_mu     1.741
_exptl_absorpt_correction_type     none
_exptl_absorpt_process_details     ?
_exptl_absorpt_correction_T_min     ?
_exptl_absorpt_correction_T_max     ?
_exptl_special_details     ?
_diffrn_ambient_temperature     200(2)
_diffrn_source     ?
_diffrn_radiation_type     MoK\a
_diffrn_radiation_wavelength     0.71073
_diffrn_measurement_device_type     'Stoe IPDS-2'
_diffrn_measurement_method     'Omega scans'
_diffrn_detector_area_resol_mean     ?
_diffrn_reflns_number     26954
_diffrn_reflns_av_R_equivalents     0.0369
_diffrn_reflns_av_unetI/netI     0.0522
_diffrn_reflns_theta_min     1.380
_diffrn_reflns_theta_max     26.004
_diffrn_reflns_theta_full     25.242
_diffrn_measured_fraction_theta_max     0.990
_diffrn_measured_fraction_theta_full     0.990
_diffrn_reflns_limit_h_min     -12
_diffrn_reflns_limit_h_max     12
_diffrn_reflns_limit_k_min     -18
_diffrn_reflns_limit_k_max     18
_diffrn_reflns_limit_l_min     -25
_diffrn_reflns_limit_l_max     24
_refine_special_details     ?
_reflns_number_total     12583
_reflns_number_gt     8306
_reflns_threshold_expression     'I > 2\s(I)'
_refine_ls_structure_factor_coef     Fsqd
_refine_ls_matrix_type     full
_refine_ls_R_factor_all     0.0871
_refine_ls_R_factor_gt     0.0533
_refine_ls_wR_factor_gt     0.1249
_refine_ls_wR_factor_ref     0.1392
_refine_ls_goodness_of_fit_ref     1.018
_refine_ls_restrained_S_all     1.018
_refine_ls_number_reflns     12583
_refine_ls_number_parameters     749
_refine_ls_number_restraints     0
_refine_ls_hydrogen_treatment     constr
_refine_ls_weighting_scheme     calc
_refine_ls_weighting_details
                      'w=1/[\s^2^(Fo^2^)+(0.0751P)^2^] where P=(Fo^2^+2Fc^2^)/3'
_atom_sites_solution_hydrogens     mixed
_atom_sites_solution_primary     ?
_atom_sites_solution_secondary     ?
_refine_ls_shift/su_max     0.000
_refine_ls_shift/su_mean     0.000
_refine_diff_density_max     0.824
_refine_diff_density_min     -0.838
_refine_ls_extinction_method     none
_refine_ls_extinction_coef     .
loop_
    _atom_type_symbol
    _atom_type_description
    _atom_type_scat_dispersion_real
    _atom_type_scat_dispersion_imag
    _atom_type_scat_source
    'C' 'C' 0.0033 0.0016
                         'International Tables Vol C Tables 4.2.6.8 and 6.1.1.4'
    'H' 'H' 0.0000 0.0000
                         'International Tables Vol C Tables 4.2.6.8 and 6.1.1.4'
    'B' 'B' 0.0013 0.0007
                         'International Tables Vol C Tables 4.2.6.8 and 6.1.1.4'
    'N' 'N' 0.0061 0.0033
                         'International Tables Vol C Tables 4.2.6.8 and 6.1.1.4'
    'Fe' 'Fe' 0.3463 0.8444
                         'International Tables Vol C Tables 4.2.6.8 and 6.1.1.4'
    'Br' 'Br' -0.2901 2.4595
                         'International Tables Vol C Tables 4.2.6.8 and 6.1.1.4'
_computing_data_collection
;
X-AREA (Stoe & Cie, 2008)
;
_computing_cell_refinement
;
X-AREA (Stoe & Cie, 2008)
;
_computing_data_reduction
;
X-AREA (Stoe & Cie, 2008)
;
_computing_structure_solution
;
SHELXT (Sheldrick, 2015a)
;
_computing_structure_refinement
;
SHELXL2014 (Sheldrick, 2015b)
;
_computing_molecular_graphics
;
DIAMOND (Brandenburg, 1999)
;
_computing_publication_material
;
publCIF (Westrip, 2010)
;
loop_
    _atom_site_type_symbol
    _atom_site_label
    _atom_site_fract_x
    _atom_site_fract_y
    _atom_site_fract_z
    _atom_site_U_iso_or_equiv
    _atom_site_adp_type
    _atom_site_calc_flag
    _atom_site_occupancy
    _atom_site_disorder_assembly
    _atom_site_disorder_group
    Fe Fe1 0.01316(5) -0.25886(3) 0.51367(3) 0.03976(13) Uani d 1 . .
    N N1 -0.1584(3) -0.1569(2) 0.52782(16) 0.0459(7) Uani d 1 . .
    N N2 -0.2794(3) -0.1631(2) 0.51202(17) 0.0476(8) Uani d 1 . .
    C C1 -0.3628(4) -0.0856(3) 0.5195(2) 0.0544(10) Uani d 1 . .
    H H1 -0.4535 -0.0731 0.5117 0.065 Uiso calc 1 . .
    C C2 -0.2971(4) -0.0280(3) 0.5399(2) 0.0586(11) Uani d 1 . .
    H H2 -0.3312 0.0313 0.5491 0.070 Uiso calc 1 . .
    C C3 -0.1695(4) -0.0749(3) 0.5443(2) 0.0523(10) Uani d 1 . .
    H H3 -0.0994 -0.0519 0.5573 0.063 Uiso calc 1 . .
    B B1 -0.3132(4) -0.2520(3) 0.4989(3) 0.0545(12) Uani d 1 . .
    H H1A -0.3094 -0.2980 0.5456 0.065 Uiso d 1 . .
    H H1B -0.4139 -0.2356 0.4821 0.065 Uiso d 1 . .
    N N3 -0.2232(3) -0.2899(2) 0.44479(17) 0.0487(8) Uani d 1 . .
    N N4 -0.0926(3) -0.3169(2) 0.45283(16) 0.0459(7) Uani d 1 . .
    C C4 -0.0457(4) -0.3549(3) 0.4006(2) 0.0505(9) Uani d 1 . .
    H H4 0.0436 -0.3797 0.3930 0.061 Uiso calc 1 . .
    C C5 -0.1434(4) -0.3533(3) 0.3594(2) 0.0605(11) Uani d 1 . .
    H H5 -0.1361 -0.3759 0.3195 0.073 Uiso calc 1 . .
    C C6 -0.2535(4) -0.3116(3) 0.3892(2) 0.0605(11) Uani d 1 . .
    H H6 -0.3388 -0.2999 0.3728 0.073 Uiso calc 1 . .
    N N11 0.0743(3) -0.1673(2) 0.43396(16) 0.0462(7) Uani d 1 . .
    N N12 0.1960(3) -0.1776(2) 0.40582(16) 0.0479(7) Uani d 1 . .
    C C11 0.1945(4) -0.1166(3) 0.3515(2) 0.0559(10) Uani d 1 . .
    H H11 0.2674 -0.1094 0.3234 0.067 Uiso calc 1 . .
    C C12 0.0712(5) -0.0664(3) 0.3431(2) 0.0610(11) Uani d 1 . .
    H H12 0.0416 -0.0184 0.3088 0.073 Uiso calc 1 . .
    C C13 -0.0007(4) -0.1003(3) 0.3949(2) 0.0545(10) Uani d 1 . .
    H H13 -0.0912 -0.0793 0.4022 0.065 Uiso calc 1 . .
    B B11 0.3162(4) -0.2430(3) 0.4384(3) 0.0517(11) Uani d 1 . .
    H H11A 0.3992 -0.2431 0.4036 0.062 Uiso d 1 . .
    H H11B 0.3344 -0.2184 0.4829 0.062 Uiso d 1 . .
    N N13 0.2871(3) -0.3399(2) 0.45791(16) 0.0474(7) Uani d 1 . .
    N N14 0.1829(3) -0.3589(2) 0.49551(16) 0.0462(7) Uani d 1 . .
    C C14 0.1978(4) -0.4491(3) 0.5076(2) 0.0526(10) Uani d 1 . .
    H H14 0.1390 -0.4813 0.5331 0.063 Uiso calc 1 . .
    C C15 0.3123(4) -0.4893(3) 0.4775(2) 0.0596(11) Uani d 1 . .
    H H15 0.3457 -0.5521 0.4779 0.071 Uiso calc 1 . .
    C C16 0.3654(4) -0.4183(3) 0.4473(2) 0.0563(11) Uani d 1 . .
    H H16 0.4450 -0.4233 0.4227 0.068 Uiso calc 1 . .
    N N21 0.1093(3) -0.2068(2) 0.58586(16) 0.0434(7) Uani d 1 . .
    N N22 -0.0224(3) -0.3417(2) 0.60769(17) 0.0469(7) Uani d 1 . .
    C C21 0.1738(4) -0.1395(3) 0.5734(2) 0.0485(9) Uani d 1 . .
    H H21 0.1779 -0.1088 0.5300 0.058 Uiso calc 1 . .
    C C22 0.2357(4) -0.1123(3) 0.6215(2) 0.0535(10) Uani d 1 . .
    H H22 0.2826 -0.0647 0.6108 0.064 Uiso calc 1 . .
    C C23 0.2285(4) -0.1545(3) 0.6840(2) 0.0544(10) Uani d 1 . .
    H H23 0.2699 -0.1360 0.7171 0.065 Uiso calc 1 . .
    C C24 0.1596(4) -0.2255(2) 0.6994(2) 0.0482(9) Uani d 1 . .
    C C25 0.1454(5) -0.2758(3) 0.7631(2) 0.0615(11) Uani d 1 . .
    C C26 0.0766(5) -0.3412(3) 0.7750(2) 0.0631(11) Uani d 1 . .
    H H26 0.0683 -0.3718 0.8181 0.076 Uiso calc 1 . .
    C C27 0.0148(4) -0.3658(3) 0.7233(2) 0.0527(10) Uani d 1 . .
    C C28 -0.0595(4) -0.4335(3) 0.7322(3) 0.0616(11) Uani d 1 . .
    H H28 -0.0731 -0.4649 0.7745 0.074 Uiso calc 1 . .
    C C29 -0.1123(4) -0.4543(3) 0.6800(3) 0.0615(12) Uani d 1 . .
    H H29 -0.1627 -0.5002 0.6856 0.074 Uiso calc 1 . .
    C C30 -0.0911(4) -0.4071(3) 0.6183(2) 0.0556(10) Uani d 1 . .
    H H30 -0.1275 -0.4223 0.5822 0.067 Uiso calc 1 . .
    C C31 0.0291(3) -0.3208(2) 0.65962(19) 0.0449(8) Uani d 1 . .
    C C32 0.1014(3) -0.2495(2) 0.64774(19) 0.0417(8) Uani d 1 . .
    Br Br1 0.23079(7) -0.24781(4) 0.83229(3) 0.08442(19) Uani d 1 . .
    Fe Fe2 0.48657(5) 0.55322(4) 0.16744(3) 0.04260(14) Uani d 1 . .
    N N41 0.3003(3) 0.6101(2) 0.21358(16) 0.0506(8) Uani d 1 . .
    N N42 0.1941(3) 0.6567(2) 0.17944(18) 0.0540(8) Uani d 1 . .
    C C41 0.1160(5) 0.7097(3) 0.2169(3) 0.0664(12) Uani d 1 . .
    H H41 0.0356 0.7486 0.2044 0.080 Uiso calc 1 . .
    C C42 0.1712(5) 0.6983(3) 0.2760(2) 0.0650(12) Uani d 1 . .
    H H42 0.1378 0.7269 0.3122 0.078 Uiso calc 1 . .
    C C43 0.2857(4) 0.6366(3) 0.2716(2) 0.0568(10) Uani d 1 . .
    H H43 0.3463 0.6156 0.3054 0.068 Uiso calc 1 . .
    B B41 0.1731(5) 0.6448(4) 0.1090(3) 0.0592(12) Uani d 1 . .
    H H41A 0.0756 0.6859 0.0980 0.071 Uiso d 1 . .
    H H41B 0.1759 0.5742 0.1031 0.071 Uiso d 1 . .
    N N43 0.2882(3) 0.6726(2) 0.06536(17) 0.0528(8) Uani d 1 . .
    N N44 0.4142(3) 0.6303(2) 0.07557(15) 0.0469(7) Uani d 1 . .
    C C44 0.4863(4) 0.6724(3) 0.0307(2) 0.0545(10) Uani d 1 . .
    H H44 0.5785 0.6573 0.0271 0.065 Uiso calc 1 . .
    C C45 0.4096(5) 0.7404(4) -0.0094(2) 0.0706(13) Uani d 1 . .
    H H45 0.4367 0.7798 -0.0455 0.085 Uiso calc 1 . .
    C C46 0.2849(5) 0.7390(3) 0.0141(2) 0.0683(13) Uani d 1 . .
    H H46 0.2084 0.7787 -0.0031 0.082 Uiso calc 1 . .
    N N51 0.6733(3) 0.5079(2) 0.11990(16) 0.0472(7) Uani d 1 . .
    N N52 0.7812(3) 0.5414(2) 0.12632(17) 0.0511(8) Uani d 1 . .
    C C51 0.6983(4) 0.4628(3) 0.0693(2) 0.0537(10) Uani d 1 . .
    H H51 0.6396 0.4321 0.0537 0.064 Uiso calc 1 . .
    C C52 0.8216(4) 0.4674(3) 0.0430(2) 0.0620(11) Uani d 1 . .
    H H52 0.8633 0.4413 0.0070 0.074 Uiso calc 1 . .
    C C53 0.8700(4) 0.5178(3) 0.0802(2) 0.0585(11) Uani d 1 . .
    H H53 0.9533 0.5336 0.0743 0.070 Uiso calc 1 . .
    B B51 0.7952(5) 0.5886(4) 0.1847(3) 0.0562(12) Uani d 1 . .
    H H51A 0.7904 0.5422 0.2308 0.067 Uiso d 1 . .
    H H51B 0.8896 0.6093 0.1749 0.067 Uiso d 1 . .
    N N53 0.6854(3) 0.6724(2) 0.18431(19) 0.0569(9) Uani d 1 . .
    N N54 0.5571(3) 0.6657(2) 0.19003(18) 0.0522(8) Uani d 1 . .
    C C54 0.4884(5) 0.7498(3) 0.1891(3) 0.0634(12) Uani d 1 . .
    H H54 0.3961 0.7655 0.1913 0.076 Uiso calc 1 . .
    C C55 0.5697(5) 0.8105(3) 0.1845(3) 0.0853(17) Uani d 1 . .
    H H55 0.5459 0.8741 0.1839 0.102 Uiso calc 1 . .
    C C56 0.6935(5) 0.7587(3) 0.1808(3) 0.0807(16) Uani d 1 . .
    H H56 0.7720 0.7812 0.1764 0.097 Uiso calc 1 . .
    N N61 0.4111(3) 0.4326(2) 0.15460(15) 0.0458(7) Uani d 1 . .
    N N62 0.5271(3) 0.4562(2) 0.25960(15) 0.0472(7) Uani d 1 . .
    C C61 0.3550(4) 0.4223(3) 0.1025(2) 0.0521(9) Uani d 1 . .
    H H61 0.3615 0.4638 0.0636 0.063 Uiso calc 1 . .
    C C62 0.2870(4) 0.3537(3) 0.1015(2) 0.0574(10) Uani d 1 . .
    H H62 0.2464 0.3495 0.0631 0.069 Uiso calc 1 . .
    C C63 0.2793(4) 0.2923(3) 0.1566(2) 0.0562(10) Uani d 1 . .
    H H63 0.2335 0.2448 0.1568 0.067 Uiso calc 1 . .
    C C64 0.3394(4) 0.2999(3) 0.2131(2) 0.0488(9) Uani d 1 . .
    C C65 0.3370(4) 0.2405(3) 0.2740(2) 0.0559(10) Uani d 1 . .
    C C66 0.4008(4) 0.2491(3) 0.3257(2) 0.0576(11) Uani d 1 . .
    H H66 0.3998 0.2068 0.3646 0.069 Uiso calc 1 . .
    C C67 0.4698(4) 0.3205(3) 0.32275(19) 0.0506(9) Uani d 1 . .
    C C68 0.5378(4) 0.3337(3) 0.3750(2) 0.0542(10) Uani d 1 . .
    H H68 0.5418 0.2925 0.4147 0.065 Uiso calc 1 . .
    C C69 0.5977(4) 0.4052(3) 0.3686(2) 0.0569(11) Uani d 1 . .
    H H69 0.6453 0.4138 0.4035 0.068 Uiso calc 1 . .
    C C70 0.5891(4) 0.4663(3) 0.3104(2) 0.0559(10) Uani d 1 . .
    H H70 0.6294 0.5172 0.3071 0.067 Uiso calc 1 . .
    C C71 0.4697(4) 0.3835(3) 0.26542(19) 0.0453(8) Uani d 1 . .
    C C72 0.4050(3) 0.3714(2) 0.20966(18) 0.0424(8) Uani d 1 . .
    Br Br2 0.23735(6) 0.14820(3) 0.28221(3) 0.07646(17) Uani d 1 . .
    C C81 0.2205(8) 0.0581(5) 0.0990(5) 0.112(2) Uani d 1 . .
    C C82 0.1121(7) 0.1262(5) 0.0968(4) 0.110(2) Uani d 1 . .
    H H82 0.0460 0.1233 0.1298 0.132 Uiso calc 1 . .
    C C83 0.0989(10) 0.1987(6) 0.0468(6) 0.122(3) Uani d 1 . .
    H H83 0.0237 0.2457 0.0459 0.147 Uiso calc 1 . .
    C C84 0.1909(13) 0.2042(7) -0.0010(5) 0.136(3) Uani d 1 . .
    H H84 0.1794 0.2533 -0.0360 0.163 Uiso calc 1 . .
    C C85 0.3007(11) 0.1379(9) 0.0019(5) 0.142(3) Uani d 1 . .
    H H85 0.3676 0.1423 -0.0305 0.170 Uiso calc 1 . .
    C C86 0.3155(9) 0.0636(7) 0.0519(5) 0.131(3) Uani d 1 . .
    H H86 0.3914 0.0172 0.0531 0.157 Uiso calc 1 . .
    C C87 0.2347(11) -0.0239(7) 0.1542(5) 0.164(4) Uani d 1 . .
    H H87A 0.2381 -0.0793 0.1358 0.245 Uiso calc 1 . .
    H H87B 0.1600 -0.0156 0.1846 0.245 Uiso calc 1 . .
    H H87C 0.3151 -0.0289 0.1772 0.245 Uiso calc 1 . .
loop_
    _atom_site_aniso_label
    _atom_site_aniso_U_11
    _atom_site_aniso_U_22
    _atom_site_aniso_U_33
    _atom_site_aniso_U_12
    _atom_site_aniso_U_13
    _atom_site_aniso_U_23
    Fe1 0.0376(3) 0.0402(3) 0.0424(3) -0.0073(2) -0.0043(2) -0.0084(2)
    N1 0.0462(17) 0.0437(17) 0.0485(19) -0.0089(13) -0.0012(14) -0.0091(14)
    N2 0.0385(16) 0.0447(17) 0.057(2) 0.0007(13) -0.0043(14) -0.0103(15)
    C1 0.047(2) 0.050(2) 0.059(3) 0.0018(18) 0.0014(18) -0.0013(19)
    C2 0.062(2) 0.041(2) 0.069(3) -0.0008(19) 0.005(2) -0.013(2)
    C3 0.061(2) 0.040(2) 0.057(3) -0.0091(17) 0.0024(19) -0.0115(18)
    B1 0.036(2) 0.063(3) 0.067(3) -0.008(2) -0.002(2) -0.021(2)
    N3 0.0371(15) 0.0561(19) 0.056(2) -0.0081(14) -0.0088(14) -0.0170(16)
    N4 0.0414(16) 0.0502(18) 0.0467(19) -0.0069(13) -0.0038(13) -0.0114(14)
    C4 0.053(2) 0.055(2) 0.046(2) -0.0106(18) 0.0007(18) -0.0129(18)
    C5 0.068(3) 0.069(3) 0.048(2) -0.015(2) -0.005(2) -0.016(2)
    C6 0.055(2) 0.068(3) 0.062(3) -0.013(2) -0.017(2) -0.015(2)
    N11 0.0419(16) 0.0465(17) 0.0507(19) -0.0087(13) -0.0038(14) -0.0078(14)
    N12 0.0497(18) 0.0521(18) 0.0451(19) -0.0165(14) -0.0056(14) -0.0075(15)
    C11 0.068(3) 0.055(2) 0.048(2) -0.022(2) -0.002(2) -0.0059(19)
    C12 0.076(3) 0.051(2) 0.054(3) -0.014(2) -0.015(2) 0.0042(19)
    C13 0.054(2) 0.052(2) 0.055(3) -0.0037(18) -0.0157(19) -0.0066(19)
    B11 0.038(2) 0.061(3) 0.057(3) -0.013(2) -0.0049(19) -0.008(2)
    N13 0.0381(16) 0.0559(19) 0.0487(19) -0.0059(14) -0.0055(14) -0.0125(15)
    N14 0.0426(16) 0.0486(18) 0.0495(19) -0.0113(14) -0.0058(14) -0.0093(14)
    C14 0.052(2) 0.046(2) 0.061(3) -0.0097(17) -0.0144(19) -0.0076(18)
    C15 0.055(2) 0.054(2) 0.070(3) 0.000(2) -0.015(2) -0.019(2)
    C16 0.048(2) 0.061(3) 0.057(3) 0.007(2) -0.0098(19) -0.020(2)
    N21 0.0451(16) 0.0373(15) 0.0485(19) -0.0108(13) -0.0042(13) -0.0045(13)
    N22 0.0420(16) 0.0418(16) 0.059(2) -0.0119(13) 0.0014(14) -0.0110(15)
    C21 0.053(2) 0.0401(19) 0.054(2) -0.0121(16) -0.0038(18) -0.0055(17)
    C22 0.055(2) 0.042(2) 0.068(3) -0.0152(17) -0.007(2) -0.0118(19)
    C23 0.057(2) 0.047(2) 0.062(3) -0.0083(18) -0.012(2) -0.016(2)
    C24 0.048(2) 0.0402(19) 0.056(2) -0.0033(16) -0.0055(17) -0.0116(17)
    C25 0.078(3) 0.053(2) 0.051(3) -0.005(2) -0.010(2) -0.008(2)
    C26 0.088(3) 0.051(2) 0.048(3) -0.015(2) -0.002(2) -0.0018(19)
    C27 0.057(2) 0.042(2) 0.056(3) -0.0081(17) 0.0019(19) -0.0032(18)
    C28 0.067(3) 0.046(2) 0.068(3) -0.012(2) 0.009(2) -0.002(2)
    C29 0.057(2) 0.041(2) 0.085(3) -0.0126(18) 0.011(2) -0.007(2)
    C30 0.049(2) 0.046(2) 0.074(3) -0.0113(17) 0.004(2) -0.016(2)
    C31 0.0441(19) 0.0390(19) 0.050(2) -0.0039(15) -0.0042(16) -0.0068(16)
    C32 0.0413(18) 0.0370(18) 0.046(2) -0.0054(14) -0.0040(15) -0.0071(16)
    Br1 0.1226(5) 0.0752(3) 0.0588(3) -0.0206(3) -0.0276(3) -0.0097(2)
    Fe2 0.0480(3) 0.0463(3) 0.0376(3) -0.0182(2) -0.0029(2) -0.0068(2)
    N41 0.0559(19) 0.062(2) 0.0398(18) -0.0210(16) 0.0001(14) -0.0130(15)
    N42 0.0470(18) 0.062(2) 0.058(2) -0.0156(16) 0.0012(16) -0.0188(17)
    C41 0.060(3) 0.067(3) 0.078(3) -0.018(2) 0.014(2) -0.029(3)
    C42 0.075(3) 0.070(3) 0.062(3) -0.030(2) 0.017(2) -0.031(2)
    C43 0.069(3) 0.063(3) 0.046(2) -0.026(2) 0.006(2) -0.016(2)
    B41 0.048(2) 0.080(3) 0.056(3) -0.021(2) -0.003(2) -0.017(3)
    N43 0.0523(19) 0.060(2) 0.0454(19) -0.0111(16) -0.0082(15) -0.0053(16)
    N44 0.0467(17) 0.0537(18) 0.0411(18) -0.0134(14) -0.0053(14) -0.0044(14)
    C44 0.062(2) 0.057(2) 0.044(2) -0.020(2) -0.0031(19) 0.0031(19)
    C45 0.080(3) 0.074(3) 0.054(3) -0.022(3) -0.006(2) 0.007(2)
    C46 0.070(3) 0.070(3) 0.058(3) -0.004(2) -0.012(2) 0.002(2)
    N51 0.0515(18) 0.0530(18) 0.0429(18) -0.0198(15) -0.0022(14) -0.0117(15)
    N52 0.0460(17) 0.061(2) 0.049(2) -0.0177(15) -0.0038(15) -0.0085(16)
    C51 0.059(2) 0.056(2) 0.048(2) -0.0129(19) -0.0038(19) -0.0123(19)
    C52 0.063(3) 0.077(3) 0.047(2) -0.014(2) 0.006(2) -0.013(2)
    C53 0.049(2) 0.079(3) 0.046(2) -0.018(2) 0.0035(18) -0.004(2)
    B51 0.048(2) 0.073(3) 0.053(3) -0.014(2) -0.007(2) -0.018(2)
    N53 0.0538(19) 0.061(2) 0.066(2) -0.0250(16) -0.0064(17) -0.0174(18)
    N54 0.0512(18) 0.0498(19) 0.062(2) -0.0197(15) -0.0047(16) -0.0130(16)
    C54 0.067(3) 0.046(2) 0.082(3) -0.017(2) -0.004(2) -0.017(2)
    C55 0.083(3) 0.051(3) 0.130(5) -0.025(3) -0.007(3) -0.022(3)
    C56 0.070(3) 0.063(3) 0.123(5) -0.031(2) -0.009(3) -0.028(3)
    N61 0.0527(18) 0.0517(18) 0.0365(17) -0.0157(14) -0.0018(13) -0.0097(14)
    N62 0.0474(17) 0.0571(19) 0.0395(18) -0.0122(15) -0.0037(14) -0.0117(15)
    C61 0.063(2) 0.060(2) 0.039(2) -0.0227(19) -0.0032(18) -0.0100(18)
    C62 0.070(3) 0.069(3) 0.043(2) -0.031(2) -0.0003(19) -0.014(2)
    C63 0.068(3) 0.058(2) 0.052(3) -0.032(2) 0.003(2) -0.014(2)
    C64 0.051(2) 0.048(2) 0.048(2) -0.0107(17) 0.0050(17) -0.0111(18)
    C65 0.063(2) 0.049(2) 0.054(3) -0.0111(19) 0.011(2) -0.0066(19)
    C66 0.073(3) 0.046(2) 0.047(2) -0.004(2) 0.004(2) -0.0006(18)
    C67 0.052(2) 0.051(2) 0.042(2) 0.0021(18) 0.0013(17) -0.0050(17)
    C68 0.051(2) 0.062(3) 0.042(2) 0.001(2) -0.0052(17) -0.0010(19)
    C69 0.049(2) 0.079(3) 0.039(2) -0.002(2) -0.0041(17) -0.012(2)
    C70 0.055(2) 0.072(3) 0.045(2) -0.018(2) -0.0037(18) -0.016(2)
    C71 0.0457(19) 0.049(2) 0.040(2) -0.0071(16) -0.0005(16) -0.0087(17)
    C72 0.0451(19) 0.0423(19) 0.040(2) -0.0085(15) 0.0040(15) -0.0085(16)
    Br2 0.0981(4) 0.0581(3) 0.0763(4) -0.0337(3) 0.0113(3) -0.0022(2)
    C81 0.101(5) 0.096(5) 0.137(7) -0.012(4) -0.028(5) -0.015(5)
    C82 0.098(5) 0.100(5) 0.139(7) -0.027(4) -0.028(4) -0.026(5)
    C83 0.128(7) 0.091(5) 0.156(9) -0.020(5) -0.069(6) -0.023(6)
    C84 0.184(10) 0.118(7) 0.120(8) -0.063(7) -0.055(7) -0.004(6)
    C85 0.146(8) 0.165(9) 0.126(8) -0.055(7) 0.003(6) -0.027(7)
    C86 0.106(6) 0.135(7) 0.143(8) -0.008(5) -0.001(6) -0.022(6)
    C87 0.168(9) 0.136(8) 0.170(10) -0.012(7) -0.034(8) 0.009(7)
_geom_special_details
;
 All esds (except the esd in the dihedral angle between two l.s. planes)
 are estimated using the full covariance matrix.  The cell esds are taken
 into account individually in the estimation of esds in distances, angles
 and torsion angles; correlations between esds in cell parameters are only
 used when they are defined by crystal symmetry.  An approximate (isotropic)
 treatment of cell esds is used for estimating esds involving l.s. planes.
;
loop_
    _geom_bond_atom_site_label_1
    _geom_bond_atom_site_label_2
    _geom_bond_site_symmetry_2
    _geom_bond_distance
    _geom_bond_publ_flag
    Fe1 N11 . 2.144(3) y
    Fe1 N4 . 2.145(3) y
    Fe1 N14 . 2.154(3) y
    Fe1 N1 . 2.166(3) y
    Fe1 N21 . 2.204(3) y
    Fe1 N22 . 2.206(3) y
    N1 C3 . 1.335(5) ?
    N1 N2 . 1.359(4) ?
    N2 C1 . 1.345(5) ?
    N2 B1 . 1.544(6) ?
    C1 C2 . 1.360(6) ?
    C2 C3 . 1.384(6) ?
    B1 N3 . 1.540(6) ?
    N3 C6 . 1.334(5) ?
    N3 N4 . 1.361(4) ?
    N4 C4 . 1.342(5) ?
    C4 C5 . 1.373(6) ?
    C5 C6 . 1.368(6) ?
    N11 C13 . 1.340(5) ?
    N11 N12 . 1.364(4) ?
    N12 C11 . 1.340(5) ?
    N12 B11 . 1.552(5) ?
    C11 C12 . 1.367(6) ?
    C12 C13 . 1.373(7) ?
    B11 N13 . 1.555(6) ?
    N13 C16 . 1.350(5) ?
    N13 N14 . 1.359(5) ?
    N14 C14 . 1.337(5) ?
    C14 C15 . 1.397(6) ?
    C15 C16 . 1.364(7) ?
    N21 C21 . 1.326(5) ?
    N21 C32 . 1.352(5) ?
    N22 C30 . 1.331(5) ?
    N22 C31 . 1.355(5) ?
    C21 C22 . 1.394(6) ?
    C22 C23 . 1.359(6) ?
    C23 C24 . 1.408(6) ?
    C24 C32 . 1.408(5) ?
    C24 C25 . 1.436(6) ?
    C25 C26 . 1.333(7) ?
    C25 Br1 . 1.899(5) ?
    C26 C27 . 1.433(7) ?
    C27 C28 . 1.401(6) ?
    C27 C31 . 1.406(6) ?
    C28 C29 . 1.366(7) ?
    C29 C30 . 1.395(7) ?
    C31 C32 . 1.432(5) ?
    Fe2 N54 . 2.138(3) y
    Fe2 N44 . 2.167(3) y
    Fe2 N51 . 2.178(3) y
    Fe2 N41 . 2.205(3) y
    Fe2 N61 . 2.212(3) y
    Fe2 N62 . 2.228(3) y
    N41 C43 . 1.332(5) ?
    N41 N42 . 1.363(5) ?
    N42 C41 . 1.342(5) ?
    N42 B41 . 1.548(6) ?
    C41 C42 . 1.365(7) ?
    C42 C43 . 1.375(6) ?
    B41 N43 . 1.556(6) ?
    N43 C46 . 1.342(6) ?
    N43 N44 . 1.360(4) ?
    N44 C44 . 1.332(5) ?
    C44 C45 . 1.370(6) ?
    C45 C46 . 1.374(7) ?
    N51 C51 . 1.341(5) ?
    N51 N52 . 1.358(5) ?
    N52 C53 . 1.340(5) ?
    N52 B51 . 1.548(6) ?
    C51 C52 . 1.386(6) ?
    C52 C53 . 1.368(7) ?
    B51 N53 . 1.536(6) ?
    N53 C56 . 1.328(6) ?
    N53 N54 . 1.368(5) ?
    N54 C54 . 1.335(5) ?
    C54 C55 . 1.372(7) ?
    C55 C56 . 1.381(7) ?
    N61 C61 . 1.317(5) ?
    N61 C72 . 1.362(5) ?
    N62 C70 . 1.326(5) ?
    N62 C71 . 1.354(5) ?
    C61 C62 . 1.387(6) ?
    C62 C63 . 1.367(6) ?
    C63 C64 . 1.404(6) ?
    C64 C72 . 1.397(6) ?
    C64 C65 . 1.437(6) ?
    C65 C66 . 1.343(6) ?
    C65 Br2 . 1.902(5) ?
    C66 C67 . 1.421(6) ?
    C67 C71 . 1.404(6) ?
    C67 C68 . 1.405(6) ?
    C68 C69 . 1.353(7) ?
    C69 C70 . 1.398(6) ?
    C71 C72 . 1.441(5) ?
    C81 C86 . 1.362(12) ?
    C81 C82 . 1.371(10) ?
    C81 C87 . 1.542(12) ?
    C82 C83 . 1.380(12) ?
    C83 C84 . 1.350(13) ?
    C84 C85 . 1.365(13) ?
    C85 C86 . 1.396(14) ?
loop_
    _geom_angle_atom_site_label_1
    _geom_angle_atom_site_label_2
    _geom_angle_atom_site_label_3
    _geom_angle_site_symmetry_1
    _geom_angle_site_symmetry_3
    _geom_angle
    _geom_angle_publ_flag
    N11 Fe1 N4 . . 93.27(13) y
    N11 Fe1 N14 . . 88.85(12) y
    N4 Fe1 N14 . . 88.10(11) y
    N11 Fe1 N1 . . 89.44(12) y
    N4 Fe1 N1 . . 90.52(12) y
    N14 Fe1 N1 . . 177.74(13) y
    N11 Fe1 N21 . . 93.22(12) y
    N4 Fe1 N21 . . 173.29(12) y
    N14 Fe1 N21 . . 93.76(11) y
    N1 Fe1 N21 . . 87.82(12) y
    N11 Fe1 N22 . . 167.79(12) y
    N4 Fe1 N22 . . 98.88(12) y
    N14 Fe1 N22 . . 90.32(12) y
    N1 Fe1 N22 . . 91.66(12) y
    N21 Fe1 N22 . . 74.68(12) y
    C3 N1 N2 . . 106.4(3) ?
    C3 N1 Fe1 . . 130.4(3) ?
    N2 N1 Fe1 . . 122.8(2) ?
    C1 N2 N1 . . 108.9(3) ?
    C1 N2 B1 . . 127.4(3) ?
    N1 N2 B1 . . 123.0(3) ?
    N2 C1 C2 . . 109.3(4) ?
    C1 C2 C3 . . 104.7(3) ?
    N1 C3 C2 . . 110.7(4) ?
    N3 B1 N2 . . 110.5(4) ?
    C6 N3 N4 . . 109.1(3) ?
    C6 N3 B1 . . 129.6(3) ?
    N4 N3 B1 . . 120.9(3) ?
    C4 N4 N3 . . 105.8(3) ?
    C4 N4 Fe1 . . 126.8(3) ?
    N3 N4 Fe1 . . 122.9(2) ?
    N4 C4 C5 . . 111.3(4) ?
    C6 C5 C4 . . 104.1(4) ?
    N3 C6 C5 . . 109.8(4) ?
    C13 N11 N12 . . 106.2(3) ?
    C13 N11 Fe1 . . 127.8(3) ?
    N12 N11 Fe1 . . 125.0(2) ?
    C11 N12 N11 . . 109.0(3) ?
    C11 N12 B11 . . 127.6(4) ?
    N11 N12 B11 . . 123.1(3) ?
    N12 C11 C12 . . 109.2(4) ?
    C11 C12 C13 . . 104.9(4) ?
    N11 C13 C12 . . 110.7(4) ?
    N12 B11 N13 . . 110.0(3) ?
    C16 N13 N14 . . 109.0(3) ?
    C16 N13 B11 . . 126.7(3) ?
    N14 N13 B11 . . 123.9(3) ?
    C14 N14 N13 . . 106.8(3) ?
    C14 N14 Fe1 . . 128.2(3) ?
    N13 N14 Fe1 . . 124.0(2) ?
    N14 C14 C15 . . 110.3(4) ?
    C16 C15 C14 . . 104.6(4) ?
    N13 C16 C15 . . 109.3(4) ?
    C21 N21 C32 . . 118.8(3) ?
    C21 N21 Fe1 . . 125.7(3) ?
    C32 N21 Fe1 . . 115.4(2) ?
    C30 N22 C31 . . 117.8(4) ?
    C30 N22 Fe1 . . 126.9(3) ?
    C31 N22 Fe1 . . 115.2(3) ?
    N21 C21 C22 . . 122.4(4) ?
    C23 C22 C21 . . 119.6(4) ?
    C22 C23 C24 . . 119.8(4) ?
    C32 C24 C23 . . 116.9(4) ?
    C32 C24 C25 . . 117.7(4) ?
    C23 C24 C25 . . 125.4(4) ?
    C26 C25 C24 . . 122.7(4) ?
    C26 C25 Br1 . . 119.4(4) ?
    C24 C25 Br1 . . 117.9(4) ?
    C25 C26 C27 . . 120.6(4) ?
    C28 C27 C31 . . 117.1(4) ?
    C28 C27 C26 . . 123.7(4) ?
    C31 C27 C26 . . 119.1(4) ?
    C29 C28 C27 . . 120.0(4) ?
    C28 C29 C30 . . 118.9(4) ?
    N22 C30 C29 . . 123.2(4) ?
    N22 C31 C27 . . 123.0(4) ?
    N22 C31 C32 . . 117.3(3) ?
    C27 C31 C32 . . 119.7(4) ?
    N21 C32 C24 . . 122.5(4) ?
    N21 C32 C31 . . 117.3(3) ?
    C24 C32 C31 . . 120.2(4) ?
    N54 Fe2 N44 . . 91.37(13) y
    N54 Fe2 N51 . . 89.35(12) y
    N44 Fe2 N51 . . 89.67(12) y
    N54 Fe2 N41 . . 86.68(13) y
    N44 Fe2 N41 . . 88.27(12) y
    N51 Fe2 N41 . . 175.48(13) y
    N54 Fe2 N61 . . 174.30(13) y
    N44 Fe2 N61 . . 93.62(12) y
    N51 Fe2 N61 . . 93.43(12) y
    N41 Fe2 N61 . . 90.72(12) y
    N54 Fe2 N62 . . 100.34(13) y
    N44 Fe2 N62 . . 167.13(12) y
    N51 Fe2 N62 . . 95.71(12) y
    N41 Fe2 N62 . . 87.13(12) y
    N61 Fe2 N62 . . 74.43(12) y
    C43 N41 N42 . . 106.1(3) ?
    C43 N41 Fe2 . . 125.8(3) ?
    N42 N41 Fe2 . . 123.4(2) ?
    C41 N42 N41 . . 109.3(4) ?
    C41 N42 B41 . . 128.3(4) ?
    N41 N42 B41 . . 122.5(3) ?
    N42 C41 C42 . . 108.7(4) ?
    C41 C42 C43 . . 105.0(4) ?
    N41 C43 C42 . . 110.9(4) ?
    N42 B41 N43 . . 108.3(3) ?
    C46 N43 N44 . . 108.7(4) ?
    C46 N43 B41 . . 128.7(4) ?
    N44 N43 B41 . . 122.7(3) ?
    C44 N44 N43 . . 106.7(3) ?
    C44 N44 Fe2 . . 124.2(3) ?
    N43 N44 Fe2 . . 124.5(2) ?
    N44 C44 C45 . . 111.0(4) ?
    C44 C45 C46 . . 104.6(4) ?
    N43 C46 C45 . . 109.1(4) ?
    C51 N51 N52 . . 106.3(3) ?
    C51 N51 Fe2 . . 128.5(3) ?
    N52 N51 Fe2 . . 123.3(2) ?
    C53 N52 N51 . . 109.4(3) ?
    C53 N52 B51 . . 128.9(4) ?
    N51 N52 B51 . . 121.3(3) ?
    N51 C51 C52 . . 110.5(4) ?
    C53 C52 C51 . . 104.6(4) ?
    N52 C53 C52 . . 109.2(4) ?
    N53 B51 N52 . . 109.3(3) ?
    C56 N53 N54 . . 109.1(4) ?
    C56 N53 B51 . . 129.1(4) ?
    N54 N53 B51 . . 121.8(3) ?
    C54 N54 N53 . . 106.5(3) ?
    C54 N54 Fe2 . . 126.1(3) ?
    N53 N54 Fe2 . . 123.6(2) ?
    N54 C54 C55 . . 110.6(4) ?
    C54 C55 C56 . . 104.8(4) ?
    N53 C56 C55 . . 109.0(4) ?
    C61 N61 C72 . . 118.3(3) ?
    C61 N61 Fe2 . . 125.9(3) ?
    C72 N61 Fe2 . . 114.9(2) ?
    C70 N62 C71 . . 117.7(4) ?
    C70 N62 Fe2 . . 127.5(3) ?
    C71 N62 Fe2 . . 114.5(2) ?
    N61 C61 C62 . . 123.2(4) ?
    C63 C62 C61 . . 119.1(4) ?
    C62 C63 C64 . . 119.6(4) ?
    C72 C64 C63 . . 117.4(4) ?
    C72 C64 C65 . . 117.8(4) ?
    C63 C64 C65 . . 124.9(4) ?
    C66 C65 C64 . . 122.1(4) ?
    C66 C65 Br2 . . 119.1(3) ?
    C64 C65 Br2 . . 118.8(3) ?
    C65 C66 C67 . . 120.8(4) ?
    C71 C67 C68 . . 116.8(4) ?
    C71 C67 C66 . . 119.5(4) ?
    C68 C67 C66 . . 123.7(4) ?
    C69 C68 C67 . . 119.8(4) ?
    C68 C69 C70 . . 119.6(4) ?
    N62 C70 C69 . . 122.7(4) ?
    N62 C71 C67 . . 123.3(4) ?
    N62 C71 C72 . . 117.7(3) ?
    C67 C71 C72 . . 119.0(4) ?
    N61 C72 C64 . . 122.5(4) ?
    N61 C72 C71 . . 116.9(3) ?
    C64 C72 C71 . . 120.7(4) ?
    C86 C81 C82 . . 119.3(8) ?
    C86 C81 C87 . . 120.3(8) ?
    C82 C81 C87 . . 120.4(9) ?
    C81 C82 C83 . . 120.1(9) ?
    C84 C83 C82 . . 121.2(9) ?
    C83 C84 C85 . . 119.0(10) ?
    C84 C85 C86 . . 120.7(10) ?
    C81 C86 C85 . . 119.7(9) ?
_shelx_space_group_comment
;
The symmetry employed for this shelxl refinement is uniquely defined
by the following loop, which should always be used as a source of
symmetry information in preference to the above space-group names.
They are only intended as comments.
;
_shelx_estimated_absorpt_T_min     ?
_shelx_estimated_absorpt_T_max     ?
_shelx_hkl_file
;
  -1   0   0   45.05   26.38   0
   1   0   0   50.57   27.16   0
  -1   0   0   44.85   29.01   0
   1   0   0   42.93   24.82   0
   2   0   0 5580.61   46.48   0
  -2   0   0 5652.84   43.52   0
  -2   0   0 5700.03   48.33   0
   2   0   0 5620.98   42.55   0
   3   0   0  351.33   17.88   0
  -3   0   0  341.73   18.95   0
  -3   0   0  340.24   18.08   0
   3   0   0  342.13   18.05   0
  -4   0   0 2867.12   27.01   0
   4   0   0 2882.40   25.60   0
   4   0   0 2860.12   22.73   0
  -4   0   0 2849.82   23.37   0
   5   0   0   26.54   10.37   0
  -5   0   0   20.77   11.14   0
   5   0   0   20.63   11.42   0
  -5   0   0   34.41   12.49   0
  -6   0   0  103.34   10.77   0
  -6   0   0   85.40   11.31   0
   6   0   0   99.21   10.45   0
   6   0   0   66.17   11.13   0
   7   0   0    4.26    8.43   0
  -7   0   0    5.98    9.49   0
   7   0   0    5.27   10.16   0
  -7   0   0    5.29   10.12   0
   8   0   0   50.79    8.83   0
  -8   0   0   47.79   10.10   0
  -8   0   0   47.45    9.99   0
   8   0   0   44.75    9.76   0
   9   0   0   37.24    6.36   0
  -9   0   0   52.07    9.87   0
   9   0   0   43.26   10.74   0
  -9   0   0   45.54    8.86   0
 -10   0   0  185.70    7.74   0
  10   0   0  182.61    7.51   0
 -11   0   0   14.49    5.89   0
  11   0   0    4.50    8.52   0
  12   0   0   29.44    8.72   0
 -12   0   0    3.26    8.53   0
 -12   1   0    8.85    8.54   0
  12  -1   0    6.83    6.37   0
  11  -1   0   21.58    6.46   0
 -11   1   0    9.18    6.25   0
 -10   1   0   47.99    9.46   0
  10  -1   0   40.83    9.43   0
 -10   1   0   54.47    9.34   0
   9  -1   0   27.06    9.17   0
  -9   1   0   14.69    6.83   0
  -9   1   0   33.13    9.71   0
  -8   1   0   35.29    9.74   0
  -8   1   0   36.27    9.89   0
   8  -1   0   36.45    7.00   0
   7  -1   0   99.04    9.13   0
  -7   1   0   98.34    9.80   0
  -7   1   0   86.05   10.30   0
   7  -1   0   98.13   10.02   0
  -6   1   0  689.94   13.19   0
   6  -1   0  711.87   13.48   0
  -6   1   0  658.88   11.93   0
   6  -1   0  700.34   12.80   0
   5  -1   0  178.48   11.42   0
  -5   1   0  167.54   12.33   0
   5  -1   0  176.78   12.41   0
  -5   1   0  183.18   11.76   0
   4  -1   0  261.35   14.24   0
  -4   1   0  237.45   13.90   0
  -4   1   0  263.19   14.44   0
   4  -1   0  255.75   13.40   0
  -3   1   0   15.68   16.08   0
  -3   1   0   22.31   15.08   0
   3  -1   0   23.17   15.70   0
   3  -1   0   25.09   14.60   0
   2  -1   0 9772.01   50.76   0
   2  -1   0 9999.99   51.00   0
  -2   1   0 9826.56   51.38   0
  -2   1   0 9801.04   51.08   0
  -1   1   0 1209.40   34.34   0
  -1   1   0 1224.52   32.08   0
   1  -1   0 1193.40   33.30   0
   0   1   0 4163.32   59.83   0
   0  -1   0 3932.31   57.46   0
   1   1   0 2156.58   39.56   0
  -1  -1   0 2164.85   40.48   0
  -2  -1   0  322.55   17.82   0
   2   1   0  318.61   17.82   0
   2   1   0  331.00   27.78   0
   3   1   0  115.04   17.07   0
  -3  -1   0  121.48   17.35   0
   3   1   0  130.34   17.71   0
   4   1   0  195.64   13.68   0
  -4  -1   0  196.09   15.68   0
   4   1   0  193.40   14.55   0
  -4  -1   0  192.15   10.69   0
  -5  -1   0  527.04   15.13   0
   5   1   0  501.00   13.71   0
  -5  -1   0  507.03   11.30   0
   5   1   0  508.76   13.98   0
  -6  -1   0  118.60   10.77   0
   6   1   0  106.28    8.10   0
   6   1   0   93.50   10.42   0
  -6  -1   0   98.38   11.82   0
   7   1   0  138.35    7.50   0
  -7  -1   0  140.05    7.63   0
   7   1   0  153.29    9.83   0
   8   1   0   77.47    9.04   0
   8   1   0   74.32    9.90   0
  -8  -1   0   71.30    9.72   0
   9   1   0   64.70    8.89   0
   9   1   0   63.00    9.24   0
  -9  -1   0   35.07    8.90   0
 -10  -1   0   97.59    9.24   0
  10   1   0  111.69    9.49   0
  10   1   0   90.50    7.04   0
 -11  -1   0   73.31    9.42   0
  11   1   0   94.03    9.35   0
 -12  -1   0    6.02    8.55   0
  12   1   0    6.28    6.35   0
  12  -2   0   -4.93    8.65   0
 -12   2   0   14.18    6.64   0
  11  -2   0   -1.42    5.87   0
 -11   2   0    7.76   11.59   0
 -11   2   0  -14.85    8.15   0
 -10   2   0   17.73    9.44   0
  10  -2   0   29.00    8.70   0
 -10   2   0   20.98    8.93   0
  -9   2   0   23.52    9.44   0
   9  -2   0   49.82    6.31   0
  -9   2   0   38.44    9.25   0
  -8   2   0   12.36    9.28   0
  -8   2   0    2.31    9.25   0
   8  -2   0   -4.22    6.54   0
  -7   2   0  102.98    7.46   0
   7  -2   0   91.36    9.96   0
  -7   2   0   92.54    9.52   0
  -6   2   0   -0.92    9.90   0
  -6   2   0    1.56   10.57   0
   6  -2   0    4.83    9.94   0
  -5   2   0  183.68   12.20   0
  -5   2   0  185.67   12.01   0
   5  -2   0  186.26    8.94   0
  -4   2   0 1223.38   16.92   0
  -4   2   0 1222.74   14.98   0
   4  -2   0 1256.78   17.24   0
   3  -2   0 1374.66   19.62   0
  -3   2   0 1367.02   19.81   0
  -3   2   0 1326.62   20.47   0
  -2   2   0   17.37   13.64   0
   2  -2   0   15.16   13.02   0
  -2   2   0   24.63   11.93   0
  -1   2   0   52.33   22.85   0
   1  -2   0   55.04   15.95   0
   0  -2   0 4342.36   41.69   0
   0   2   0 4319.05   45.21   0
   2   2   0 1307.05   21.54   0
   3   2   0  117.63   11.62   0
  -3  -2   0  121.54   16.25   0
  -4  -2   0  348.43   14.17   0
   4   2   0  335.47   10.84   0
   4   2   0  329.44   15.80   0
   5   2   0  430.31   13.95   0
   5   2   0  456.70   13.41   0
  -5  -2   0  431.29   10.40   0
   6   2   0  247.70   11.65   0
   6   2   0  235.39   11.25   0
  -6  -2   0  248.49   11.62   0
   7   2   0  399.12   11.18   0
  -7  -2   0  398.02   11.21   0
   7   2   0  423.43   13.34   0
   8   2   0  143.04    9.86   0
   8   2   0  122.45    9.96   0
  -8  -2   0  135.88    7.57   0
  -9  -2   0  233.31    7.93   0
   9   2   0  251.81    9.77   0
   9   2   0  241.43   10.14   0
  10   2   0    3.63    8.63   0
  10   2   0   13.74    9.10   0
 -10  -2   0   23.84    8.77   0
  11   2   0   69.17    9.01   0
 -11  -2   0   47.25    8.77   0
  11   2   0   61.34   10.64   0
 -12  -2   0   10.99    8.79   0
  12   2   0   17.09    8.95   0
 -12   3   0    1.84    9.35   0
 -12   3   0   20.17    8.93   0
  12  -3   0    6.01    6.56   0
  11  -3   0   28.45    8.69   0
 -11   3   0   17.23    9.70   0
 -11   3   0   30.28    8.81   0
  10  -3   0   79.28    9.03   0
 -10   3   0   74.80   10.03   0
 -10   3   0   73.21    9.70   0
  -9   3   0   32.71    9.22   0
  -9   3   0   21.28    8.95   0
   9  -3   0   22.85    8.81   0
   8  -3   0   20.45    6.70   0
  -8   3   0   22.32    9.21   0
  -8   3   0   12.29    9.30   0
  -7   3   0   18.12   10.05   0
   7  -3   0   22.94   10.21   0
  -7   3   0   30.30    6.67   0
   6  -3   0  182.75    7.64   0
  -6   3   0  192.71   10.38   0
  -6   3   0  189.12   10.94   0
  -5   3   0   47.39   10.68   0
  -5   3   0   45.93   10.65   0
   5  -3   0   45.61    7.77   0
   4  -3   0    9.34   12.12   0
  -4   3   0   18.32   10.53   0
  -4   3   0   24.65   12.29   0
   3  -3   0  928.15   17.12   0
  -3   3   0  871.81   13.66   0
  -3   3   0  900.73   17.45   0
  -2   3   0 5260.12   29.65   0
   2  -3   0 5273.73   32.69   0
  -2   3   0 5242.98   33.07   0
  -1   3   0 1432.52   25.03   0
   1  -3   0 1386.05   20.82   0
   0  -3   0  618.34   23.23   0
   0   3   0  599.75   23.82   0
   1   3   0 1877.02   28.16   0
   3   3   0 1193.86   18.77   0
   4   3   0    8.99    8.64   0
  -4  -3   0    4.37   12.25   0
  -5  -3   0  129.92   11.49   0
   5   3   0  121.19   11.50   0
   5   3   0  128.11   12.41   0
   6   3   0   40.75   10.02   0
  -6  -3   0   46.01   10.56   0
   6   3   0   38.97    7.72   0
  -7  -3   0  882.12   11.06   0
   7   3   0  956.56   13.39   0
   7   3   0  939.04   16.54   0
   8   3   0  129.29   10.35   0
  -8  -3   0  119.51    7.46   0
   8   3   0  125.47   11.90   0
  -9  -3   0  110.46    9.57   0
   9   3   0  133.93   11.24   0
   9   3   0  127.04    9.38   0
  10   3   0  104.65    9.21   0
  10   3   0   94.53    9.23   0
 -10  -3   0   83.42    7.24   0
  11   3   0   20.21    6.30   0
 -11  -3   0   28.35    5.91   0
  11   3   0   33.43   10.29   0
 -12  -3   0   23.20    8.83   0
  12   3   0   44.48    6.53   0
 -11   4   0   -1.29    6.34   0
 -11   4   0    8.93    9.00   0
  11  -4   0   -0.65    8.64   0
 -10   4   0    5.33    8.81   0
 -10   4   0    0.84    8.97   0
  10  -4   0   -4.64    8.85   0
   9  -4   0   91.33    7.22   0
  -9   4   0   83.67    9.66   0
  -9   4   0  105.54   10.12   0
  -8   4   0    6.94    8.91   0
   8  -4   0   14.27    8.78   0
  -8   4   0    2.97    9.20   0
   7  -4   0  123.68    7.11   0
  -7   4   0  116.85    7.34   0
  -7   4   0  126.47    9.91   0
  -6   4   0   58.90   10.55   0
   6  -4   0   65.80    9.51   0
  -6   4   0   61.70   10.05   0
  -5   4   0   69.13    7.50   0
   5  -4   0   66.42   10.34   0
  -5   4   0   56.91   10.59   0
  -4   4   0    8.72    6.64   0
  -4   4   0    0.50   11.12   0
   4  -4   0    7.25   10.96   0
  -3   4   0  208.28   11.78   0
   3  -4   0  219.02   13.32   0
  -3   4   0  206.37    9.98   0
   2  -4   0  109.09   13.70   0
  -2   4   0  111.86   14.22   0
   1  -4   0   14.32   14.86   0
  -1   4   0   -3.32   15.49   0
   0   4   0  183.99   17.18   0
   0  -4   0  182.92   16.64   0
  -1  -4   0   71.88   11.74   0
   1   4   0   57.25   16.70   0
   3   4   0  132.03   13.16   0
   4   4   0   15.97   11.73   0
   5   4   0   14.01   10.50   0
  -6  -4   0  606.77   12.54   0
   6   4   0  608.91   15.85   0
   6   4   0  590.73   10.03   0
   7   4   0   81.68   11.73   0
  -7  -4   0   70.37    9.82   0
   7   4   0   83.56    9.83   0
  -8  -4   0  327.34    8.47   0
   8   4   0  342.15    8.55   0
   8   4   0  342.64   11.43   0
   9   4   0   73.24   10.73   0
  -9  -4   0   78.30    9.14   0
   9   4   0   74.51    9.03   0
  10   4   0  128.36    7.26   0
 -10  -4   0  124.33    7.28   0
  10   4   0  129.29    9.69   0
  11   4   0   51.95    9.24   0
 -11  -4   0   11.97    9.40   0
  11   4   0   39.34   10.60   0
 -12  -4   0   22.36    8.32   0
  12   4   0   31.95    8.41   0
  12   4   0   31.38   10.28   0
  11  -5   0   14.64    8.46   0
 -11   5   0   12.60    6.20   0
 -11   5   0   12.30    8.75   0
 -10   5   0   -6.33    8.98   0
  10  -5   0    7.10    8.98   0
 -10   5   0   12.07    8.81   0
   9  -5   0  281.08   10.50   0
  -9   5   0  263.44   11.17   0
  -9   5   0  277.28   11.02   0
   8  -5   0   20.29    8.67   0
  -8   5   0    3.34    9.11   0
  -8   5   0  -22.71    8.62   0
   7  -5   0    8.44    6.71   0
  -7   5   0   -2.96    9.26   0
  -7   5   0   -1.15    6.60   0
   6  -5   0   40.62    9.72   0
  -6   5   0   30.82    6.91   0
  -6   5   0   32.26    9.07   0
   5  -5   0  438.03   11.39   0
  -5   5   0  392.30   11.18   0
  -5   5   0  424.22    9.23   0
   4  -5   0   23.97   10.29   0
  -4   5   0   46.53   10.68   0
  -4   5   0   36.74    9.69   0
  -3   5   0   12.79   10.96   0
  -3   5   0   13.30   10.74   0
   3  -5   0   10.94   11.65   0
   2  -5   0   85.54   12.17   0
  -2   5   0   72.92    9.34   0
   1  -5   0 1452.27   18.58   0
  -1   5   0 1447.25   19.01   0
   0   5   0  415.32   15.59   0
   0  -5   0  422.14   15.54   0
  -1  -5   0  149.48   10.64   0
   1   5   0  151.47   11.05   0
   2   5   0   51.58   12.84   0
   4   5   0  725.01   11.59   0
   5   5   0 1516.98   15.78   0
   6   5   0  360.36   11.02   0
   7   5   0   61.01   12.06   0
   7   5   0   52.76    9.77   0
   8   5   0   51.41   11.49   0
   8   5   0   36.35    9.68   0
   9   5   0  236.38   10.05   0
   9   5   0  226.48    7.80   0
  -9  -5   0  223.91    7.70   0
  10   5   0   42.48   10.84   0
  10   5   0   33.66    9.25   0
 -10  -5   0   33.98    6.47   0
  11   5   0   20.98    8.32   0
  11   5   0   18.62    6.40   0
  12   5   0   14.91    9.62   0
  12   5   0   -7.77    8.79   0
 -11   6   0   15.80    9.09   0
 -11   6   0    6.28    7.04   0
  11  -6   0    6.76    6.83   0
  10  -6   0   47.78    9.29   0
 -10   6   0   35.75    8.55   0
 -10   6   0   33.35    9.01   0
  -9   6   0   20.44    8.34   0
  -9   6   0   -1.70    6.06   0
   9  -6   0   -7.39    9.03   0
   8  -6   0   60.95    9.72   0
  -8   6   0   74.78    7.31   0
  -8   6   0   62.43    8.88   0
  -7   6   0  175.09    7.60   0
   7  -6   0  198.23   10.49   0
  -7   6   0  192.27   10.60   0
   6  -6   0  167.77   10.34   0
  -6   6   0  159.67    7.85   0
  -6   6   0  161.45    7.82   0
   5  -6   0  184.83   10.12   0
  -5   6   0  167.81    7.64   0
  -5   6   0  168.35    7.23   0
   4  -6   0   72.97   10.09   0
  -4   6   0   59.44   10.19   0
  -4   6   0   65.99    7.23   0
  -3   6   0    3.85   10.53   0
  -3   6   0   14.89    6.81   0
   3  -6   0   13.14   10.17   0
   2  -6   0  447.19   12.40   0
  -2   6   0  446.72   13.13   0
   1  -6   0  190.49   12.15   0
  -1   6   0  170.49   12.55   0
   0   6   0   33.00   11.94   0
   0  -6   0   27.16   11.58   0
   1   6   0  348.78   11.15   0
  -1  -6   0  357.53   13.68   0
   2   6   0  732.22   14.85   0
   5   6   0  173.79   10.83   0
   6   6   0   28.19    9.18   0
   7   6   0  156.12   11.03   0
   7   6   0  150.66    7.57   0
   8   6   0  258.59   12.88   0
   8   6   0  264.40    9.97   0
   9   6   0   83.16   10.89   0
   9   6   0   77.76    9.48   0
  10   6   0    5.95    8.45   0
  10   6   0   14.29    8.98   0
  11   6   0   33.83    8.36   0
  11   6   0   23.98    8.76   0
  12   6   0   -4.38    8.61   0
  12   6   0   -1.12   10.16   0
  10  -7   0   48.65    9.38   0
 -10   7   0   46.18    9.40   0
 -10   7   0   44.53    9.07   0
  -9   7   0   17.32    8.25   0
   9  -7   0   23.51    9.14   0
  -9   7   0   22.77    6.83   0
  -8   7   0  119.44    9.63   0
  -8   7   0  137.10   10.21   0
   8  -7   0  154.39    7.61   0
   7  -7   0  192.52    7.58   0
  -7   7   0  200.63    9.78   0
  -7   7   0  191.20    7.69   0
   6  -7   0   19.79    8.89   0
  -6   7   0    3.31    9.45   0
  -6   7   0    5.81    8.99   0
   5  -7   0  119.90    9.40   0
  -5   7   0  108.88    9.32   0
  -5   7   0  109.86   10.23   0
  -4   7   0  364.52   10.10   0
  -4   7   0  337.59   10.90   0
   4  -7   0  359.88   10.75   0
   3  -7   0  592.86   12.82   0
  -3   7   0  571.57   12.75   0
  -3   7   0  580.11   11.77   0
  -2   7   0    5.64    7.38   0
   2  -7   0    7.41    9.94   0
  -1   7   0  375.64    9.40   0
   1  -7   0  373.93   11.41   0
   0  -7   0  227.55   11.56   0
   0   7   0  215.12    8.79   0
  -1  -7   0 1194.83   13.46   0
   1   7   0 1206.75   15.77   0
   2   7   0  385.86   12.68   0
   3   7   0   33.28   10.34   0
   5   7   0  100.67    7.11   0
   6   7   0  274.76   10.62   0
   7   7   0   -4.30    6.66   0
   8   7   0  135.57    9.28   0
   8   7   0  150.45   10.30   0
   9   7   0   12.09   10.58   0
   9   7   0    6.76    9.10   0
  10   7   0  183.09    9.40   0
  10   7   0  194.14   10.17   0
  11   7   0    3.24    8.86   0
  11   7   0   11.83    8.63   0
  12   7   0    7.98   10.12   0
  12   7   0   -1.37    8.81   0
  10  -8   0    2.60    6.24   0
 -10   8   0   -1.55    8.80   0
 -10   8   0    4.45    9.07   0
  -9   8   0   14.51    8.73   0
   9  -8   0   10.13    9.23   0
  -9   8   0    2.54    8.85   0
   8  -8   0    2.44    6.32   0
  -8   8   0   -7.73    8.13   0
  -8   8   0   -2.10    8.90   0
  -7   8   0  100.59    7.48   0
  -7   8   0  107.21    7.25   0
   7  -8   0  121.14   10.32   0
   6  -8   0   27.81    9.35   0
  -6   8   0   12.28    9.59   0
  -6   8   0   12.21    8.62   0
   5  -8   0  611.50    9.72   0
  -5   8   0  615.23   11.59   0
  -5   8   0  638.50   12.16   0
   4  -8   0   36.88    9.23   0
  -4   8   0   10.36    6.18   0
  -4   8   0   32.28    9.20   0
  -3   8   0    4.23    9.05   0
  -3   8   0   14.00    8.60   0
   3  -8   0    0.58    8.86   0
   2  -8   0  210.95   10.45   0
  -2   8   0  190.23    8.37   0
   1  -8   0 1414.55   14.61   0
  -1   8   0 1361.33   14.87   0
   0  -8   0  211.15   10.42   0
   0   8   0  200.95   11.02   0
  -1  -8   0   21.97    6.86   0
   1   8   0   30.06   10.07   0
   2   8   0  833.33   11.33   0
   3   8   0 2668.02   18.09   0
   5   8   0   92.82    9.41   0
   6   8   0   -0.49    6.27   0
   7   8   0  412.90   10.86   0
   8   8   0  130.35    9.25   0
   9   8   0   99.71    9.51   0
   9   8   0   93.11    9.82   0
  10   8   0   28.07    8.98   0
  10   8   0   44.63    9.03   0
  11   8   0   -0.75    8.78   0
  11   8   0    8.53   10.39   0
  12   8   0   23.77    8.93   0
  12   8   0   24.56   10.61   0
  -9   9   0    9.49    8.42   0
  -9   9   0    5.90    9.08   0
   9  -9   0    2.82    6.56   0
  -8   9   0   -1.55    8.47   0
   8  -9   0    5.72    8.36   0
  -8   9   0    9.14    8.36   0
  -7   9   0   85.59    9.32   0
  -7   9   0   89.16    6.95   0
   7  -9   0   94.29    9.74   0
   6  -9   0   20.70    8.66   0
  -6   9   0   -8.05    8.58   0
  -6   9   0   23.52    9.17   0
   5  -9   0  155.49    7.61   0
  -5   9   0  153.38    7.83   0
  -5   9   0  157.04    6.98   0
  -4   9   0   78.24    9.16   0
   4  -9   0   91.29    9.75   0
  -4   9   0   78.84   10.04   0
  -3   9   0  178.10    9.68   0
   3  -9   0  203.22    9.94   0
  -3   9   0  188.96   10.17   0
  -2   9   0  211.79   10.06   0
   2  -9   0  213.56   10.14   0
  -1   9   0  798.69   12.98   0
   1  -9   0  770.11   12.73   0
   0  -9   0  125.35    7.21   0
   0   9   0  119.98    7.44   0
   1   9   0    4.50    9.16   0
  -1  -9   0    1.68    9.12   0
   2   9   0  437.62   11.05   0
   3   9   0  193.65    7.45   0
   4   9   0   -2.32    8.89   0
   6   9   0  280.38    7.91   0
   7   9   0    0.67    8.70   0
   8   9   0   -4.43    8.77   0
   9   9   0   65.46    9.31   0
   9   9   0   69.51    9.60   0
  10   9   0   11.47   10.67   0
  10   9   0   -4.19    8.59   0
  11   9   0   -1.80   10.48   0
  11   9   0    2.23    5.98   0
  12   9   0   23.88    8.62   0
  12   9   0   18.01   10.90   0
  -9  10   0   13.21    8.38   0
   9 -10   0    1.20    9.43   0
  -9  10   0  -12.99    9.27   0
  -8  10   0   -3.17    8.64   0
   8 -10   0    2.85    9.42   0
  -8  10   0   14.06    9.34   0
   7 -10   0   13.71    6.53   0
  -7  10   0    3.99    8.72   0
  -7  10   0    6.73    6.55   0
   6 -10   0    3.47    5.93   0
  -6  10   0    6.16    8.84   0
  -6  10   0    5.79    8.87   0
  -5  10   0   16.96    8.87   0
  -5  10   0   16.96    8.37   0
   5 -10   0   22.03    8.64   0
  -4  10   0  322.40   10.65   0
   4 -10   0  321.76   10.85   0
  -4  10   0  328.69    9.55   0
   3 -10   0  152.29    7.76   0
  -3  10   0  139.16    9.92   0
  -3  10   0  142.04    7.03   0
  -2  10   0   27.42    9.33   0
   2 -10   0   18.15    8.53   0
   1 -10   0    8.30    6.33   0
  -1  10   0   -3.70    8.84   0
   0  10   0 3529.34   19.14   0
   0 -10   0 3522.33   19.05   0
   1  10   0    8.76    9.09   0
  -1 -10   0   12.00    8.67   0
   2  10   0   30.63    6.13   0
   3  10   0    9.14    6.59   0
   4  10   0 2302.71   14.50   0
   5  10   0  136.85    7.09   0
   6  10   0   10.55    8.73   0
   7  10   0   15.02    8.33   0
   8  10   0  165.26    9.66   0
   9  10   0   24.35    6.30   0
  10  10   0   56.51    6.37   0
  10  10   0   52.29    9.42   0
  11  10   0   19.58   10.64   0
  11  10   0    7.16    8.57   0
  12  10   0   27.81   10.68   0
  12  10   0   19.23    6.37   0
   8 -11   0   -3.38    6.71   0
  -8  11   0   -5.20    9.16   0
  -8  11   0    5.74    6.14   0
   7 -11   0   18.85    9.07   0
  -7  11   0   14.94    5.89   0
  -7  11   0   24.91    8.71   0
  -6  11   0   48.73    9.48   0
  -6  11   0   36.52    5.71   0
   6 -11   0   29.95    9.58   0
  -5  11   0   95.98    9.50   0
  -5  11   0  107.06    8.90   0
   5 -11   0  106.69    9.71   0
   4 -11   0   56.14    8.59   0
  -4  11   0   46.94    9.32   0
  -4  11   0   53.03    8.39   0
  -3  11   0   16.73    6.73   0
   3 -11   0    8.51    5.97   0
  -3  11   0  -10.40    8.60   0
   2 -11   0  423.43   10.98   0
  -2  11   0  448.66   11.43   0
   1 -11   0    1.18    8.79   0
  -1  11   0    7.85    6.55   0
   0 -11   0   19.79    5.97   0
   0  11   0   29.74    6.00   0
   1  11   0   13.85    8.67   0
  -1 -11   0   15.42    8.58   0
   2  11   0  342.38    8.18   0
   3  11   0   59.52    9.20   0
   4  11   0   23.38    6.33   0
   5  11   0    8.64    6.04   0
   6  11   0   86.97    8.87   0
   6  11   0  103.47    8.72   0
   7  11   0   -4.00    8.60   0
   8  11   0   55.71    8.88   0
   9  11   0   77.15    8.68   0
  10  11   0  112.60    9.66   0
  10  11   0   71.50    9.25   0
  11  11   0    5.30    8.94   0
  11  11   0    9.89   10.48   0
  -8  12   0   14.41    8.76   0
   8 -12   0    3.53    9.18   0
  -8  12   0   12.76    6.16   0
  -7  12   0   -2.63    5.94   0
   7 -12   0    5.81    6.50   0
  -7  12   0   -9.68    6.40   0
  -6  12   0    4.29    9.21   0
   6 -12   0   -9.33    6.53   0
  -6  12   0    6.52    6.03   0
  -5  12   0   -2.19    5.54   0
  -5  12   0   14.68    8.87   0
   5 -12   0   21.05    9.16   0
  -4  12   0   83.40    9.65   0
   4 -12   0   88.65    6.92   0
  -4  12   0   88.67    6.65   0
   3 -12   0  292.46    8.12   0
  -3  12   0  324.47   10.24   0
  -3  12   0  272.28    7.76   0
  -2  12   0   34.78    6.07   0
   2 -12   0   22.25    5.94   0
  -1  12   0   22.02    9.14   0
   1 -12   0   21.14    8.93   0
   0 -12   0  260.52   10.19   0
   0  12   0  280.97   10.31   0
   1  12   0  523.50    9.22   0
  -1 -12   0  537.88   11.11   0
   2  12   0    6.52    8.67   0
   3  12   0   40.02    8.97   0
   4  12   0   -7.69    8.29   0
   5  12   0  282.57    7.43   0
   6  12   0   -4.95    8.35   0
   7  12   0    9.55    8.19   0
   7  12   0    6.94    5.84   0
   8  12   0   79.13    8.86   0
   9  12   0  123.30    8.78   0
  10  12   0    6.29    8.38   0
  11  12   0   12.04    8.56   0
  11  12   0   15.21    9.38   0
   7 -13   0    7.59    9.29   0
  -7  13   0    5.74    9.04   0
  -7  13   0    3.15    6.06   0
   6 -13   0   49.27    9.29   0
  -6  13   0   36.88    9.37   0
  -6  13   0   37.05    6.48   0
   5 -13   0   52.13    9.54   0
  -5  13   0   71.15    7.07   0
  -5  13   0   63.65    8.66   0
  -4  13   0    4.16    8.30   0
  -4  13   0    4.19    6.60   0
   4 -13   0    4.15    6.25   0
  -3  13   0   14.83    5.65   0
   3 -13   0   14.66    8.55   0
  -3  13   0   32.56    8.53   0
  -2  13   0  100.05    6.73   0
  -2  13   0  116.85    9.04   0
   2 -13   0  108.79    8.94   0
   1 -13   0  207.49    9.38   0
  -1  13   0  199.40    9.61   0
   0 -13   0   41.20    6.14   0
   0  13   0   44.69    6.34   0
  -1 -13   0    5.61    8.35   0
   1  13   0   12.63    6.25   0
   2  13   0  106.93    9.41   0
   3  13   0  535.01    8.75   0
   4  13   0   71.51    6.73   0
   5  13   0   42.41    8.48   0
   6  13   0   18.15    6.40   0
   7  13   0  263.43    7.39   0
   7  13   0  219.15    9.10   0
   8  13   0    8.85    8.24   0
   8  13   0   28.49    8.31   0
   9  13   0   -2.76    5.95   0
   9  13   0    2.22    5.79   0
  10  13   0    8.34    5.66   0
   6 -14   0    5.72    8.92   0
  -6  14   0   -5.54    8.51   0
  -6  14   0    6.83    6.61   0
  -5  14   0    2.95    9.08   0
  -5  14   0   -7.77    8.24   0
   5 -14   0    5.29    8.95   0
   4 -14   0   18.65    8.79   0
  -4  14   0   14.14    9.00   0
  -4  14   0   10.82    8.26   0
   3 -14   0   37.55    9.14   0
  -3  14   0   38.84    8.19   0
  -3  14   0   34.26    9.26   0
   2 -14   0   46.19    9.29   0
  -2  14   0   47.23    5.93   0
  -2  14   0   58.93    9.61   0
   1 -14   0   36.98    8.78   0
  -1  14   0   50.55    6.72   0
   0  14   0   48.96    9.02   0
   0 -14   0   44.91    8.43   0
   1  14   0   22.42    6.23   0
  -1 -14   0   24.36    8.63   0
   2  14   0   60.46    9.09   0
   3  14   0   13.70    8.08   0
   4  14   0  100.22    6.76   0
   5  14   0   -0.30    5.68   0
   6  14   0   86.00    9.04   0
   7  14   0    4.39    5.80   0
   7  14   0   11.21    8.27   0
   8  14   0    7.16    8.37   0
   8  14   0    8.52    6.05   0
   9  14   0   13.99    8.37   0
   9  14   0   19.74    8.49   0
  10  14   0   44.50    8.83   0
  10  14   0   44.22    6.75   0
   5 -15   0   11.44    9.08   0
  -5  15   0   19.53    6.46   0
  -5  15   0   26.59    8.34   0
   4 -15   0   21.57    8.68   0
  -4  15   0   -8.89    5.82   0
  -4  15   0   -4.07    8.88   0
  -3  15   0   31.39    8.21   0
   3 -15   0   10.49    6.25   0
  -3  15   0   23.57    6.08   0
  -2  15   0   32.23    6.47   0
   2 -15   0   28.90    6.34   0
  -2  15   0   51.72    8.41   0
   1 -15   0  158.57    9.12   0
  -1  15   0  170.48    7.44   0
   0  15   0    9.71    5.56   0
   0 -15   0   -2.24    8.48   0
   1  15   0   32.50    5.83   0
   2  15   0   23.45    6.60   0
   3  15   0   75.74    9.18   0
   4  15   0   38.96    6.46   0
   5  15   0   82.23    6.76   0
   6  15   0   20.69    8.28   0
   7  15   0   16.75    5.68   0
   7  15   0    4.59    6.06   0
   8  15   0   21.16    8.43   0
   8  15   0   12.85    8.18   0
   9  15   0   27.66    8.77   0
   9  15   0   21.45    8.45   0
  -4  16   0    3.42    6.24   0
   4 -16   0   -6.87    9.26   0
  -4  16   0    3.15    5.81   0
  -3  16   0    1.85    8.16   0
  -3  16   0    5.51    9.12   0
   3 -16   0    7.16    8.54   0
  -2  16   0   65.83    8.37   0
  -2  16   0   39.63    6.62   0
   2 -16   0   51.73    6.38   0
  -1  16   0   -3.49    8.79   0
  -1  16   0    8.52    7.97   0
   1 -16   0    4.27    8.53   0
   0 -16   0   13.52    8.39   0
   0  16   0   16.16    8.22   0
   1  16   0   23.91    6.27   0
   2  16   0   21.24    8.00   0
   3  16   0   44.61    5.92   0
   4  16   0   57.70    9.10   0
   5  16   0   11.96    5.98   0
   6  16   0    5.16    6.22   0
   7  16   0   14.31    8.29   0
   7  16   0   26.26    6.38   0
   8  16   0    8.09    8.23   0
   8  16   0   19.28    8.15   0
   2 -17   0   11.74    8.79   0
  -2  17   0   25.47    8.53   0
  -2  17   0   37.91    6.14   0
   1 -17   0   -9.34    6.21   0
  -1  17   0    0.02    7.57   0
  -1  17   0    0.84    8.82   0
   0 -17   0   42.35    8.56   0
   0  17   0   56.08    8.62   0
   1  17   0   -7.73    8.97   0
   2  17   0   14.77    7.84   0
   3  17   0   10.32    8.02   0
   4  17   0   93.60    8.96   0
   5  17   0    9.15    5.89   0
   6  17   0   -0.96    5.93   0
   7  17   0   -5.86    8.18   0
   0 -18   0   11.44    6.28   0
   0  18   0   10.24    8.39   0
   0  18   0    0.69    9.01   0
   1  18   0   -3.97    9.11   0
   2  18   0   21.27    8.81   0
   3  18   0   44.26    8.63   0
   4  18   0    2.84    6.25   0
   5  18   0   11.79    8.69   0
   5  18  -1   11.96    8.55   0
   4  18  -1    9.13    8.53   0
   3  18  -1   31.68    6.35   0
   2  18  -1   36.29    8.89   0
   1  18  -1   -0.74    8.66   0
   0 -18   1   14.63    8.36   0
   0  18  -1   13.57    8.61   0
   7  17  -1    7.51    6.15   0
   6  17  -1   -2.13    8.13   0
   5  17  -1   18.34    8.29   0
   4  17  -1   29.36    6.03   0
   3  17  -1   29.48    8.38   0
   2  17  -1    7.78    8.27   0
   1  17  -1    7.10    6.09   0
   0  17  -1   30.61    8.73   0
   0 -17   1   23.07    6.09   0
   1 -17   1   23.97    5.94   0
  -1  17  -1   31.03    8.83   0
  -2  17  -1   -0.53    8.73   0
  -2  17  -1    3.39    8.14   0
   2 -17   1    3.19    8.86   0
   8  16  -1   -8.94    8.35   0
   8  16  -1    7.64    8.48   0
   7  16  -1    9.86    6.01   0
   6  16  -1  135.74    9.48   0
   5  16  -1   18.58    8.21   0
   4  16  -1    8.01    8.20   0
   3  16  -1   11.24    8.01   0
   2  16  -1  155.32    9.09   0
   1  16  -1   -3.30    6.35   0
   0 -16   1   28.00    8.43   0
   0  16  -1   16.49    8.86   0
  -1  16  -1   -3.42    8.79   0
   1 -16   1   -5.96    6.16   0
   2 -16   1  -12.99    6.30   0
  -2  16  -1    8.79    7.46   0
  -2  16  -1   11.02    8.89   0
  -3  16  -1   32.89    8.84   0
  -3  16  -1   24.94    8.48   0
   3 -16   1   36.42    9.26   0
   4 -16   1   16.99    8.55   0
  -4  16  -1   -0.98    5.66   0
  -4  16  -1   13.35    9.30   0
   9  15  -1    9.10    8.55   0
   9  15  -1    3.12    8.57   0
   8  15  -1    0.30    8.00   0
   8  15  -1    0.72    8.00   0
   7  15  -1   44.90    8.48   0
   7  15  -1   12.94    8.33   0
   6  15  -1   32.58    8.94   0
   5  15  -1   26.43    8.18   0
   4  15  -1   53.51    8.54   0
   3  15  -1  127.17    9.05   0
   2  15  -1    0.64    7.80   0
   1  15  -1   68.39    9.32   0
  -1 -15   1   42.38    6.48   0
   0 -15   1   15.10    6.23   0
   0  15  -1   15.05    5.81   0
   1 -15   1   14.06    8.13   0
  -1  15  -1    9.14    6.28   0
  -2  15  -1  137.52    9.75   0
  -2  15  -1  137.35    7.02   0
   2 -15   1  133.54    7.23   0
   3 -15   1   11.79    6.37   0
  -3  15  -1   -7.60    8.06   0
  -3  15  -1   12.15    8.55   0
  -4  15  -1   13.32    5.81   0
  -4  15  -1   -3.46    6.13   0
   4 -15   1    4.70    8.79   0
  -5  15  -1   26.58    8.05   0
  -5  15  -1   19.68    8.88   0
   5 -15   1   21.56    9.00   0
  10  14  -1    5.04    8.38   0
  10  14  -1    5.45    5.85   0
   9  14  -1  117.13    8.89   0
   9  14  -1  128.24    8.78   0
   8  14  -1   10.18    5.79   0
   8  14  -1   13.11    8.26   0
   7  14  -1   11.42    8.20   0
   7  14  -1   -1.53    8.35   0
   6  14  -1    4.44    8.41   0
   5  14  -1  423.22    9.94   0
   4  14  -1   33.27    8.84   0
   3  14  -1   10.07    8.34   0
   2  14  -1    9.34    6.23   0
  -1 -14   1  458.79    8.15   0
   1  14  -1  481.62   10.58   0
   0  14  -1   11.61    8.93   0
   0 -14   1    5.86    8.24   0
   1 -14   1  110.99    9.30   0
  -1  14  -1  106.90    9.52   0
   2 -14   1    5.25    8.41   0
  -2  14  -1   -0.56    6.14   0
  -3  14  -1  116.20    7.17   0
  -3  14  -1  122.97    8.90   0
   3 -14   1  104.29    9.38   0
   4 -14   1    8.42    5.85   0
  -4  14  -1   17.00    9.05   0
  -4  14  -1    9.64    5.80   0
   5 -14   1   -3.69    6.50   0
  -5  14  -1    6.68    5.75   0
  -5  14  -1    7.22    9.11   0
  -6  14  -1    9.64    8.53   0
  -6  14  -1    8.56    8.80   0
   6 -14   1   -5.96    9.39   0
  10  13  -1    7.23    8.52   0
   9  13  -1    6.51    8.43   0
   9  13  -1    4.78    8.48   0
   8  13  -1   10.71    8.70   0
   8  13  -1    8.67    5.73   0
   7  13  -1  126.00    8.73   0
   7  13  -1   88.13    8.36   0
   6  13  -1   22.01    8.65   0
   5  13  -1   23.05    8.38   0
   4  13  -1   95.18    8.55   0
   3  13  -1   50.32    8.34   0
   2  13  -1  155.97    9.20   0
  -1 -13   1  145.93    6.88   0
   1  13  -1  160.32    9.51   0
   0 -13   1   -4.52    5.66   0
   0  13  -1   -0.09    5.86   0
   1 -13   1   77.01    8.79   0
  -1  13  -1   91.94    9.23   0
   2 -13   1   99.75    9.39   0
  -2  13  -1   83.50    9.28   0
  -3  13  -1   28.55    8.53   0
   3 -13   1   22.80    6.87   0
  -3  13  -1   24.79    8.43   0
  -4  13  -1   88.43    8.47   0
  -4  13  -1   97.03    9.37   0
   4 -13   1   69.48    9.33   0
  -5  13  -1   -7.78    8.87   0
  -5  13  -1    1.05    8.26   0
   5 -13   1    1.37    6.36   0
  -6  13  -1   35.21    8.51   0
  -6  13  -1   16.92    9.09   0
   6 -13   1   14.46    8.86   0
  -7  13  -1   -5.84    6.08   0
  -7  13  -1   -1.86    9.07   0
   7 -13   1    6.97    9.47   0
  11  12  -1    2.46    8.90   0
  11  12  -1    1.84    8.84   0
  10  12  -1    6.24    5.90   0
   9  12  -1    8.81    6.07   0
   8  12  -1   62.18    6.32   0
   8  12  -1   76.58    8.50   0
   7  12  -1   33.02    8.71   0
   7  12  -1   17.53    8.71   0
   6  12  -1   26.69    8.79   0
   5  12  -1  143.79    6.63   0
   4  12  -1  210.21    9.18   0
   3  12  -1  102.67    8.78   0
   2  12  -1  100.95    8.88   0
  -1 -12   1   80.44    6.39   0
   1  12  -1   81.37    9.05   0
   0  12  -1  690.43   11.79   0
   0 -12   1  703.12   11.47   0
  -1  12  -1   85.57    8.96   0
   1 -12   1   79.05    8.79   0
  -2  12  -1    6.01    8.43   0
   2 -12   1    7.65    6.35   0
   3 -12   1    1.22    8.79   0
  -3  12  -1    4.16    8.92   0
  -3  12  -1    8.68    8.76   0
  -4  12  -1  120.43    9.23   0
   4 -12   1  136.80    9.93   0
  -4  12  -1  139.94   10.17   0
  -5  12  -1    8.59    9.02   0
   5 -12   1    2.95    6.07   0
  -5  12  -1    6.25    7.99   0
  -6  12  -1   15.27    9.37   0
   6 -12   1    9.18    8.89   0
  -6  12  -1   16.71    6.43   0
   7 -12   1    0.92    9.09   0
  -7  12  -1  -21.10    8.92   0
  -7  12  -1   -2.37    5.98   0
  11  11  -1   30.97    8.78   0
  11  11  -1   16.15    9.21   0
  10  11  -1    9.50    9.20   0
  10  11  -1   12.33    5.97   0
   9  11  -1  206.49    9.46   0
   8  11  -1    7.21    8.51   0
   7  11  -1   87.93    9.11   0
   6  11  -1   17.56    8.57   0
   5  11  -1  571.30   10.71   0
   4  11  -1    5.31    6.33   0
   3  11  -1   11.72    8.85   0
   2  11  -1  136.15    9.57   0
   1  11  -1  900.94   12.17   0
  -1 -11   1  914.46   10.11   0
   0  11  -1  162.54    6.88   0
   0 -11   1  164.07    6.79   0
  -1  11  -1  121.81    9.44   0
   1 -11   1  130.68    9.38   0
  -2  11  -1  252.81   10.05   0
   2 -11   1  248.17    9.94   0
  -3  11  -1  202.91   10.04   0
   3 -11   1  206.24    9.58   0
  -4  11  -1   96.08    7.04   0
   4 -11   1   89.82    9.24   0
  -4  11  -1   82.82    6.74   0
   5 -11   1  174.11   10.18   0
  -5  11  -1  171.58    9.51   0
  -5  11  -1  155.84    8.13   0
   6 -11   1    0.44    6.40   0
  -6  11  -1    1.38    8.44   0
  -6  11  -1   15.06    8.41   0
  -7  11  -1   17.20    6.20   0
   7 -11   1   12.09    6.05   0
  -7  11  -1   -1.69    6.51   0
  -8  11  -1    4.38    8.27   0
  -8  11  -1   13.96    6.49   0
   8 -11   1    8.92    9.07   0
  11  10  -1   12.04    8.67   0
  11  10  -1   14.52   10.36   0
  10  10  -1    3.94    9.15   0
  10  10  -1    9.70    6.34   0
   9  10  -1   -0.51    5.94   0
   8  10  -1   11.39    8.65   0
   7  10  -1  165.88    9.25   0
   6  10  -1   11.17    9.00   0
   5  10  -1   55.32    6.59   0
   4  10  -1   46.71    6.53   0
   3  10  -1  311.49    8.06   0
   2  10  -1  168.61    9.98   0
  -1 -10   1  347.99   10.12   0
   1  10  -1  324.75    7.91   0
   0  10  -1   59.19    8.61   0
   0 -10   1   51.83    9.55   0
   1 -10   1  648.52    9.14   0
  -1  10  -1  673.53    9.34   0
  -2  10  -1   12.65    6.77   0
   2 -10   1   20.45    8.96   0
   3 -10   1  123.99    9.38   0
  -3  10  -1  118.20    9.50   0
  -4  10  -1   57.94    8.31   0
   4 -10   1   80.06    9.32   0
  -4  10  -1   77.60    9.17   0
  -5  10  -1   13.16    8.38   0
   5 -10   1    6.55    8.51   0
  -5  10  -1    6.09    6.61   0
  -6  10  -1   13.62    9.48   0
  -6  10  -1    4.98    8.46   0
   6 -10   1   22.69    9.27   0
  -7  10  -1    7.42    8.52   0
   7 -10   1   28.60    8.49   0
  -7  10  -1   10.21    6.55   0
   8 -10   1   10.70    5.78   0
  -8  10  -1   10.68    8.53   0
  -8  10  -1    1.90    6.66   0
  -9  10  -1    3.78    9.14   0
   9 -10   1    8.49    6.21   0
  -9  10  -1    1.26    9.04   0
  12   9  -1    7.55    8.33   0
  12   9  -1   16.31    8.72   0
  11   9  -1   -2.78    8.49   0
  11   9  -1    7.07    8.64   0
  10   9  -1   10.19   10.74   0
  10   9  -1   27.65    8.58   0
   9   9  -1   22.10    9.51   0
   9   9  -1   22.98    8.90   0
   8   9  -1   74.16    8.77   0
   7   9  -1   35.34    8.98   0
   6   9  -1  100.25    9.47   0
   4   9  -1  414.63    8.62   0
   3   9  -1   43.08    9.14   0
   2   9  -1  717.37   12.18   0
   1   9  -1    8.59    8.94   0
  -1  -9   1    4.09    9.19   0
   0  -9   1 1531.89   12.86   0
   0   9  -1 1520.44   14.49   0
  -1   9  -1   39.70    9.03   0
   1  -9   1   40.66    8.99   0
   2  -9   1   19.43    8.77   0
  -2   9  -1   12.49    6.61   0
  -3   9  -1   55.28    9.59   0
   3  -9   1   52.31    6.99   0
  -4   9  -1  454.98   11.17   0
  -4   9  -1  471.97   10.55   0
   4  -9   1  453.32   11.08   0
  -5   9  -1  111.08    8.91   0
  -5   9  -1  114.98    7.12   0
   5  -9   1  117.62    9.37   0
  -6   9  -1   11.02    6.20   0
   6  -9   1   13.00    8.45   0
  -6   9  -1    3.83    6.07   0
  -7   9  -1    4.43    9.40   0
   7  -9   1   11.07    8.59   0
  -7   9  -1    6.71    8.89   0
  -8   9  -1    3.34    8.45   0
  -8   9  -1   37.00    9.17   0
   8  -9   1   28.42    9.19   0
   9  -9   1   17.91    8.93   0
  -9   9  -1    8.73    6.10   0
  -9   9  -1    7.19    8.41   0
  12   8  -1    2.45    6.20   0
  12   8  -1    7.56   10.64   0
  11   8  -1   36.42    8.57   0
  11   8  -1   30.83    8.79   0
  10   8  -1   18.16    8.54   0
  10   8  -1    3.62    8.93   0
   9   8  -1   65.76    9.20   0
   9   8  -1   59.69   11.86   0
   8   8  -1   17.03    8.58   0
   7   8  -1  381.34   10.28   0
   6   8  -1 1149.24   13.15   0
   4   8  -1    6.66    9.24   0
   3   8  -1  715.55   10.45   0
   2   8  -1 2205.09   15.69   0
  -1  -8   1   37.57   10.18   0
   1   8  -1   42.14   10.33   0
   0  -8   1  202.97   10.57   0
   0   8  -1  199.91   10.93   0
  -1   8  -1  202.89    8.30   0
   1  -8   1  213.60   10.49   0
  -2   8  -1  254.90   10.40   0
   2  -8   1  254.49   10.21   0
   3  -8   1   12.21    8.80   0
  -3   8  -1    2.57    6.41   0
  -4   8  -1   10.20    9.87   0
   4  -8   1    3.82    9.61   0
  -4   8  -1   -2.20    8.61   0
   5  -8   1    2.06    9.28   0
  -5   8  -1  -10.74    9.73   0
  -5   8  -1    0.02    8.88   0
  -6   8  -1   35.97    8.69   0
   6  -8   1   36.92    8.89   0
  -6   8  -1   40.18    9.01   0
   7  -8   1   12.30    6.04   0
  -7   8  -1    3.28    8.35   0
  -7   8  -1   19.66    6.82   0
  -8   8  -1    8.14    6.36   0
   8  -8   1   10.51    9.27   0
  -8   8  -1   -1.84    8.65   0
   9  -8   1   -3.54    8.77   0
  -9   8  -1   11.80    8.60   0
  -9   8  -1   11.36    8.55   0
 -10   8  -1   15.99    9.38   0
  10  -8   1   27.72    9.12   0
 -10   8  -1    8.17    8.73   0
  12   7  -1   14.98   10.15   0
  12   7  -1   23.82    8.08   0
  11   7  -1   18.16    8.69   0
  11   7  -1   26.48    8.92   0
  10   7  -1    0.23   10.74   0
  10   7  -1   11.09    8.69   0
   9   7  -1  108.59   11.19   0
   9   7  -1   85.58    9.45   0
   8   7  -1   47.61    9.02   0
   8   7  -1   43.59    9.51   0
   7   7  -1   63.93    9.52   0
   6   7  -1    0.61    9.24   0
   5   7  -1   21.76    9.55   0
   3   7  -1  418.41   11.93   0
   2   7  -1  911.65   12.29   0
  -1  -7   1  197.42   11.73   0
   1   7  -1  197.99   11.61   0
   0  -7   1  942.59   12.45   0
   0   7  -1  942.43   14.85   0
  -1   7  -1  471.37   12.44   0
   1  -7   1  457.46   12.53   0
   2  -7   1   80.52    7.46   0
  -2   7  -1   73.34   10.46   0
  -3   7  -1   60.77    9.83   0
   3  -7   1   66.63    9.81   0
   4  -7   1  272.13    7.75   0
  -4   7  -1  279.94   10.11   0
  -4   7  -1  271.94    7.91   0
  -5   7  -1  279.83    9.85   0
  -5   7  -1  260.38   10.66   0
   5  -7   1  287.34   10.41   0
   6  -7   1   74.31    9.75   0
  -6   7  -1   57.00    9.52   0
  -6   7  -1   63.14    9.42   0
  -7   7  -1    7.44    9.16   0
   7  -7   1   -3.16    8.61   0
  -7   7  -1   -6.54    8.56   0
  -8   7  -1   22.37    8.19   0
   8  -7   1   20.48    9.31   0
  -8   7  -1   14.64    8.70   0
  -9   7  -1   79.47    7.00   0
  -9   7  -1   62.75    6.67   0
   9  -7   1   82.63    7.04   0
 -10   7  -1    7.37    8.85   0
 -10   7  -1  -13.12    8.81   0
  10  -7   1   -3.11    6.14   0
  12   6  -1   20.55    8.57   0
  12   6  -1   34.46    8.48   0
  11   6  -1    6.26   10.45   0
  11   6  -1   18.01    8.51   0
  10   6  -1  273.63   10.73   0
  10   6  -1  281.73    9.97   0
   9   6  -1   30.49    8.83   0
   9   6  -1   48.01   10.65   0
   8   6  -1  158.70   10.22   0
   8   6  -1  155.87   12.18   0
   7   6  -1   26.61    9.35   0
   6   6  -1 2313.84   16.64   0
   5   6  -1  121.29   10.68   0
   2   6  -1 4279.01   24.27   0
  -1  -6   1  396.03   13.22   0
   1   6  -1  408.28   13.60   0
   0  -6   1  192.65   12.39   0
   0   6  -1  210.41    9.89   0
   1  -6   1  278.84   12.64   0
  -1   6  -1  297.10   10.23   0
  -2   6  -1  948.55   15.09   0
   2  -6   1  952.20   12.74   0
   3  -6   1 1833.04   16.69   0
  -3   6  -1 1777.23   17.03   0
  -4   6  -1   15.00    9.66   0
   4  -6   1   25.23    9.49   0
  -4   6  -1   22.46    9.14   0
   5  -6   1   21.23    9.80   0
  -5   6  -1    7.54    9.72   0
  -5   6  -1   13.88    8.98   0
  -6   6  -1   29.54    6.69   0
  -6   6  -1   40.82    9.88   0
   6  -6   1   39.98    6.55   0
  -7   6  -1   36.18    6.61   0
  -7   6  -1   55.19    6.86   0
   7  -6   1   42.41    9.35   0
  -8   6  -1    8.13    9.28   0
   8  -6   1   34.78    9.04   0
  -8   6  -1   18.35    6.20   0
  -9   6  -1   20.83    5.93   0
  -9   6  -1   19.14    9.19   0
   9  -6   1   18.95    8.59   0
  10  -6   1   15.38    9.35   0
 -10   6  -1   15.15    8.73   0
 -10   6  -1    2.72    6.56   0
 -11   6  -1    8.62    6.53   0
 -11   6  -1   -4.40    8.99   0
  11  -6   1   12.80    8.75   0
  12   5  -1   18.07    8.57   0
  12   5  -1   35.39    8.81   0
  11   5  -1   18.56   10.47   0
  11   5  -1   14.06    5.88   0
  10   5  -1   70.28    6.67   0
  10   5  -1   61.32   11.10   0
   9   5  -1    6.09    6.25   0
   9   5  -1    7.77    8.64   0
   8   5  -1  351.71   10.83   0
   8   5  -1  370.64   13.50   0
   7   5  -1  190.18    7.87   0
   7   5  -1  202.22   10.74   0
   6   5  -1  223.36    7.82   0
   5   5  -1  992.71   14.04   0
   4   5  -1  660.47   11.20   0
   2   5  -1  867.96   15.77   0
   1   5  -1  625.48   15.66   0
  -1  -5   1  608.58   12.55   0
   0  -5   1  155.56    9.79   0
   0   5  -1  155.38   13.48   0
   1  -5   1   16.95    9.05   0
  -1   5  -1   24.68   12.99   0
  -2   5  -1  113.70   12.57   0
   2  -5   1  116.94    9.03   0
   3  -5   1  285.93   12.42   0
  -3   5  -1  262.70   12.93   0
  -4   5  -1  122.73   11.04   0
  -4   5  -1  123.44    7.78   0
   4  -5   1  118.26    7.89   0
   5  -5   1  200.38   10.37   0
  -5   5  -1  215.14   10.66   0
  -5   5  -1  203.91   10.61   0
  -6   5  -1   11.87    9.08   0
   6  -5   1   -1.87    9.80   0
  -6   5  -1   23.39    9.51   0
  -7   5  -1   77.12    9.70   0
  -7   5  -1   82.83    9.68   0
   7  -5   1   91.32    6.93   0
   8  -5   1    9.51    8.81   0
  -8   5  -1   -8.84    8.63   0
  -8   5  -1    7.73    9.19   0
  -9   5  -1   57.97    9.18   0
  -9   5  -1   33.80    6.64   0
   9  -5   1   49.07    6.85   0
 -10   5  -1   22.64    9.09   0
 -10   5  -1   14.03    8.92   0
  10  -5   1   16.59    8.58   0
  11  -5   1   14.43    6.44   0
 -11   5  -1   19.83    9.25   0
 -11   5  -1    8.77    6.55   0
 -12  -4   1    6.56    8.60   0
  12   4  -1   11.78    6.03   0
  12   4  -1   -2.98    8.39   0
  11   4  -1    6.82    8.32   0
  11   4  -1   11.88    8.91   0
 -11  -4   1   17.07    6.04   0
 -10  -4   1   26.47    8.94   0
  10   4  -1   43.94    6.17   0
  10   4  -1   32.91    9.22   0
  -9  -4   1  276.33    9.93   0
   9   4  -1  285.72   10.13   0
   9   4  -1  270.60    7.60   0
   8   4  -1    3.59    9.16   0
  -8  -4   1    4.84    9.32   0
   8   4  -1   -7.35    9.24   0
   7   4  -1  263.47    8.20   0
  -7  -4   1  272.89   10.48   0
   7   4  -1  267.00   12.87   0
   6   4  -1  395.82   11.41   0
   6   4  -1  394.63   12.21   0
   5   4  -1  847.56   14.08   0
   4   4  -1  599.64   11.23   0
  -1  -4   1 3611.12   25.84   0
   1   4  -1 3631.37   28.28   0
   0  -4   1    1.00   15.64   0
   0   4  -1    3.31   15.80   0
   1  -4   1   94.21   14.75   0
  -1   4  -1   80.97   14.99   0
   2  -4   1   18.56   12.90   0
  -2   4  -1   18.83   12.87   0
  -3   4  -1 3774.43   23.43   0
   3  -4   1 3859.00   24.14   0
  -3   4  -1 3766.47   24.35   0
  -4   4  -1   49.01    7.84   0
  -4   4  -1   42.09   11.58   0
   4  -4   1   45.80    8.11   0
  -5   4  -1   79.36   10.45   0
   5  -4   1   78.73   10.30   0
  -5   4  -1   82.95   10.76   0
   6  -4   1    8.75    6.64   0
  -6   4  -1   -4.68    9.66   0
  -6   4  -1   -3.67    7.13   0
  -7   4  -1  213.41   10.23   0
   7  -4   1  228.85    7.76   0
  -7   4  -1  212.29    7.92   0
  -8   4  -1   11.67    8.88   0
   8  -4   1    2.39    8.65   0
  -8   4  -1   10.49    8.85   0
  -9   4  -1   58.51    6.85   0
   9  -4   1   40.80    6.66   0
  -9   4  -1   40.96    9.51   0
 -10   4  -1   11.05    8.58   0
 -10   4  -1   11.19    9.14   0
  10  -4   1   -0.75    8.14   0
  11  -4   1   10.03    8.86   0
 -11   4  -1    4.01    8.82   0
 -11   4  -1    6.01    6.70   0
  12   3  -1   24.86   10.30   0
  12   3  -1   29.37    8.63   0
 -12  -3   1   21.51    9.01   0
  11   3  -1   44.71    9.04   0
  11   3  -1   46.42    6.42   0
 -11  -3   1   27.88    9.00   0
  10   3  -1   38.29    8.71   0
  10   3  -1   13.38    8.39   0
 -10  -3   1    8.85    8.72   0
  -9  -3   1    4.39    6.12   0
   9   3  -1   -0.93    8.56   0
   9   3  -1    6.79    8.15   0
  -8  -3   1   20.75    9.57   0
   8   3  -1   23.31    9.18   0
   8   3  -1   35.88    9.69   0
  -7  -3   1  718.51   10.19   0
   7   3  -1  731.75   15.08   0
   7   3  -1  733.34   10.29   0
   6   3  -1 1138.88   14.36   0
  -6  -3   1 1115.93   12.57   0
   6   3  -1 1155.60   17.62   0
   5   3  -1  232.12   12.62   0
  -5  -3   1  232.89   12.29   0
   5   3  -1  237.02   12.38   0
   4   3  -1   25.61   12.28   0
   3   3  -1  862.27   14.34   0
   1   3  -1 2720.75   29.99   0
   0  -3   1  441.19   16.62   0
   0   3  -1  453.77   17.00   0
   1  -3   1   99.00   17.99   0
  -1   3  -1  102.20   13.53   0
   2  -3   1  122.68   15.07   0
  -2   3  -1  118.37   15.83   0
  -3   3  -1   88.12   13.49   0
   3  -3   1   95.62   13.16   0
  -3   3  -1   96.37   13.82   0
  -4   3  -1  921.56   15.94   0
  -4   3  -1  908.10   15.04   0
   4  -3   1  905.42   15.26   0
  -5   3  -1  371.80    9.56   0
  -5   3  -1  356.30    9.95   0
   5  -3   1  365.13   12.49   0
  -6   3  -1   13.68    6.83   0
  -6   3  -1   13.90    9.77   0
   6  -3   1    4.96    9.49   0
  -7   3  -1   41.80    9.90   0
   7  -3   1   51.09    7.06   0
  -7   3  -1   40.15    9.73   0
  -8   3  -1  278.23   10.99   0
   8  -3   1  317.56    8.09   0
  -8   3  -1  305.43   10.41   0
   9  -3   1    6.62    8.90   0
  -9   3  -1    8.74    8.95   0
  -9   3  -1   11.55    6.88   0
 -10   3  -1   16.64    9.23   0
 -10   3  -1    6.80    8.73   0
  10  -3   1   11.43    8.62   0
  11  -3   1   21.31    8.92   0
 -11   3  -1    4.94    9.27   0
 -11   3  -1   11.11    8.74   0
 -12   3  -1    3.31    9.45   0
  12  -3   1   10.44    6.42   0
 -12   3  -1   10.07    8.68   0
  12   2  -1   20.74    8.40   0
  12   2  -1   15.19    8.66   0
 -12  -2   1   22.87    8.87   0
  11   2  -1   11.70    8.38   0
 -11  -2   1    9.20    6.41   0
  11   2  -1   24.73    8.63   0
  10   2  -1    6.53    8.32   0
 -10  -2   1   19.93    9.09   0
  10   2  -1   17.50    9.25   0
   9   2  -1  205.08    9.84   0
  -9  -2   1  200.12    9.65   0
   9   2  -1  197.61    9.65   0
   8   2  -1  274.84   10.79   0
   8   2  -1  270.69   10.37   0
  -8  -2   1  269.67   10.79   0
  -7  -2   1   13.68    9.32   0
   7   2  -1   10.68    9.97   0
   7   2  -1    9.95    8.87   0
   6   2  -1  246.28   11.49   0
  -6  -2   1  250.55   11.51   0
   6   2  -1  257.21   11.40   0
  -5  -2   1   21.98   11.69   0
   5   2  -1   16.48   11.36   0
   5   2  -1   13.34   10.77   0
   4   2  -1  938.99   16.92   0
  -4  -2   1  918.37   13.99   0
   4   2  -1  915.83   18.60   0
  -3  -2   1  919.98   19.09   0
   3   2  -1  944.16   18.99   0
   2   2  -1 2881.73   30.45   0
   0   2  -1 5938.17   45.13   0
   0  -2   1 6141.38   48.73   0
  -1   2  -1  780.98   20.75   0
   1  -2   1  804.54   25.54   0
   2  -2   1  832.91   17.19   0
  -2   2  -1  799.48   21.91   0
   3  -2   1    7.62    9.72   0
  -3   2  -1   -8.07   14.32   0
  -3   2  -1   -3.79   13.19   0
  -4   2  -1 1228.11   17.81   0
  -4   2  -1 1225.92   16.87   0
   4  -2   1 1231.00   16.79   0
  -5   2  -1   25.04   11.50   0
   5  -2   1   35.93    7.92   0
  -5   2  -1   26.78   10.29   0
   6  -2   1  187.09   10.56   0
  -6   2  -1  195.84   10.64   0
  -6   2  -1  182.20   10.99   0
   7  -2   1   -7.70    9.75   0
  -7   2  -1    9.77    9.54   0
  -7   2  -1    8.89    9.82   0
   8  -2   1   83.79    9.62   0
  -8   2  -1   78.83   10.07   0
  -8   2  -1   69.72    7.03   0
  -9   2  -1    8.83    6.35   0
   9  -2   1   -3.53    8.73   0
  -9   2  -1   11.50    9.27   0
  10  -2   1   24.56    8.85   0
 -10   2  -1   15.63    6.45   0
 -10   2  -1   21.61    9.09   0
 -11   2  -1    3.53    8.98   0
 -11   2  -1    1.25    6.25   0
  11  -2   1    5.06    8.79   0
  12  -2   1    2.96    8.41   0
 -12   2  -1    3.94    6.11   0
 -12   2  -1    0.34    9.45   0
  12   1  -1   17.60    6.61   0
 -12  -1   1   15.73    8.93   0
  11   1  -1   47.30    8.65   0
 -11  -1   1   26.20    9.10   0
  11   1  -1   34.22    9.14   0
 -10  -1   1   29.06    6.38   0
  10   1  -1   16.45    6.63   0
  10   1  -1   21.10    8.64   0
   9   1  -1  126.74    9.28   0
  -9  -1   1  103.18    9.41   0
   9   1  -1  110.52    9.64   0
   8   1  -1   59.45    9.14   0
   8   1  -1   50.84    9.67   0
  -8  -1   1   47.74    6.89   0
   7   1  -1  368.62   11.08   0
   7   1  -1  345.77   10.70   0
  -7  -1   1  333.50    8.27   0
  -6  -1   1  397.43    9.36   0
   6   1  -1  407.78   12.36   0
   6   1  -1  409.45   11.71   0
   5   1  -1 1005.90   15.70   0
   5   1  -1  976.10   15.95   0
  -5  -1   1  974.40   15.72   0
  -4  -1   1    7.21   13.04   0
   4   1  -1    8.31   12.41   0
   4   1  -1    9.62   13.63   0
   3   1  -1  274.91   18.27   0
   3   1  -1  276.23   17.29   0
  -3  -1   1  271.09   17.42   0
   2   1  -1   15.40   21.37   0
  -2  -1   1    5.39   21.76   0
   0  -1   1  581.29   30.33   0
   0   1  -1  605.76   32.21   0
  -1   1  -1  941.04   32.24   0
   1  -1   1  940.73   31.44   0
  -2   1  -1  370.53   17.73   0
   2  -1   1  366.54   22.42   0
  -2   1  -1  366.41   20.31   0
  -3   1  -1 2567.36   26.88   0
  -3   1  -1 2454.57   24.66   0
   3  -1   1 2528.52   24.47   0
  -4   1  -1  232.20   10.41   0
   4  -1   1  232.67   10.26   0
  -4   1  -1  234.69   13.70   0
  -5   1  -1   79.09   11.67   0
  -5   1  -1   66.51   10.86   0
   5  -1   1   71.93   11.55   0
  -6   1  -1  857.24   13.82   0
   6  -1   1  878.09   11.63   0
  -6   1  -1  871.48   14.49   0
  -7   1  -1  113.68    7.86   0
   7  -1   1  118.26    7.75   0
  -7   1  -1  107.99    9.99   0
   8  -1   1  195.49   10.41   0
  -8   1  -1  188.05    8.17   0
  -8   1  -1  181.61   13.08   0
   9  -1   1  160.19    9.40   0
  -9   1  -1  137.80    9.68   0
  -9   1  -1  141.30   10.45   0
 -10   1  -1   51.23    9.15   0
  10  -1   1   49.75    8.59   0
 -10   1  -1   44.76    9.75   0
  11  -1   1   33.45    6.54   0
 -11   1  -1   11.17    6.81   0
 -11   1  -1   30.28    9.85   0
  12  -1   1   16.66    8.79   0
 -12   1  -1   24.46    8.75   0
 -12   0   1    0.90    9.03   0
  12   0  -1   26.92    8.92   0
 -11   0   1   16.27    8.87   0
  11   0  -1   26.16    9.11   0
 -10   0   1  106.44    9.77   0
  10   0  -1  112.76    9.48   0
  10   0  -1  118.13    7.32   0
  -9   0   1   30.05    8.66   0
   9   0  -1   27.05    8.57   0
   9   0  -1   22.35    9.07   0
  -8   0   1   20.62    9.56   0
   8   0  -1   30.30    9.03   0
  -8   0   1   18.31    9.95   0
   8   0  -1   31.46    9.55   0
  -7   0   1   57.66    9.01   0
   7   0  -1   58.13    9.16   0
   7   0  -1   52.81    9.72   0
  -7   0   1   59.67    9.34   0
   6   0  -1  229.39    8.09   0
   6   0  -1  231.99   10.98   0
  -6   0   1  235.72   12.23   0
  -6   0   1  235.38   11.07   0
   5   0  -1  284.14   11.93   0
  -5   0   1  284.33   12.60   0
  -5   0   1  285.69   13.00   0
   5   0  -1  261.57   12.26   0
   4   0  -1  109.06    9.81   0
   4   0  -1  108.63   13.04   0
  -4   0   1  124.23   13.84   0
  -4   0   1  124.36   14.43   0
   3   0  -1  857.86   20.02   0
  -3   0   1  882.93   20.69   0
  -3   0   1  870.20   20.75   0
   3   0  -1  845.50   16.18   0
   2   0  -1 1480.10   23.98   0
  -2   0   1 1490.72   24.95   0
   2   0  -1 1507.61   27.47   0
  -2   0   1 1514.75   28.32   0
  -1   0   1 5698.40   59.47   0
   1   0  -1 5763.52   59.46   0
   1   0  -1 5828.65   54.46   0
  -1   0   1 5918.54   58.82   0
   1   0   1 6450.07   56.83   0
  -1   0  -1 6830.71   62.23   0
  -2   0  -1  211.69   24.40   0
   2   0   1  215.64   20.95   0
   2   0   1  189.95   23.17   0
  -2   0  -1  212.60   21.79   0
  -3   0  -1  646.11   19.52   0
   3   0   1  645.66   19.03   0
  -3   0  -1  656.03   21.01   0
   3   0   1  657.95   19.86   0
  -4   0  -1  247.24   15.06   0
  -4   0  -1  246.74   14.18   0
   4   0   1  231.51   13.65   0
   4   0   1  246.36   16.68   0
   5   0   1  467.84   10.52   0
  -5   0  -1  455.53   11.15   0
  -5   0  -1  450.32   14.12   0
   5   0   1  465.17   13.28   0
   6   0   1   24.00    9.75   0
  -6   0  -1    0.39   10.99   0
   6   0   1   27.96   10.50   0
  -6   0  -1   14.83   10.24   0
   7   0   1  124.84   10.26   0
   7   0   1  129.91   10.17   0
  -7   0  -1  107.83   10.31   0
  -7   0  -1  127.87   10.86   0
   8   0   1    4.00    9.52   0
  -8   0  -1   -0.81    9.94   0
  -8   0  -1    6.17    7.22   0
  -9   0  -1   38.16    9.90   0
   9   0   1   45.49    6.64   0
  -9   0  -1   45.65    9.28   0
 -10   0  -1   36.89    9.33   0
  10   0   1   29.08    6.75   0
  11   0   1  144.63    9.15   0
 -11   0  -1   92.80    7.32   0
  12   0   1   -2.29    8.81   0
 -12   0  -1   -0.93    5.94   0
 -12   1   1    2.08    8.96   0
  12  -1  -1   10.17    8.60   0
 -11   1   1   19.12    9.10   0
  11  -1  -1   19.58    9.32   0
 -10   1   1  144.32    7.87   0
 -10   1   1  164.22   10.28   0
  10  -1  -1  159.04    9.76   0
   9  -1  -1   15.47    8.61   0
   9  -1  -1   18.63    9.07   0
  -9   1   1   30.02    9.67   0
  -9   1   1   20.09    8.68   0
   8  -1  -1   63.69    8.92   0
   8  -1  -1   59.22    9.72   0
  -8   1   1   63.81    7.17   0
  -8   1   1   59.51    9.47   0
  -7   1   1  116.29   10.59   0
   7  -1  -1  121.02    9.90   0
   7  -1  -1  135.49   10.25   0
  -7   1   1  118.33   10.73   0
   6  -1  -1  591.32   13.41   0
  -6   1   1  584.06   10.36   0
   6  -1  -1  580.37   12.72   0
  -6   1   1  593.41   13.72   0
   5  -1  -1  208.75   11.19   0
   5  -1  -1  204.41   11.92   0
  -5   1   1  205.88   12.34   0
  -5   1   1  198.40    8.88   0
   4  -1  -1   79.93   11.85   0
   4  -1  -1   78.47   13.43   0
  -4   1   1   82.73   12.57   0
  -4   1   1   83.50   13.37   0
   3  -1  -1   17.07   14.50   0
   3  -1  -1   16.28   11.17   0
  -3   1   1   23.17   14.74   0
  -3   1   1   16.16   15.85   0
  -2   1   1 2852.34   31.48   0
   2  -1  -1 2914.61   28.16   0
   2  -1  -1 2911.66   32.88   0
  -2   1   1 2919.08   33.14   0
  -1   1   1   26.91   27.22   0
  -1   1   1   20.76   24.37   0
   1  -1  -1   24.10   24.39   0
   1  -1  -1   22.91   26.18   0
   0   1   1 7286.03   73.03   0
   0  -1  -1 7143.72   88.40   0
   0  -1  -1 7064.28   71.64   0
   0   1   1 7516.94   92.59   0
   1   1   1   61.93   25.89   0
  -1  -1  -1   61.45   19.73   0
  -2  -1  -1   45.09   27.55   0
   2   1   1   54.58   22.31   0
   2   1   1   56.42   25.39   0
  -2  -1  -1   44.89   23.12   0
  -3  -1  -1  137.17   22.86   0
  -3  -1  -1  137.06   17.37   0
   3   1   1  139.85   17.13   0
   3   1   1  129.58   17.55   0
   4   1   1 1180.27   17.43   0
  -4  -1  -1 1174.23   21.98   0
   4   1   1 1169.94   22.55   0
  -4  -1  -1 1176.20   15.37   0
   5   1   1  107.48    8.63   0
  -5  -1  -1   90.06   11.87   0
  -5  -1  -1  101.31   14.77   0
   5   1   1  106.87   13.79   0
  -6  -1  -1   28.07   11.06   0
   6   1   1   31.43    9.98   0
  -6  -1  -1   20.46   10.96   0
   6   1   1   32.06    7.89   0
  -7  -1  -1   11.31   10.21   0
   7   1   1    1.68    8.97   0
   7   1   1    2.03    9.48   0
  -7  -1  -1   -1.47    6.74   0
   8   1   1  259.57   10.52   0
   8   1   1  268.74    8.31   0
  -8  -1  -1  268.93   11.04   0
   9   1   1    0.44    8.60   0
   9   1   1   17.37    8.85   0
  -9  -1  -1   -1.24    8.96   0
 -10  -1  -1   32.10    6.32   0
  10   1   1   25.20    6.74   0
 -11  -1  -1    9.17    6.38   0
  11   1   1   15.24    9.21   0
  12   1   1   55.55    8.95   0
 -12  -1  -1   38.45    6.38   0
 -12   2   1    2.45    6.30   0
  12  -2  -1    4.02    5.95   0
 -11   2   1   21.28    9.24   0
 -11   2   1   19.73    9.80   0
  11  -2  -1   13.84    6.33   0
  10  -2  -1   28.73    9.79   0
 -10   2   1   24.41    9.42   0
 -10   2   1   12.51    9.28   0
   9  -2  -1   52.89    6.89   0
  -9   2   1   33.85    6.92   0
  -9   2   1   42.67    9.52   0
   8  -2  -1   41.00    7.17   0
  -8   2   1   53.02    9.55   0
  -8   2   1   40.45    6.58   0
  -7   2   1   77.02    7.08   0
   7  -2  -1   75.07    9.53   0
   7  -2  -1   78.60    7.07   0
  -7   2   1   85.65    9.92   0
   6  -2  -1  190.06   11.08   0
   6  -2  -1  172.78    7.78   0
  -6   2   1  193.73   11.59   0
  -6   2   1  180.20   10.46   0
  -5   2   1  970.21   14.82   0
  -5   2   1  953.86   14.23   0
   5  -2  -1  974.57   14.35   0
   5  -2  -1  990.18   14.79   0
  -4   2   1    4.22   12.31   0
  -4   2   1    7.05   11.04   0
   4  -2  -1    7.62   12.32   0
   4  -2  -1    9.40   10.66   0
  -3   2   1 1925.49   19.29   0
  -3   2   1 2018.75   23.20   0
   3  -2  -1 1993.75   19.09   0
   3  -2  -1 2021.48   23.14   0
  -1   2   1 2088.03   33.36   0
   1  -2  -1 2116.62   29.94   0
   1  -2  -1 2050.91   28.90   0
  -1   2   1 2081.22   26.42   0
   0   2   1  269.31   25.74   0
   0  -2  -1  253.92   25.60   0
   2   2   1  321.96   21.50   0
  -2  -2  -1  318.25   22.06   0
   3   2   1  537.10   22.35   0
   3   2   1  534.65   14.22   0
  -3  -2  -1  523.96   18.27   0
   4   2   1  255.25   10.66   0
  -4  -2  -1  253.80   13.80   0
   4   2   1  245.57   18.22   0
  -5  -2  -1  112.59   11.58   0
   5   2   1   87.29   11.62   0
   5   2   1   96.20   11.63   0
   6   2   1  607.35   15.57   0
   6   2   1  635.26   12.94   0
  -6  -2  -1  589.13   10.84   0
   7   2   1  149.51    7.57   0
  -7  -2  -1  142.66   10.34   0
   7   2   1  150.11   10.10   0
  -8  -2  -1  145.65   10.36   0
   8   2   1  156.69    7.53   0
   8   2   1  164.66   10.14   0
  -9  -2  -1   -1.08    9.06   0
   9   2   1   18.49   10.25   0
   9   2   1   19.82    6.25   0
  10   2   1   57.77    8.42   0
  10   2   1   53.17    6.96   0
 -10  -2  -1   39.90    9.49   0
  11   2   1   16.14    8.70   0
 -11  -2  -1   10.61    8.94   0
 -12  -2  -1   18.94    6.16   0
  12   2   1   16.20    8.63   0
 -12   3   1   14.42    8.62   0
 -12   3   1    4.95    6.58   0
  12  -3  -1    7.47    9.28   0
 -11   3   1    3.47    6.85   0
  11  -3  -1   11.20    6.55   0
 -11   3   1   -0.05    9.03   0
 -10   3   1   22.63    9.20   0
  10  -3  -1   16.72    8.65   0
 -10   3   1    8.58    9.14   0
  -9   3   1  130.64   10.25   0
  -9   3   1  155.04   10.03   0
   9  -3  -1  155.80   10.07   0
   8  -3  -1    7.88    6.84   0
  -8   3   1   13.40    9.55   0
  -8   3   1    7.70    9.31   0
  -7   3   1  150.59   10.40   0
  -7   3   1  156.98    7.70   0
   7  -3  -1  119.86   10.35   0
   6  -3  -1   20.68    9.68   0
  -6   3   1   27.52    9.80   0
  -6   3   1   18.32    9.71   0
  -5   3   1   69.82   10.64   0
  -5   3   1   53.99   10.68   0
   5  -3  -1   72.64   10.69   0
   5  -3  -1   69.97    7.48   0
  -4   3   1   42.21   11.31   0
   4  -3  -1   49.20   10.60   0
  -4   3   1   40.08    8.46   0
   4  -3  -1   47.93   12.56   0
  -3   3   1 1723.44   20.67   0
   3  -3  -1 1729.33   20.61   0
  -3   3   1 1726.35   19.87   0
  -2   3   1 4952.07   30.36   0
   2  -3  -1 4940.85   33.23   0
  -2   3   1 4880.45   33.02   0
   1  -3  -1  377.44   19.76   0
  -1   3   1  362.53   19.67   0
  -1   3   1  380.87   14.83   0
   0   3   1  956.17   20.66   0
   0  -3  -1  913.44   24.46   0
   1   3   1  365.29   16.88   0
   3   3   1   17.47   14.03   0
  -4  -3  -1  772.40   15.64   0
   4   3   1  780.35   19.98   0
   4   3   1  764.64   12.72   0
   5   3   1  253.78   15.68   0
   5   3   1  263.68   12.77   0
  -5  -3  -1  259.03   12.49   0
  -6  -3  -1    5.63   10.56   0
   6   3   1    0.91   12.08   0
   6   3   1    7.54    7.34   0
   7   3   1    7.09    9.56   0
   7   3   1    3.90   11.35   0
  -7  -3  -1   -5.93    7.06   0
   8   3   1    2.46   11.26   0
  -8  -3  -1   -1.67    9.48   0
   8   3   1    4.55    9.39   0
   9   3   1  106.30    9.36   0
  -9  -3  -1  110.00    9.87   0
   9   3   1  105.83    9.75   0
  10   3   1   33.28   10.49   0
  10   3   1   19.93    6.50   0
 -10  -3  -1   22.04    9.16   0
  11   3   1    7.49    6.33   0
 -11  -3  -1   13.48    8.66   0
  12   3   1   12.61    5.84   0
 -12  -3  -1   17.38    8.19   0
 -11   4   1    4.30    9.21   0
 -11   4   1    8.24    9.13   0
  11  -4  -1   -4.31    9.09   0
 -10   4   1   51.89    7.26   0
  10  -4  -1   71.36    7.10   0
 -10   4   1   69.88    9.59   0
   9  -4  -1    9.67    8.89   0
  -9   4   1    6.09    9.58   0
  -9   4   1    9.87    8.42   0
  -8   4   1    5.78    6.24   0
  -8   4   1   15.78    9.03   0
   8  -4  -1    0.76    9.19   0
  -7   4   1   15.37    9.36   0
  -7   4   1   23.84    9.93   0
   7  -4  -1   18.39    7.28   0
  -6   4   1 1152.97   14.28   0
  -6   4   1 1171.35   14.33   0
   6  -4  -1 1190.91   14.20   0
   5  -4  -1    5.46    9.66   0
  -5   4   1   -0.58    6.80   0
  -5   4   1   -5.41    7.19   0
  -4   4   1    7.67   10.95   0
   4  -4  -1   26.12   10.85   0
  -4   4   1    7.43    7.40   0
  -3   4   1  190.18   10.00   0
   3  -4  -1  216.32   13.09   0
  -3   4   1  189.87   12.01   0
  -2   4   1 4774.04   25.47   0
   2  -4  -1 4804.11   29.55   0
  -2   4   1 4753.56   29.65   0
  -1   4   1 2983.26   27.39   0
   1  -4  -1 2994.92   24.78   0
   0  -4  -1 3643.04   29.81   0
   0   4   1 3738.40   30.26   0
   3   4   1 2845.26   23.04   0
   4   4   1  799.39   12.57   0
  -5  -4  -1  436.02   10.17   0
   5   4   1  456.68   12.36   0
   6   4   1  156.48   13.79   0
  -6  -4  -1  168.99   10.79   0
   6   4   1  146.40    8.00   0
  -7  -4  -1  546.58   11.80   0
   7   4   1  557.42   15.27   0
   7   4   1  567.17    9.47   0
  -8  -4  -1  158.16   10.15   0
   8   4   1  157.60   10.02   0
   8   4   1  133.05   10.12   0
   9   4   1   58.49    8.94   0
  -9  -4  -1   72.74    9.18   0
   9   4   1   51.93    9.21   0
  10   4   1   43.78   10.66   0
 -10  -4  -1   42.55    9.18   0
  10   4   1   31.31    6.56   0
 -11  -4  -1    5.45    8.70   0
  11   4   1    5.05    8.62   0
  11   4   1    5.63   10.18   0
  12   4   1   17.17    8.38   0
 -12  -4  -1   -9.67    8.66   0
 -11   5   1   -6.51    6.52   0
  11  -5  -1   13.81    8.90   0
 -11   5   1    6.23    6.61   0
 -10   5   1   20.92    8.96   0
 -10   5   1   31.19    9.17   0
  10  -5  -1   17.69    6.59   0
  -9   5   1   47.06    9.32   0
   9  -5  -1   44.99    9.49   0
  -9   5   1   48.02    9.76   0
  -8   5   1  214.81    7.89   0
  -8   5   1  231.70   10.14   0
   8  -5  -1  239.50   10.16   0
   7  -5  -1   54.87    7.34   0
  -7   5   1   37.17    9.77   0
  -7   5   1   51.49    9.89   0
  -6   5   1  159.05    9.93   0
   6  -5  -1  167.62   10.37   0
  -6   5   1  184.72   10.63   0
  -5   5   1  112.13    7.41   0
  -5   5   1  108.67   10.06   0
   5  -5  -1  113.54   10.64   0
  -4   5   1 2346.40   16.33   0
  -4   5   1 2329.79   17.50   0
   4  -5  -1 2466.45   19.65   0
   3  -5  -1   41.94   11.62   0
  -3   5   1   25.81   11.38   0
  -3   5   1   28.55   10.66   0
  -2   5   1  280.41   12.69   0
   2  -5  -1  289.14   13.17   0
  -2   5   1  278.35   12.99   0
  -1   5   1   20.53   13.40   0
   1  -5  -1   30.92   13.21   0
   0   5   1  101.60   11.26   0
   0  -5  -1  103.13   10.48   0
  -1  -5  -1  102.70   10.41   0
   1   5   1   97.54   14.92   0
   4   5   1 1027.32   15.07   0
   5   5   1   -4.88   10.43   0
   6   5   1   10.76   12.21   0
   6   5   1    6.45    9.47   0
   7   5   1  308.94   12.14   0
   7   5   1  298.26    8.27   0
  -8  -5  -1  125.41   10.21   0
   8   5   1  125.54    7.46   0
   8   5   1  114.20   11.62   0
   9   5   1   12.97   10.93   0
  -9  -5  -1   31.24    8.87   0
   9   5   1   13.22    8.94   0
  10   5   1   75.69    9.45   0
  10   5   1   70.44    9.09   0
 -10  -5  -1   60.87    9.14   0
 -11  -5  -1   23.74    6.59   0
  11   5   1   32.11    6.23   0
  11   5   1   49.76   10.91   0
 -12  -5  -1   -4.57    8.90   0
  12   5   1   10.57    8.93   0
  12   5   1    3.28   10.47   0
 -11   6   1   -0.46    6.63   0
  11  -6  -1   17.88    8.96   0
 -11   6   1    3.29    9.21   0
 -10   6   1   10.07    9.00   0
 -10   6   1   -1.75    9.40   0
  10  -6  -1   -0.17    6.71   0
  -9   6   1   54.26    9.01   0
   9  -6  -1   53.95    9.66   0
  -9   6   1   39.30    9.46   0
  -8   6   1    9.97    6.36   0
  -8   6   1   18.83    9.61   0
   8  -6  -1   12.36    6.55   0
  -7   6   1    3.13    9.24   0
   7  -6  -1   17.77    9.24   0
  -7   6   1    6.72    8.74   0
  -6   6   1   37.44    9.87   0
  -6   6   1   15.29    9.01   0
   6  -6  -1   11.42    9.98   0
  -5   6   1  401.63   10.53   0
  -5   6   1  395.15   11.67   0
   5  -6  -1  410.11   11.43   0
   4  -6  -1  340.66   11.97   0
  -4   6   1  318.74   12.56   0
  -4   6   1  336.22   10.93   0
  -3   6   1   88.57   10.12   0
  -3   6   1   83.48    8.34   0
   3  -6  -1   94.60    8.16   0
   2  -6  -1  466.85   13.30   0
  -2   6   1  452.15   13.69   0
  -2   6   1  434.39   12.19   0
   1  -6  -1 1672.38   18.12   0
  -1   6   1 1670.25   16.43   0
   0   6   1   48.62   13.13   0
   0  -6  -1   65.14   12.01   0
   1   6   1  199.76   12.79   0
  -1  -6  -1  171.87    9.80   0
   2   6   1 1138.59   16.92   0
   4   6   1   35.65   10.95   0
   5   6   1    2.59   10.15   0
   6   6   1   18.44    9.23   0
   7   6   1  916.71   12.83   0
   7   6   1  940.98   16.05   0
   8   6   1   52.30   11.51   0
   8   6   1   46.26    6.97   0
   9   6   1   86.42    9.93   0
   9   6   1   71.55    9.30   0
  10   6   1   -6.39    8.36   0
  10   6   1    3.01    8.07   0
  11   6   1    5.80    8.83   0
  11   6   1    5.28   10.08   0
  12   6   1    5.74   10.30   0
  12   6   1  -20.39    8.39   0
 -10   7   1    2.90    9.13   0
 -10   7   1   12.73    8.73   0
  10  -7  -1    5.76    9.20   0
   9  -7  -1   26.68    8.83   0
  -9   7   1    9.80    8.90   0
  -9   7   1   -2.49    8.93   0
  -8   7   1   28.56    8.85   0
  -8   7   1   30.39    6.86   0
   8  -7  -1   27.49   10.02   0
  -7   7   1  144.41    9.30   0
   7  -7  -1  145.81    9.78   0
  -7   7   1  138.40    7.28   0
  -6   7   1    3.54    9.71   0
  -6   7   1   -9.05    9.12   0
   6  -7  -1    5.44    6.46   0
  -5   7   1   13.54    9.77   0
   5  -7  -1   10.71    9.80   0
  -5   7   1   12.95    6.25   0
   4  -7  -1   43.81    9.23   0
  -4   7   1   45.51   10.27   0
  -4   7   1   23.08    8.50   0
  -3   7   1  223.66   10.25   0
   3  -7  -1  213.19    8.93   0
  -3   7   1  215.66   11.88   0
   2  -7  -1   11.30   10.30   0
  -2   7   1   18.85   10.17   0
  -2   7   1   20.64    6.98   0
   1  -7  -1  245.21   12.07   0
  -1   7   1  249.92   11.99   0
   0  -7  -1  195.49   11.23   0
   0   7   1  186.24    8.94   0
   1   7   1 1245.73   13.84   0
  -1  -7  -1 1270.24   15.56   0
   2   7   1    2.63   10.78   0
   3   7   1  280.00    8.82   0
   5   7   1  317.98   10.81   0
   6   7   1    6.64    9.39   0
   7   7   1   -1.00    9.10   0
   8   7   1  361.23    8.20   0
   8   7   1  386.34   13.50   0
   9   7   1   19.25   11.28   0
   9   7   1   24.37    6.36   0
  10   7   1   11.68    8.68   0
  10   7   1   -0.84   10.14   0
  11   7   1   15.27    8.52   0
  11   7   1   28.17    8.52   0
  12   7   1   37.57    8.83   0
  12   7   1   32.03   10.78   0
  10  -8  -1   15.20    9.08   0
 -10   8   1   10.63    6.23   0
 -10   8   1    8.14    8.50   0
  -9   8   1    3.94    9.48   0
  -9   8   1    8.47    8.86   0
   9  -8  -1    7.47    9.18   0
   8  -8  -1    8.16    8.97   0
  -8   8   1    4.38    6.55   0
  -8   8   1    3.14    8.54   0
   7  -8  -1    0.68    9.40   0
  -7   8   1   -1.78    8.40   0
  -7   8   1   10.81    6.28   0
  -6   8   1   25.01    9.35   0
   6  -8  -1   28.64    8.90   0
  -6   8   1   31.92    8.78   0
  -5   8   1   18.83    8.88   0
   5  -8  -1   42.06    9.88   0
  -5   8   1   45.08    9.80   0
   4  -8  -1  397.79   11.00   0
  -4   8   1  430.96   10.89   0
  -4   8   1  406.03   10.58   0
  -3   8   1   28.57    9.05   0
  -3   8   1   27.02    9.82   0
   3  -8  -1   36.60    9.63   0
  -2   8   1  280.03   11.28   0
  -2   8   1  287.53   10.43   0
   2  -8  -1  296.53    9.04   0
  -1   8   1   78.68    9.90   0
   1  -8  -1   59.39    9.79   0
   0   8   1  720.95   13.49   0
   0  -8  -1  703.91   13.17   0
   1   8   1  660.14   10.58   0
  -1  -8  -1  668.54   10.35   0
   2   8   1  206.04    8.36   0
   3   8   1  353.87   11.17   0
   5   8   1   16.70    6.57   0
   6   8   1  528.78   11.56   0
   7   8   1   20.01    6.67   0
   8   8   1  245.98    9.82   0
   9   8   1   13.62   10.80   0
   9   8   1    5.97    8.99   0
  10   8   1   23.60   10.27   0
  10   8   1   31.09    8.73   0
  11   8   1    5.60   10.34   0
  11   8   1   16.97    8.51   0
  12   8   1   35.82    8.92   0
  12   8   1   40.56   10.72   0
  -9   9   1    2.36    8.89   0
   9  -9  -1    1.75    9.29   0
  -9   9   1    2.96    8.68   0
  -8   9   1    3.34    9.25   0
   8  -9  -1    6.84    9.22   0
  -8   9   1  -14.31    8.77   0
   7  -9  -1   28.43    9.38   0
  -7   9   1   19.31    9.19   0
  -7   9   1   28.08    8.81   0
  -6   9   1  113.17    9.02   0
   6  -9  -1  116.87    9.60   0
  -6   9   1  116.12    7.27   0
  -5   9   1  161.84    6.88   0
   5  -9  -1  180.05   10.44   0
  -5   9   1  163.66   10.38   0
  -4   9   1    9.87    8.93   0
  -4   9   1   11.88    9.48   0
   4  -9  -1   -2.72    9.20   0
   3  -9  -1   58.09    9.54   0
  -3   9   1   53.02    6.64   0
  -3   9   1   66.35    9.40   0
  -2   9   1  523.76   10.90   0
  -2   9   1  534.04   11.84   0
   2  -9  -1  517.44   11.57   0
  -1   9   1  492.08    9.60   0
   1  -9  -1  491.54    9.48   0
   0  -9  -1  173.85   10.32   0
   0   9   1  175.72    7.82   0
  -1  -9  -1  118.97    7.87   0
   1   9   1  121.46   10.34   0
   2   9   1  389.26    9.13   0
   3   9   1  130.64    7.21   0
   4   9   1   77.12    9.28   0
   6   9   1  516.81   11.09   0
   7   9   1  113.54    9.26   0
   8   9   1   38.82    8.48   0
   9   9   1  179.97    9.77   0
   9   9   1  192.63   12.36   0
  10   9   1   50.96    8.75   0
  10   9   1   46.09   10.69   0
  11   9   1   20.15    6.23   0
  11   9   1   24.03   10.40   0
  12   9   1    5.23   10.07   0
  12   9   1   -1.56    8.83   0
  -9  10   1    5.66    8.39   0
  -9  10   1    7.18    8.85   0
   9 -10  -1    2.23    5.94   0
  -8  10   1    9.14    8.61   0
   8 -10  -1   10.34    6.33   0
  -8  10   1    0.70    9.21   0
  -7  10   1   58.62    8.55   0
   7 -10  -1   53.38    9.48   0
  -7  10   1   38.12    7.05   0
  -6  10   1   39.22    9.49   0
  -6  10   1   49.46    9.30   0
   6 -10  -1   38.98   10.07   0
   5 -10  -1   15.12    9.11   0
  -5  10   1    2.60    8.65   0
  -5  10   1   21.39    8.94   0
  -4  10   1   -8.95    8.09   0
  -4  10   1    8.62    6.96   0
   4 -10  -1    6.38    9.37   0
   3 -10  -1   82.42    9.46   0
  -3  10   1   78.60    7.09   0
  -3  10   1   85.11    6.88   0
  -2  10   1   23.79    6.28   0
  -2  10   1   31.83    8.82   0
   2 -10  -1   34.58    8.99   0
  -1  10   1  164.38    9.83   0
   1 -10  -1  161.03    9.62   0
   0  10   1   21.72    9.15   0
   0 -10  -1   23.18    6.64   0
  -1 -10  -1  108.37    8.91   0
   1  10   1  108.44    9.60   0
   2  10   1   73.84    8.79   0
   3  10   1   69.63    9.17   0
   4  10   1   35.70    6.85   0
   5  10   1  529.53   10.86   0
   6  10   1  216.72    9.61   0
   7  10   1  109.16    6.47   0
   8  10   1   25.35    8.81   0
   9  10   1   56.02    6.56   0
  10  10   1    8.00    5.97   0
  10  10   1   -1.67   11.06   0
  11  10   1   51.80    9.74   0
  11  10   1   51.77    8.92   0
  12  10   1   -0.59   10.05   0
  12  10   1    3.50    8.47   0
  -8  11   1    0.61    8.96   0
   8 -11  -1    1.13    9.06   0
  -8  11   1    4.42    5.96   0
   7 -11  -1   13.97    9.04   0
  -7  11   1    3.71    9.34   0
  -7  11   1   -1.77    6.30   0
   6 -11  -1  166.11   10.42   0
  -6  11   1  160.90   10.29   0
  -6  11   1  166.92    9.13   0
  -5  11   1   -5.25    7.97   0
  -5  11   1   16.15    9.29   0
   5 -11  -1   -6.08    6.68   0
   4 -11  -1   11.80    8.82   0
  -4  11   1   27.22    8.44   0
  -4  11   1   13.42    9.11   0
   3 -11  -1   16.50    6.73   0
  -3  11   1   24.58    9.39   0
  -3  11   1   11.21    8.62   0
   2 -11  -1  171.08    9.49   0
  -2  11   1  175.11    9.39   0
  -2  11   1  180.04    7.47   0
   1 -11  -1   26.74    8.62   0
  -1  11   1   37.94    9.20   0
   0  11   1  149.33    7.20   0
   0 -11  -1  143.47    9.27   0
  -1 -11  -1   41.23    6.59   0
   1  11   1   39.08    8.82   0
   2  11   1  546.56   11.15   0
   3  11   1   93.08    6.42   0
   4  11   1  178.49    7.38   0
   5  11   1  121.14    6.83   0
   6  11   1  127.07    7.07   0
   6  11   1  138.20    9.70   0
   7  11   1   66.51    8.34   0
   8  11   1   23.49    8.43   0
   9  11   1    8.74    8.41   0
  10  11   1    4.70    8.92   0
  10  11   1   26.24    8.63   0
  11  11   1   18.87   11.17   0
  11  11   1   16.40    8.70   0
  -8  12   1    0.73    8.71   0
  -8  12   1    1.84    9.08   0
   8 -12  -1    5.38    6.64   0
  -7  12   1   14.91    6.15   0
   7 -12  -1   27.70    9.20   0
  -7  12   1   28.94    6.72   0
  -6  12   1    4.91    5.96   0
  -6  12   1    5.71    8.97   0
   6 -12  -1   12.99    9.01   0
  -5  12   1   10.18    6.23   0
  -5  12   1    9.58    7.90   0
   5 -12  -1   13.35    8.84   0
  -4  12   1   34.41    6.30   0
  -4  12   1    9.83    8.48   0
   4 -12  -1   17.68    6.24   0
  -3  12   1  270.83   10.16   0
   3 -12  -1  256.92    7.61   0
  -3  12   1  283.53    9.78   0
  -2  12   1  110.01    6.45   0
   2 -12  -1  112.81    7.07   0
  -2  12   1  104.53    9.56   0
  -1  12   1  135.34    7.21   0
   1 -12  -1  161.63    9.70   0
   0 -12  -1   11.94    5.91   0
   0  12   1   -0.92    9.09   0
   1  12   1   82.18    9.04   0
  -1 -12  -1   76.86    8.90   0
   2  12   1  477.92   11.38   0
   3  12   1  434.89   10.77   0
   4  12   1  229.68    9.77   0
   5  12   1    9.62    5.86   0
   6  12   1  300.10    9.79   0
   7  12   1   91.55    9.13   0
   7  12   1   94.86    6.92   0
   8  12   1   12.37    8.17   0
   9  12   1   20.94    8.55   0
  10  12   1   27.26    8.14   0
  11  12   1    6.16   10.58   0
  11  12   1   13.38    8.60   0
   7 -13  -1   19.38    6.65   0
  -7  13   1   19.24    8.29   0
  -7  13   1   23.38    9.01   0
  -6  13   1    7.47    8.15   0
  -6  13   1   20.12    6.52   0
   6 -13  -1   -1.57    6.45   0
  -5  13   1   47.61    8.51   0
   5 -13  -1   38.77    8.93   0
  -5  13   1   29.25    9.06   0
   4 -13  -1    4.65    6.02   0
  -4  13   1   15.87    8.13   0
  -4  13   1    0.02    8.99   0
  -3  13   1  162.96    9.19   0
   3 -13  -1  182.13   10.25   0
  -3  13   1  207.37   10.14   0
   2 -13  -1   -2.69    8.75   0
  -2  13   1   12.89    8.42   0
  -2  13   1   -3.03    6.34   0
  -1  13   1   42.44    6.45   0
   1 -13  -1   48.81    8.57   0
   0  13   1   11.05    5.86   0
   0 -13  -1   -2.20    8.76   0
   1  13   1   32.60    6.55   0
  -1 -13  -1   24.72    8.61   0
   2  13   1    8.72    5.89   0
   3  13   1   66.53    8.80   0
   4  13   1   23.86    8.66   0
   5  13   1   13.99    8.48   0
   6  13   1    8.96    6.27   0
   7  13   1   40.13    6.38   0
   7  13   1   37.02    6.31   0
   8  13   1    8.26    8.26   0
   8  13   1   11.70    8.09   0
   9  13   1   -3.05    8.39   0
  10  13   1    6.82    8.31   0
  -6  14   1   15.58    8.27   0
  -6  14   1   24.29    9.13   0
   6 -14  -1   15.45    9.48   0
   5 -14  -1   -4.59    8.86   0
  -5  14   1   -1.08    7.97   0
  -5  14   1   -0.72    8.81   0
  -4  14   1   -5.64    8.16   0
   4 -14  -1    2.28    8.53   0
  -4  14   1   -4.72    8.78   0
  -3  14   1    9.91    5.62   0
   3 -14  -1   14.03    8.39   0
  -3  14   1  -13.07    9.20   0
  -2  14   1  240.71    9.32   0
   2 -14  -1  233.67    9.81   0
  -2  14   1  237.76    9.95   0
   1 -14  -1   31.37    8.58   0
  -1  14   1   52.43    9.46   0
  -1  14   1   30.84    8.01   0
   0 -14  -1    5.21    6.13   0
   0  14   1   13.71    9.08   0
   1  14   1   20.62    6.43   0
  -1 -14  -1    1.72    8.71   0
   2  14   1  279.68    9.53   0
   3  14   1  247.53    9.61   0
   4  14   1   27.27    8.67   0
   5  14   1  194.53    9.99   0
   6  14   1   10.20    7.90   0
   7  14   1  119.88    8.97   0
   7  14   1  116.67    8.95   0
   8  14   1   32.04    8.26   0
   8  14   1   37.42    8.64   0
   9  14   1    5.55    7.92   0
   9  14   1    4.10    8.00   0
  10  14   1   13.03    8.43   0
  10  14   1   27.89    8.40   0
  -5  15   1    8.69    8.06   0
   5 -15  -1   15.49    9.01   0
  -5  15   1    4.65    8.87   0
   4 -15  -1    6.64    8.59   0
  -4  15   1    7.90    5.71   0
  -4  15   1    3.99    6.29   0
   3 -15  -1    7.19    6.02   0
  -3  15   1    3.90    8.16   0
  -3  15   1   20.72    8.70   0
  -2  15   1   41.33    8.58   0
  -2  15   1   27.53    9.12   0
   2 -15  -1   36.15    6.47   0
  -1  15   1   10.96    8.15   0
   1 -15  -1    6.09    8.55   0
  -1  15   1   14.85    8.39   0
   0 -15  -1   39.07    9.03   0
   0  15   1   39.35    6.41   0
   1  15   1    3.57    6.27   0
   2  15   1   26.62    9.32   0
   3  15   1   31.30    6.47   0
   4  15   1  128.97    9.27   0
   5  15   1    4.19    8.30   0
   6  15   1   -0.93    6.07   0
   7  15   1   24.99    8.20   0
   7  15   1   27.43    6.39   0
   8  15   1    7.57    8.41   0
   8  15   1   17.81    6.24   0
   9  15   1   -5.82    5.77   0
   9  15   1    3.87    6.07   0
  -4  16   1   11.37    9.21   0
   4 -16  -1   10.62    8.63   0
  -4  16   1    8.62    8.08   0
   3 -16  -1   25.69    8.66   0
  -3  16   1   27.88    8.13   0
  -3  16   1   24.25    6.37   0
  -2  16   1   10.97    8.93   0
  -2  16   1   -4.28    8.34   0
   2 -16  -1   -4.82    8.57   0
   1 -16  -1  200.58    9.67   0
  -1  16   1  177.29    9.24   0
  -1  16   1  185.96    9.37   0
   0 -16  -1   -0.71    6.08   0
   0  16   1    0.21    8.76   0
   1  16   1   16.76    8.77   0
   2  16   1   -4.66    6.11   0
   3  16   1  141.35    9.26   0
   4  16   1    4.66    8.55   0
   5  16   1   30.67    8.50   0
   6  16   1    7.81    8.09   0
   7  16   1   43.88    6.25   0
   7  16   1   64.10    8.68   0
   8  16   1    7.03    5.81   0
   8  16   1    3.43    6.17   0
   2 -17  -1    7.77    8.54   0
  -2  17   1    3.28    8.72   0
  -2  17   1   14.03    8.22   0
   1 -17  -1    4.41    8.53   0
  -1  17   1    7.83    8.25   0
  -1  17   1    9.84    8.96   0
   0  17   1   -4.09    9.00   0
   0 -17  -1   -9.59    8.53   0
   0  17   1    5.63    6.02   0
   1  17   1   58.75    9.14   0
   2  17   1    0.24    8.92   0
   3  17   1    3.71    5.91   0
   4  17   1   35.64    9.02   0
   5  17   1  101.26    9.48   0
   6  17   1   18.07    8.36   0
   7  17   1   -5.70    8.22   0
   7  17   1    3.29    8.55   0
   0  18   1   42.98    8.78   0
   0  18   1   18.13    8.62   0
   1  18   1    4.77    5.75   0
   1  18   1   -0.57    8.38   0
   2  18   1   -0.86    8.53   0
   3  18   1    2.51    9.11   0
   4  18   1   26.44    9.02   0
   5  18   1  -16.62    8.64   0
   4  18  -2    4.99    5.70   0
   3  18  -2    2.18    8.59   0
   2  18  -2   70.91    7.06   0
   1  18  -2  -10.84    5.89   0
   6  17  -2   24.15    8.71   0
   5  17  -2   17.48    8.42   0
   4  17  -2   42.10    8.44   0
   3  17  -2   55.48    6.51   0
   2  17  -2   39.69    6.54   0
   1  17  -2   15.17    6.37   0
   0  17  -2   13.43    8.84   0
   0 -17   2   16.64    6.08   0
   1 -17   2   21.45    5.96   0
  -1  17  -2   27.14    8.44   0
   2 -17   2   11.83    8.12   0
  -2  17  -2    6.50    5.83   0
  -2  17  -2   21.22    9.36   0
   8  16  -2    6.74    5.67   0
   8  16  -2   -3.04    8.23   0
   7  16  -2   10.55    7.89   0
   6  16  -2   11.86    8.08   0
   5  16  -2  136.42    9.13   0
   4  16  -2    8.32    6.05   0
   3  16  -2   -3.05    8.19   0
   2  16  -2   -2.94    6.03   0
   1  16  -2   61.29    8.37   0
   0 -16   2  110.55    8.49   0
   0  16  -2   83.49    8.65   0
  -1  16  -2   10.62    8.81   0
   1 -16   2   20.56    6.01   0
   2 -16   2   11.76    6.21   0
  -2  16  -2   23.69    8.42   0
  -3  16  -2    0.45    5.89   0
   3 -16   2   11.43    8.56   0
  -3  16  -2   13.80    7.97   0
   9  15  -2    3.64    5.75   0
   9  15  -2   13.87    8.29   0
   8  15  -2    5.81    8.18   0
   8  15  -2    3.44    5.98   0
   7  15  -2   14.64    8.13   0
   6  15  -2  125.33    9.17   0
   5  15  -2   12.63    7.96   0
   4  15  -2   14.64    7.82   0
   3  15  -2   26.22    8.17   0
   2  15  -2  270.28    9.74   0
   1  15  -2    5.78    8.21   0
  -1 -15   2   -3.66    5.54   0
   0  15  -2   20.32    8.24   0
   0 -15   2   22.38    6.00   0
  -1  15  -2   12.29    6.19   0
   1 -15   2    7.20    8.15   0
  -2  15  -2  105.06    9.44   0
   2 -15   2  112.43    6.92   0
  -3  15  -2   72.63    8.53   0
   3 -15   2   57.49    8.78   0
  -3  15  -2   63.10    8.80   0
  -4  15  -2   -2.07    7.81   0
  -4  15  -2   14.03    8.49   0
   4 -15   2   -4.56    6.01   0
   5 -15   2    3.47    5.95   0
  -5  15  -2    7.10    8.05   0
  -5  15  -2    2.23    6.82   0
   9  14  -2   24.84    8.59   0
   9  14  -2   18.30    6.24   0
   8  14  -2  107.57    6.74   0
   8  14  -2  111.41    6.78   0
   7  14  -2   11.32    8.59   0
   7  14  -2    3.59    8.28   0
   6  14  -2   13.44    6.27   0
   5  14  -2    4.32    8.41   0
   4  14  -2  216.76    9.31   0
   3  14  -2   14.27    8.36   0
   2  14  -2    5.70    8.99   0
  -1 -14   2    5.21    8.40   0
   1  14  -2   16.43    8.89   0
   0  14  -2   46.93    8.50   0
   0 -14   2   51.14    8.74   0
  -1  14  -2   50.67    6.54   0
   1 -14   2   60.79    8.89   0
  -2  14  -2    5.72    6.36   0
   2 -14   2   13.81    8.16   0
   3 -14   2    7.99    8.49   0
  -3  14  -2   29.77    8.45   0
  -3  14  -2   -3.23    8.32   0
  -4  14  -2    3.37    7.88   0
  -4  14  -2   18.05    9.10   0
   4 -14   2   13.32    8.83   0
  -5  14  -2    5.23    5.77   0
   5 -14   2   22.46    8.72   0
  -5  14  -2    1.76    6.10   0
  -6  14  -2    1.26    8.75   0
   6 -14   2   24.17    8.68   0
  -6  14  -2   13.36    6.38   0
  10  13  -2    8.08    8.43   0
   9  13  -2   10.57    6.11   0
   9  13  -2   19.95    8.53   0
   8  13  -2   -3.06    8.43   0
   8  13  -2  -13.52    8.42   0
   7  13  -2   20.82    8.15   0
   7  13  -2   29.41    6.17   0
   6  13  -2   24.82    8.46   0
   5  13  -2   22.35    8.77   0
   4  13  -2    1.54    8.72   0
   3  13  -2   20.55    5.69   0
   2  13  -2   23.70    8.34   0
   1  13  -2  108.77    8.58   0
  -1 -13   2   89.04    8.72   0
   0 -13   2  124.85    8.77   0
   0  13  -2  141.91    8.88   0
   1 -13   2   47.81    8.88   0
  -1  13  -2   22.74    8.82   0
  -2  13  -2   10.41    8.73   0
   2 -13   2    2.31    8.61   0
   3 -13   2  219.60    9.96   0
  -3  13  -2  224.51    9.93   0
  -4  13  -2   48.40    8.40   0
  -4  13  -2   28.66    9.13   0
   4 -13   2   32.05    9.00   0
  -5  13  -2    0.37    8.06   0
  -5  13  -2    9.60    6.19   0
   5 -13   2  -11.34    8.50   0
   6 -13   2    3.78    6.20   0
  -6  13  -2    9.45    8.04   0
  -6  13  -2   -2.10    8.64   0
  -7  13  -2   41.03    9.10   0
  -7  13  -2   26.46    9.76   0
   7 -13   2   43.20    8.76   0
  11  12  -2   -4.89    6.29   0
  11  12  -2    7.26   11.34   0
  10  12  -2    8.93    8.25   0
   9  12  -2   25.96    6.02   0
   8  12  -2  169.26    7.20   0
   8  12  -2  170.12    9.19   0
   7  12  -2  209.51    7.43   0
   7  12  -2  234.49    9.43   0
   6  12  -2   76.76    9.06   0
   5  12  -2  116.88    6.60   0
   4  12  -2    1.93    8.30   0
   3  12  -2  594.06   11.00   0
   2  12  -2   81.13    8.93   0
   1  12  -2  156.15    9.18   0
  -1 -12   2  155.04    9.05   0
   0 -12   2  178.41    9.06   0
   0  12  -2  157.74    9.18   0
  -1  12  -2  357.73    9.90   0
   1 -12   2  342.68    9.94   0
   2 -12   2   -6.13    5.96   0
  -2  12  -2    8.91    8.56   0
   3 -12   2  -15.58    8.38   0
  -3  12  -2   -4.05    6.01   0
  -4  12  -2    7.08    8.23   0
  -4  12  -2   15.89    9.25   0
   4 -12   2   14.89    9.20   0
  -5  12  -2   38.12    8.69   0
   5 -12   2   26.53    8.91   0
  -5  12  -2   26.42    6.04   0
   6 -12   2   10.13    9.14   0
  -6  12  -2   17.16    9.18   0
  -6  12  -2   24.25    8.16   0
  -7  12  -2   14.29    5.93   0
  -7  12  -2   30.03    8.97   0
   7 -12   2   26.35    8.75   0
  11  11  -2   15.78    9.24   0
  11  11  -2   -4.30    6.28   0
  10  11  -2   10.77    6.24   0
   9  11  -2   19.54    6.33   0
   8  11  -2   34.11    8.62   0
   7  11  -2   26.26    8.87   0
   7  11  -2   27.71    8.76   0
   6  11  -2   -3.63    8.47   0
   5  11  -2  163.87    8.96   0
   4  11  -2  125.84    6.93   0
   3  11  -2   38.00    9.19   0
   2  11  -2   79.85    9.45   0
  -1 -11   2   13.63    9.11   0
   1  11  -2   13.70    9.24   0
   0  11  -2  147.60    9.56   0
   0 -11   2  163.75    9.71   0
  -1  11  -2   56.53    9.26   0
   1 -11   2   46.49    9.07   0
  -2  11  -2   18.26    6.18   0
   2 -11   2   15.70    8.74   0
   3 -11   2    4.15    8.61   0
  -3  11  -2   11.20    6.36   0
   4 -11   2  134.51    9.61   0
  -4  11  -2  118.83    9.63   0
  -4  11  -2  131.78    9.26   0
  -5  11  -2   89.99    7.16   0
  -5  11  -2   82.36    9.88   0
   5 -11   2   87.60    9.69   0
  -6  11  -2  107.16    9.35   0
  -6  11  -2  126.27    9.23   0
   6 -11   2  105.41    9.36   0
  -7  11  -2    6.79    9.06   0
  -7  11  -2    9.45    6.16   0
   7 -11   2   -5.01    8.80   0
   8 -11   2   19.05    6.13   0
  -8  11  -2    8.42    8.24   0
  -8  11  -2   12.40    9.46   0
  11  10  -2  104.26    9.65   0
  11  10  -2   83.92    6.89   0
  10  10  -2    0.65    8.85   0
  10  10  -2   -2.88    8.68   0
   9  10  -2   11.75    8.51   0
   8  10  -2   89.11    9.12   0
   7  10  -2  788.51    9.75   0
   6  10  -2  321.38   10.10   0
   6  10  -2  303.81   10.00   0
   5  10  -2   37.52    8.85   0
   4  10  -2   93.33    9.05   0
   3  10  -2 1054.40   11.21   0
   2  10  -2  169.29    9.98   0
  -1 -10   2   36.40    6.45   0
   1  10  -2   42.18    9.53   0
   0  10  -2   18.84    6.38   0
   0 -10   2   23.58    9.23   0
  -1  10  -2  712.08    9.90   0
   1 -10   2  729.44   11.98   0
  -2  10  -2   47.25    6.74   0
   2 -10   2   51.17    7.01   0
  -3  10  -2   27.01    8.98   0
   3 -10   2   12.59    8.87   0
  -4  10  -2   35.30    6.72   0
  -4  10  -2   38.01    6.46   0
   4 -10   2   21.46    9.03   0
   5 -10   2   25.52    9.12   0
  -5  10  -2    2.97    8.51   0
  -5  10  -2   15.82    8.81   0
   6 -10   2  104.15    7.39   0
  -6  10  -2  123.08    9.35   0
  -6  10  -2  100.88    7.51   0
  -7  10  -2    9.92    5.74   0
  -7  10  -2    6.07    8.64   0
   7 -10   2   16.66    6.08   0
   8 -10   2   21.94    9.15   0
  -8  10  -2   31.18    8.62   0
  -8  10  -2   25.93    9.21   0
  -9  10  -2    2.21    6.24   0
  -9  10  -2    5.00    5.53   0
   9 -10   2  -10.79    8.98   0
  12   9  -2   -7.56    8.93   0
  12   9  -2   14.68    8.85   0
  11   9  -2   12.84    8.28   0
  11   9  -2    5.14   10.69   0
  10   9  -2   32.40    8.79   0
  10   9  -2   20.21    8.68   0
   9   9  -2   49.25    8.85   0
   8   9  -2   40.77    9.05   0
   7   9  -2  -16.87    9.01   0
   6   9  -2   58.58    9.33   0
   5   9  -2    0.13    8.96   0
   4   9  -2  112.65    9.45   0
   3   9  -2    8.98    8.64   0
   2   9  -2   84.00    9.30   0
   1   9  -2  317.01   10.35   0
  -1  -9   2  295.76   10.10   0
   0  -9   2  231.80   10.04   0
   0   9  -2  211.60    9.95   0
  -1   9  -2  139.27    9.90   0
   1  -9   2  133.61    7.23   0
  -2   9  -2  700.52   10.21   0
   2  -9   2  679.97   11.69   0
  -3   9  -2   41.14    9.51   0
   3  -9   2   53.15    9.50   0
  -4   9  -2   11.27    8.69   0
   4  -9   2    7.54    6.17   0
  -4   9  -2   -5.74    9.18   0
  -5   9  -2   14.55    8.34   0
  -5   9  -2   21.19    9.10   0
   5  -9   2   -1.56    8.73   0
  -6   9  -2   75.04    9.55   0
   6  -9   2   81.30    9.14   0
  -6   9  -2   78.21    8.87   0
  -7   9  -2   20.82    8.57   0
   7  -9   2   20.91    8.65   0
  -7   9  -2   20.95    9.12   0
  -8   9  -2    5.43    6.35   0
   8  -9   2    1.96    6.23   0
  -8   9  -2   -2.60    8.64   0
  -9   9  -2   10.39    8.31   0
   9  -9   2    7.91    6.34   0
  -9   9  -2    8.15    6.36   0
  12   8  -2   19.54    8.72   0
  12   8  -2   19.16    8.74   0
  11   8  -2   12.00    6.10   0
  11   8  -2    3.14    8.82   0
  10   8  -2   36.17    8.83   0
  10   8  -2   29.85   10.77   0
   9   8  -2    4.08    9.36   0
   9   8  -2   11.49    9.11   0
   8   8  -2    4.52    8.91   0
   7   8  -2   -2.35    9.12   0
   6   8  -2 1586.71   14.53   0
   4   8  -2   24.49    9.03   0
   3   8  -2  309.67   10.85   0
   2   8  -2 2976.69   19.15   0
   1   8  -2  532.41    9.79   0
  -1  -8   2  519.13    9.60   0
   0  -8   2   46.21    9.79   0
   0   8  -2   45.65    7.06   0
   1  -8   2   22.45    9.80   0
  -1   8  -2   27.40    7.08   0
  -2   8  -2  660.58   12.25   0
   2  -8   2  630.60   10.00   0
  -3   8  -2   98.72   10.07   0
   3  -8   2  101.01    7.09   0
  -4   8  -2   12.18    8.17   0
  -4   8  -2   11.36    6.93   0
   4  -8   2    5.57    6.64   0
   5  -8   2   16.79    8.85   0
  -5   8  -2   14.53    9.18   0
  -5   8  -2   12.09    8.87   0
   6  -8   2   25.14    8.86   0
  -6   8  -2   25.93    9.48   0
  -6   8  -2   26.42    6.11   0
  -7   8  -2   19.38    5.91   0
   7  -8   2   27.64    8.98   0
  -7   8  -2   14.13    6.46   0
  -8   8  -2   -9.90    8.34   0
  -8   8  -2   -2.36    5.82   0
   8  -8   2  -10.35    8.24   0
   9  -8   2   11.38    8.49   0
  -9   8  -2  -14.11    8.80   0
  -9   8  -2    0.57    8.56   0
 -10   8  -2    3.51    8.75   0
 -10   8  -2    7.86    8.73   0
  10  -8   2    4.08    8.96   0
  12   7  -2    2.08    8.42   0
  12   7  -2    6.85    6.18   0
  11   7  -2   21.57    5.83   0
  11   7  -2   28.59   10.81   0
  10   7  -2    6.42    8.77   0
  10   7  -2   12.25   10.63   0
   9   7  -2   37.15    9.35   0
   9   7  -2   30.81    8.92   0
   8   7  -2  368.10   11.77   0
   8   7  -2  386.90   10.48   0
   7   7  -2  250.63   10.20   0
   6   7  -2   16.56    6.81   0
   5   7  -2    5.58    9.17   0
   3   7  -2  376.49    9.24   0
   2   7  -2   34.23   10.31   0
  -1  -7   2  455.68   12.47   0
   1   7  -2  467.17   12.71   0
   0  -7   2 1430.97   16.02   0
   0   7  -2 1484.52   16.25   0
  -1   7  -2   42.01   10.65   0
   1  -7   2   42.82    7.41   0
   2  -7   2  373.39   11.69   0
  -2   7  -2  366.59    9.29   0
  -3   7  -2 1287.84   14.47   0
   3  -7   2 1311.81   12.63   0
   4  -7   2  420.02    8.87   0
  -4   7  -2  428.48   11.33   0
  -4   7  -2  437.06   10.90   0
  -5   7  -2   43.20    8.91   0
   5  -7   2   42.99   10.07   0
  -5   7  -2   52.83   10.04   0
   6  -7   2   26.30    8.85   0
  -6   7  -2    0.94    9.13   0
  -6   7  -2   19.54    9.18   0
  -7   7  -2   55.49    6.86   0
  -7   7  -2   64.59    6.74   0
   7  -7   2   76.53    9.31   0
  -8   7  -2    5.74    6.53   0
  -8   7  -2    8.50    8.94   0
   8  -7   2   -0.03    8.64   0
   9  -7   2    5.81    8.69   0
  -9   7  -2    1.64    8.90   0
  -9   7  -2    8.25    9.12   0
 -10   7  -2    2.82    9.12   0
 -10   7  -2  -12.28    8.20   0
  10  -7   2   10.11    8.52   0
  12   6  -2   -0.61    7.99   0
  12   6  -2   11.20    6.15   0
  11   6  -2   28.89    6.26   0
  11   6  -2   39.33    8.72   0
  10   6  -2   12.43    8.86   0
  10   6  -2   14.87    8.58   0
   9   6  -2  233.59   10.58   0
   9   6  -2  231.09    9.68   0
   8   6  -2   24.39    9.94   0
   8   6  -2   36.12    6.45   0
   7   6  -2  408.22   10.99   0
   6   6  -2   -4.27    6.51   0
   5   6  -2 1567.59   15.45   0
   3   6  -2  549.04   12.49   0
   2   6  -2   53.81    8.24   0
  -1  -6   2  605.29   11.28   0
   1   6  -2  602.21   14.00   0
   0   6  -2  138.44   12.22   0
   0  -6   2  148.55   11.78   0
  -1   6  -2   93.45    8.35   0
   1  -6   2  100.72    8.43   0
  -2   6  -2  176.55    8.82   0
   2  -6   2  183.68   11.53   0
  -3   6  -2 1174.78   15.01   0
   3  -6   2 1189.98   14.54   0
  -4   6  -2  392.93   11.18   0
   4  -6   2  396.99   11.25   0
  -4   6  -2  381.73   11.56   0
  -5   6  -2  482.49    9.04   0
  -5   6  -2  495.64   12.05   0
   5  -6   2  522.21   12.20   0
   6  -6   2    2.59    6.89   0
  -6   6  -2    4.80    9.86   0
  -6   6  -2    0.60    8.90   0
  -7   6  -2   33.39    6.35   0
   7  -6   2   47.00    8.93   0
  -7   6  -2   44.18    8.78   0
  -8   6  -2   12.26    9.10   0
  -8   6  -2    3.40    9.14   0
   8  -6   2    0.10    8.90   0
  -9   6  -2   90.62    9.48   0
  -9   6  -2   94.71    9.50   0
   9  -6   2  123.46    6.91   0
  10  -6   2   13.89    6.46   0
 -10   6  -2   15.79    9.33   0
 -10   6  -2   10.04    8.85   0
  11  -6   2    1.06    8.52   0
 -11   6  -2    1.36    6.51   0
 -11   6  -2    7.19    8.96   0
  12   5  -2   26.31    6.46   0
  12   5  -2   26.30    8.45   0
  11   5  -2   22.29    9.17   0
  11   5  -2   20.80    8.65   0
  10   5  -2   23.01    8.77   0
  10   5  -2   28.79    8.68   0
   9   5  -2    8.79   11.31   0
   9   5  -2    8.96    6.04   0
   8   5  -2  130.21    7.30   0
   8   5  -2  127.72   10.02   0
   7   5  -2  138.64   10.13   0
   7   5  -2  143.81    9.98   0
   6   5  -2  140.24    9.87   0
   5   5  -2    4.65    7.32   0
   4   5  -2  682.50   11.35   0
   2   5  -2 1877.05   17.19   0
  -1  -5   2  581.09   11.88   0
   1   5  -2  593.43   12.01   0
   0   5  -2   13.69    8.79   0
   0  -5   2   10.20    8.54   0
  -1   5  -2  369.11   14.12   0
   1  -5   2  381.10   13.80   0
   2  -5   2 1022.51   15.69   0
  -2   5  -2  990.15   13.21   0
   3  -5   2  342.61   12.44   0
  -3   5  -2  311.69   12.54   0
  -4   5  -2  391.24   12.33   0
  -4   5  -2  414.78   11.90   0
   4  -5   2  429.80   12.13   0
  -5   5  -2 1098.28   14.05   0
  -5   5  -2 1119.48   14.47   0
   5  -5   2 1156.26   14.02   0
  -6   5  -2  205.85   10.86   0
  -6   5  -2  216.36   10.32   0
   6  -5   2  214.99   10.61   0
   7  -5   2   58.48    6.73   0
  -7   5  -2   61.32    9.58   0
  -7   5  -2   54.52    9.46   0
   8  -5   2  289.18   10.07   0
  -8   5  -2  280.18   10.32   0
  -8   5  -2  302.16   10.32   0
  -9   5  -2   23.18    8.89   0
  -9   5  -2   24.12    9.11   0
   9  -5   2   35.26    6.19   0
 -10   5  -2   70.74    9.50   0
 -10   5  -2   99.38    9.50   0
  10  -5   2  107.64    9.50   0
 -11   5  -2    8.13    9.21   0
 -11   5  -2   14.77    6.10   0
  11  -5   2    4.43    8.51   0
  12   4  -2   17.74    6.14   0
 -12  -4   2    8.17    6.15   0
  12   4  -2    4.87    8.12   0
  11   4  -2   -5.03    8.18   0
  11   4  -2   -4.54    8.04   0
 -11  -4   2   -3.13    8.08   0
  10   4  -2    2.99    6.25   0
  10   4  -2    4.71    8.78   0
 -10  -4   2   -1.15    6.00   0
  -9  -4   2  289.66    7.82   0
   9   4  -2  282.46    7.68   0
   9   4  -2  293.39   10.73   0
   8   4  -2  219.74   10.77   0
  -8  -4   2  231.94    9.96   0
   8   4  -2  221.08   10.12   0
   7   4  -2  106.75    9.97   0
   7   4  -2  119.18   10.46   0
   6   4  -2  594.45   12.17   0
   6   4  -2  593.08   13.43   0
   5   4  -2   -1.09   10.66   0
   4   4  -2 2001.48   16.74   0
   1   4  -2 1749.87   21.58   0
  -1  -4   2 1741.85   21.32   0
   0  -4   2 2384.84   23.65   0
   0   4  -2 2421.45   21.58   0
  -1   4  -2 4636.04   26.99   0
   1  -4   2 4656.24   28.42   0
   2  -4   2  184.53   13.23   0
  -2   4  -2  196.85   10.42   0
  -3   4  -2   26.24    8.63   0
   3  -4   2   29.47   11.44   0
   4  -4   2  757.92   14.20   0
  -4   4  -2  744.11   14.39   0
  -4   4  -2  722.11   13.67   0
  -5   4  -2   32.68    7.40   0
   5  -4   2   48.05    9.83   0
  -5   4  -2   28.52   10.26   0
  -6   4  -2  228.01   10.95   0
  -6   4  -2  224.10   10.77   0
   6  -4   2  230.60   10.77   0
  -7   4  -2   31.40    9.45   0
   7  -4   2   45.67    9.69   0
  -7   4  -2   55.29   10.03   0
  -8   4  -2   67.93    9.44   0
  -8   4  -2   71.37    6.64   0
   8  -4   2   66.89    8.79   0
   9  -4   2    7.74    5.75   0
  -9   4  -2    2.75    6.40   0
  -9   4  -2    2.66    8.68   0
  10  -4   2  179.62    9.44   0
 -10   4  -2  117.29    9.95   0
 -10   4  -2  130.25   10.25   0
  11  -4   2   43.95    6.42   0
 -11   4  -2   23.02    9.31   0
 -11   4  -2   22.50    6.71   0
  12   3  -2    9.66    8.59   0
 -12  -3   2   18.25    6.44   0
  12   3  -2   14.48    8.42   0
  11   3  -2   24.01    8.86   0
  11   3  -2   28.17    8.44   0
 -11  -3   2   23.00    6.36   0
 -10  -3   2    1.03    6.47   0
  10   3  -2   10.56    8.70   0
  10   3  -2   -2.39    8.29   0
   9   3  -2   38.57    9.61   0
   9   3  -2   31.58    8.58   0
  -9  -3   2   36.65    9.05   0
   8   3  -2    2.58    9.33   0
   8   3  -2    5.86    9.07   0
  -8  -3   2   14.79    8.87   0
   7   3  -2  111.36    9.67   0
  -7  -3   2  123.73    6.89   0
   7   3  -2  120.16   10.44   0
   6   3  -2   40.24   10.24   0
  -6  -3   2   25.78   10.06   0
   6   3  -2   36.11   10.00   0
  -5  -3   2   70.81    8.23   0
   5   3  -2   82.72   11.16   0
   5   3  -2   71.97   11.41   0
   4   3  -2  629.20   14.66   0
   3   3  -2   24.10   13.15   0
   1   3  -2 2882.04   28.76   0
   0   3  -2 1371.90   20.39   0
   0  -3   2 1415.61   20.43   0
   1  -3   2 4241.94   31.38   0
  -1   3  -2 4175.15   28.99   0
  -2   3  -2  279.69   15.38   0
   2  -3   2  303.30   11.60   0
   3  -3   2 3617.53   22.48   0
  -3   3  -2 3689.33   24.94   0
  -4   3  -2  645.17   12.00   0
  -4   3  -2  636.59   13.52   0
   4  -3   2  632.35   11.66   0
   5  -3   2    0.98   10.84   0
  -5   3  -2    2.34   10.25   0
  -5   3  -2  -12.80   10.99   0
  -6   3  -2  265.25   11.03   0
   6  -3   2  257.06    8.28   0
  -6   3  -2  248.54   11.07   0
  -7   3  -2  271.12    8.42   0
  -7   3  -2  270.76   10.77   0
   7  -3   2  294.46   10.82   0
  -8   3  -2   84.86    7.00   0
  -8   3  -2   93.46   10.11   0
   8  -3   2   96.75    9.16   0
  -9   3  -2   73.77    9.46   0
  -9   3  -2   81.87    9.20   0
   9  -3   2   73.09    9.39   0
 -10   3  -2   10.62    9.24   0
 -10   3  -2    4.24    8.35   0
  10  -3   2    4.03    8.31   0
 -11   3  -2   29.21    9.47   0
 -11   3  -2   22.95    9.08   0
  11  -3   2   38.81    8.80   0
  12  -3   2    0.55    8.47   0
 -12   3  -2    2.39    8.62   0
 -12   3  -2   -1.80    9.12   0
 -12  -2   2   39.74    8.93   0
  12   2  -2   40.43    9.09   0
  12   2  -2   57.29    8.70   0
  11   2  -2    8.25   10.16   0
 -11  -2   2   11.25    8.71   0
  11   2  -2   10.30    6.16   0
  10   2  -2   10.30    8.65   0
 -10  -2   2    0.67    8.39   0
  10   2  -2   -8.86    9.80   0
   9   2  -2   40.25    9.20   0
   9   2  -2   30.13    8.84   0
  -9  -2   2   44.96    9.01   0
   8   2  -2  392.74   11.51   0
  -8  -2   2  397.63   10.90   0
   8   2  -2  394.02    8.57   0
  -7  -2   2  430.77   10.54   0
   7   2  -2  429.78   11.93   0
   7   2  -2  424.27   12.03   0
   6   2  -2  505.08   11.94   0
   6   2  -2  472.00   12.16   0
  -6  -2   2  460.62    9.39   0
   5   2  -2  676.72   14.26   0
  -5  -2   2  669.42   13.47   0
   5   2  -2  689.91   13.96   0
  -4  -2   2 1130.30   17.08   0
   4   2  -2 1100.65   18.94   0
   4   2  -2 1118.70   16.95   0
   3   2  -2 2890.09   23.29   0
   1   2  -2  453.95   18.10   0
   0   2  -2  199.88   23.62   0
   0  -2   2  193.10   22.99   0
  -1   2  -2   22.49   21.18   0
   1  -2   2   16.41   20.65   0
  -2   2  -2   48.37   17.47   0
   2  -2   2   40.64   16.77   0
  -3   2  -2   28.57   13.61   0
   3  -2   2   37.86   13.16   0
  -4   2  -2   61.95   12.33   0
   4  -2   2   55.24   11.96   0
  -4   2  -2   47.65   11.10   0
  -5   2  -2 1114.70   15.44   0
  -5   2  -2 1125.20   16.16   0
   5  -2   2 1136.29   15.24   0
  -6   2  -2   37.74    7.34   0
  -6   2  -2   43.97   10.54   0
   6  -2   2   35.81    7.23   0
  -7   2  -2   13.31    9.64   0
  -7   2  -2   16.36    7.04   0
   7  -2   2   11.92    7.09   0
  -8   2  -2    8.43    9.46   0
   8  -2   2    2.97    9.00   0
  -8   2  -2    0.98    9.30   0
   9  -2   2   12.32    9.38   0
  -9   2  -2   17.84    9.07   0
  -9   2  -2   17.81    6.53   0
 -10   2  -2    8.86    6.52   0
  10  -2   2   10.12    8.49   0
 -10   2  -2   14.27    9.21   0
  11  -2   2   -0.93    8.49   0
 -11   2  -2    4.49    9.52   0
 -11   2  -2    1.58    6.37   0
  12  -2   2   11.48    8.83   0
 -12   2  -2    6.62    9.35   0
 -12   2  -2   11.68    6.44   0
 -12  -1   2    4.70    8.87   0
  12   1  -2   14.86    8.86   0
  12   1  -2   36.31    9.04   0
 -11  -1   2   -1.03    6.30   0
  11   1  -2   11.12    8.93   0
  11   1  -2    6.58    8.33   0
 -10  -1   2  114.91    9.95   0
  10   1  -2   99.18    7.15   0
  10   1  -2   86.84    9.60   0
   9   1  -2   43.91    8.95   0
  -9  -1   2   45.35    6.75   0
   9   1  -2   51.10    8.94   0
  -8  -1   2   20.01    6.64   0
   8   1  -2   16.55    9.04   0
   8   1  -2   10.10    9.67   0
   7   1  -2   15.31    8.78   0
  -7  -1   2    6.55    6.60   0
   7   1  -2    5.22    6.76   0
   6   1  -2   24.01   10.14   0
   6   1  -2   24.34   10.31   0
  -6  -1   2   33.16   10.02   0
  -5  -1   2   57.72   11.89   0
   5   1  -2   66.45   10.81   0
   5   1  -2   69.69   11.44   0
   4   1  -2   97.36   13.28   0
   4   1  -2   99.11   13.00   0
  -4  -1   2  101.32    9.64   0
   3   1  -2   12.87   11.10   0
   3   1  -2    9.91   15.68   0
  -3  -1   2   12.77   15.58   0
   2   1  -2  619.68   22.08   0
  -2  -1   2  624.24   18.26   0
   0   1  -2   86.54   25.80   0
   0  -1   2   94.61   24.98   0
  -1   1  -2  349.15   26.96   0
   1  -1   2  347.22   25.50   0
  -2   1  -2  394.88   21.93   0
   2  -1   2  404.09   21.37   0
   3  -1   2  331.05   12.26   0
  -3   1  -2  348.69   16.76   0
  -3   1  -2  351.87   16.73   0
   4  -1   2  342.75   13.93   0
  -4   1  -2  353.01   14.71   0
  -4   1  -2  339.35   14.23   0
   5  -1   2  173.91   11.97   0
  -5   1  -2  182.16   11.39   0
  -5   1  -2  178.49   12.20   0
  -6   1  -2   31.38    9.65   0
   6  -1   2   36.55    7.49   0
  -6   1  -2   28.15    7.70   0
   7  -1   2   82.85    9.98   0
  -7   1  -2   73.14   10.34   0
  -7   1  -2   69.08    9.84   0
  -8   1  -2    8.44   11.86   0
  -8   1  -2   16.58    9.89   0
   8  -1   2    1.12    9.45   0
  -9   1  -2   39.03    9.02   0
   9  -1   2   17.72    6.34   0
  -9   1  -2   23.71    9.17   0
 -10   1  -2  113.26   10.46   0
 -10   1  -2  115.89    7.25   0
  10  -1   2  117.49    9.39   0
  11  -1   2    5.37    6.43   0
 -11   1  -2   -2.25   10.89   0
 -11   1  -2   13.23    8.95   0
  12  -1   2   10.80    8.95   0
 -12   1  -2   11.17    9.00   0
  12   0  -2    4.21    6.36   0
 -12   0   2    6.87    8.39   0
  11   0  -2  141.82    9.45   0
  11   0  -2  145.13   10.08   0
 -11   0   2  109.77    9.94   0
  10   0  -2   10.23    8.82   0
  10   0  -2   14.12    8.36   0
 -10   0   2   15.03    7.16   0
   9   0  -2   16.01    9.11   0
  -9   0   2   20.59    6.14   0
   9   0  -2   21.84    8.69   0
   8   0  -2   -9.00    9.09   0
   8   0  -2    1.44    9.58   0
  -8   0   2    0.98    9.13   0
   7   0  -2  348.93    8.61   0
  -7   0   2  367.54   11.27   0
  -7   0   2  374.46   12.03   0
   7   0  -2  376.63   10.60   0
  -6   0   2  118.38   11.04   0
  -6   0   2  119.00    8.77   0
   6   0  -2  108.78   10.78   0
   6   0  -2  112.05   10.71   0
  -5   0   2   28.23   11.22   0
  -5   0   2   25.40    8.44   0
   5   0  -2   37.57   11.31   0
   5   0  -2   21.89   10.54   0
  -4   0   2  642.07   16.53   0
   4   0  -2  621.61   15.46   0
  -4   0   2  652.05   15.86   0
   4   0  -2  632.44   15.36   0
   3   0  -2 5254.62   33.46   0
  -3   0   2 5292.68   34.78   0
  -3   0   2 5371.87   34.21   0
   3   0  -2 5302.45   33.77   0
  -2   0   2   91.27   19.97   0
   2   0  -2  101.40   19.54   0
   2   0  -2  111.14   19.95   0
  -2   0   2   88.30   20.11   0
   1   0  -2  636.40   28.99   0
   1   0  -2  623.89   29.44   0
  -1   0   2  645.82   29.72   0
   0   0   2  963.00   44.59   0
   0   0  -2  979.86   45.60   0
   1   0   2 5861.56   54.87   0
  -1   0  -2 5866.21   56.15   0
  -2   0  -2   86.07   15.74   0
   2   0   2   74.67   21.68   0
   3   0   2  329.25   17.00   0
  -3   0  -2  330.02   21.20   0
  -3   0  -2  327.20   13.41   0
  -4   0  -2  206.90   14.04   0
  -4   0  -2  193.03   14.34   0
   4   0   2  210.14   13.73   0
   5   0   2   16.66   11.29   0
  -5   0  -2   12.87    8.28   0
  -5   0  -2   16.06   11.05   0
  -6   0  -2 1089.40   15.02   0
   6   0   2 1066.03   14.35   0
  -6   0  -2 1058.32   16.24   0
  -7   0  -2  436.67   12.68   0
  -7   0  -2  443.67   11.75   0
   7   0   2  472.80    9.22   0
   8   0   2  123.31   10.13   0
  -8   0  -2  109.42   10.39   0
  -8   0  -2  127.54   10.24   0
  -9   0  -2   44.22   12.08   0
   9   0   2   65.04    9.05   0
  -9   0  -2   39.31    7.00   0
 -10   0  -2  136.55   10.61   0
  10   0   2  149.38    9.58   0
 -10   0  -2  148.93    9.60   0
 -11   0  -2    4.33    9.38   0
  11   0   2   28.68    9.36   0
  12   0   2   17.68    8.57   0
 -12   0  -2    4.33    6.17   0
 -12   1   2   -1.32    6.17   0
  12  -1  -2   -1.63    8.87   0
 -11   1   2    5.59    8.89   0
  11  -1  -2    5.76    8.88   0
  10  -1  -2   31.61    8.58   0
  10  -1  -2   23.12    9.33   0
 -10   1   2   47.37    9.60   0
   9  -1  -2   63.53    9.06   0
   9  -1  -2   52.49    8.78   0
  -9   1   2   52.11    9.88   0
  -9   1   2   45.37    9.45   0
   8  -1  -2    7.43    9.74   0
  -8   1   2   15.97    9.60   0
  -8   1   2   24.21    6.73   0
   8  -1  -2   15.43    8.91   0
   7  -1  -2    7.64    8.80   0
  -7   1   2   -8.35   10.23   0
  -7   1   2    6.40    8.92   0
   7  -1  -2    5.66    6.37   0
   6  -1  -2  177.47   10.93   0
  -6   1   2  160.25   11.32   0
   6  -1  -2  167.97   11.32   0
  -6   1   2  182.58   11.52   0
  -5   1   2 1650.85   17.36   0
   5  -1  -2 1684.69   16.98   0
  -5   1   2 1659.20   16.22   0
   5  -1  -2 1659.55   17.45   0
  -4   1   2  100.43   12.16   0
  -4   1   2  111.78   12.68   0
   4  -1  -2  105.67   13.02   0
   4  -1  -2  118.93    8.65   0
   3  -1  -2 1324.21   18.28   0
  -3   1   2 1345.39   21.72   0
   3  -1  -2 1340.81   19.49   0
  -3   1   2 1317.78   20.14   0
  -1   1   2 1525.11   35.26   0
   1  -1  -2 1530.17   35.57   0
  -1   1   2 1541.18   31.94   0
   1  -1  -2 1516.56   31.06   0
   0   1   2 1057.21   34.65   0
   0  -1  -2 1052.07   28.66   0
   1   1   2  434.33   27.72   0
  -1  -1  -2  427.83   28.95   0
  -2  -1  -2  410.49   34.01   0
  -2  -1  -2  413.73   23.60   0
   2   1   2  395.23   17.63   0
  -3  -1  -2    3.85   20.51   0
   3   1   2    7.32   19.18   0
  -3  -1  -2   12.45   16.72   0
   3   1   2    7.00   11.51   0
  -4  -1  -2  274.37   11.24   0
  -4  -1  -2  275.92   18.98   0
   4   1   2  271.71   17.58   0
   4   1   2  270.12   10.78   0
  -5  -1  -2   -8.74   11.27   0
  -5  -1  -2    4.57   11.73   0
   5   1   2    1.97   11.24   0
   5   1   2    5.41   10.54   0
  -6  -1  -2  832.59   14.28   0
   6   1   2  821.06   11.46   0
  -6  -1  -2  814.28   17.57   0
   6   1   2  837.96   15.08   0
  -7  -1  -2  275.92   11.85   0
  -7  -1  -2  262.01   11.00   0
   7   1   2  295.95   10.82   0
  -8  -1  -2   76.25   12.51   0
  -8  -1  -2   77.84    7.15   0
   8   1   2   84.26    9.86   0
   9   1   2    2.65    6.07   0
  -9  -1  -2   10.01    6.00   0
 -10  -1  -2   23.05    6.62   0
  10   1   2   14.89    9.01   0
 -11  -1  -2   24.40    6.64   0
  11   1   2   31.34    9.02   0
  12   1   2    7.48    8.47   0
 -12  -1  -2    7.05    6.08   0
  12  -2  -2    0.92    9.62   0
 -12   2   2   20.58    9.04   0
  11  -2  -2    4.21    9.38   0
 -11   2   2   18.37    8.46   0
  10  -2  -2  317.36   11.12   0
 -10   2   2  272.96   11.58   0
 -10   2   2  306.81   10.67   0
   9  -2  -2   13.53    8.74   0
   9  -2  -2   10.01    9.19   0
  -9   2   2    2.39    9.14   0
  -9   2   2   16.94    9.48   0
   8  -2  -2    0.43    8.53   0
  -8   2   2    8.33    9.95   0
  -8   2   2   11.55    9.40   0
   8  -2  -2   -0.48    7.13   0
   7  -2  -2   11.82    9.59   0
   7  -2  -2   21.93    9.36   0
  -7   2   2    7.87    7.24   0
  -7   2   2   15.51   10.26   0
  -6   2   2  262.89   11.92   0
   6  -2  -2  261.50    8.99   0
  -6   2   2  275.26   11.60   0
   6  -2  -2  262.13   10.93   0
   5  -2  -2    5.13   11.28   0
  -5   2   2    5.13    7.28   0
  -5   2   2   -4.64   11.31   0
   5  -2  -2    3.48    7.60   0
   4  -2  -2 2975.96   23.42   0
  -4   2   2 2935.88   21.70   0
  -4   2   2 2869.79   22.62   0
   4  -2  -2 2946.77   21.19   0
   3  -2  -2    3.95   12.88   0
  -3   2   2    4.54    9.15   0
   3  -2  -2    6.95   15.45   0
  -3   2   2    3.15   15.44   0
  -1   2   2    3.80   20.76   0
   1  -2  -2   -0.67   20.22   0
  -1   2   2    8.43   20.83   0
   1  -2  -2    5.08   20.06   0
   0   2   2 2006.16   37.10   0
   0  -2  -2 1987.51   37.10   0
   0   2   2 2039.13   33.43   0
   0  -2  -2 2052.49   33.24   0
   1   2   2   31.55   21.28   0
   2   2   2 2270.55   29.18   0
  -2  -2  -2 2274.48   29.57   0
   3   2   2    7.32   15.37   0
   3   2   2    8.80   21.37   0
  -3  -2  -2    9.07   15.91   0
   4   2   2    3.63   15.20   0
  -4  -2  -2    1.34   12.79   0
   4   2   2   -0.32   12.57   0
  -5  -2  -2    8.02    8.61   0
   5   2   2   12.63   11.50   0
   5   2   2    5.01   10.65   0
  -6  -2  -2  329.62    9.55   0
   6   2   2  319.94   11.95   0
   6   2   2  340.05   14.18   0
   7   2   2  148.06   10.08   0
  -7  -2  -2  146.32   10.32   0
   7   2   2  149.17   10.82   0
   8   2   2   58.86    8.90   0
  -8  -2  -2   71.71    9.86   0
   8   2   2   62.91    9.84   0
  -9  -2  -2    4.35    6.46   0
   9   2   2    1.08    8.84   0
  10   2   2  148.77    7.55   0
 -10  -2  -2  162.98   10.17   0
 -11  -2  -2   -1.53    8.75   0
  11   2   2   -6.91    8.82   0
 -12  -2  -2    5.41    6.22   0
  12   2   2   12.27    8.63   0
 -12   3   2   -2.18    6.64   0
  12  -3  -2   17.05    6.37   0
 -11   3   2    7.24    9.24   0
  11  -3  -2   24.09    9.17   0
 -11   3   2    1.58    6.55   0
 -10   3   2   35.76    9.19   0
 -10   3   2   21.53    9.33   0
  10  -3  -2   15.93    5.95   0
   9  -3  -2   10.48    9.37   0
  -9   3   2    6.78    9.29   0
  -9   3   2   16.46    9.20   0
  -8   3   2  336.56    8.87   0
   8  -3  -2  349.97    8.86   0
  -8   3   2  342.83   10.99   0
  -7   3   2   61.30   10.12   0
  -7   3   2   70.24    9.77   0
   7  -3  -2   81.30   10.21   0
   7  -3  -2   66.02    9.64   0
   6  -3  -2  215.27   10.52   0
   6  -3  -2  219.11   10.54   0
  -6   3   2  213.72   11.01   0
  -6   3   2  201.62   11.31   0
  -5   3   2   82.66   10.99   0
   5  -3  -2   81.40    9.72   0
  -5   3   2   74.14   11.54   0
   5  -3  -2   73.04    7.73   0
   4  -3  -2 5421.24   26.36   0
  -4   3   2 5199.26   26.48   0
  -4   3   2 5256.79   27.64   0
   4  -3  -2 5298.23   26.71   0
   3  -3  -2 1301.63   16.99   0
  -3   3   2 1287.44   15.10   0
  -3   3   2 1337.96   19.61   0
   3  -3  -2 1330.26   14.95   0
  -2   3   2 3994.68   25.44   0
   2  -3  -2 4022.51   25.38   0
   2  -3  -2 4069.11   31.50   0
  -2   3   2 4017.54   31.57   0
   1  -3  -2   20.63   17.19   0
   1  -3  -2   14.40   12.30   0
  -1   3   2   20.10   17.51   0
  -1   3   2   22.85   18.17   0
   0   3   2  128.47   18.32   0
   0  -3  -2  122.13   18.72   0
   0   3   2  130.40   19.42   0
   2   3   2   30.79   17.39   0
   3   3   2 1868.75   22.13   0
  -3  -3  -2 1844.33   19.91   0
   4   3   2 1312.97   27.38   0
  -4  -3  -2 1357.28   17.88   0
   4   3   2 1355.65   17.63   0
   5   3   2   13.77   11.36   0
  -5  -3  -2    6.79    8.16   0
   5   3   2    7.20   12.97   0
   6   3   2  342.51    8.95   0
   6   3   2  346.06   14.75   0
  -6  -3  -2  346.72   11.87   0
   7   3   2 1234.91   18.99   0
   7   3   2 1236.75   13.90   0
  -7  -3  -2 1202.17   13.96   0
   8   3   2   48.34   10.62   0
   8   3   2   60.84    9.69   0
  -8  -3  -2   49.83    9.70   0
   9   3   2    1.25    8.72   0
   9   3   2   -4.40    6.41   0
  -9  -3  -2   -0.45    8.87   0
  10   3   2    5.72    9.22   0
 -10  -3  -2   20.02    9.40   0
  11   3   2  143.58    6.97   0
 -11  -3  -2  133.60    9.52   0
 -12  -3  -2   -2.74    6.21   0
  12   3   2    9.07    6.12   0
 -11   4   2   -3.53    9.09   0
  11  -4  -2   11.11    9.18   0
 -11   4   2   12.75    9.34   0
 -10   4   2    1.02    9.34   0
  10  -4  -2   20.06    8.93   0
 -10   4   2   12.48    8.97   0
  -9   4   2   59.71    7.14   0
  -9   4   2   42.61    6.90   0
   9  -4  -2   58.94    9.43   0
  -8   4   2  106.93    9.63   0
   8  -4  -2  109.80    7.27   0
  -8   4   2   82.18    9.48   0
   7  -4  -2   59.78    7.33   0
  -7   4   2   59.83   10.05   0
  -7   4   2   61.72    9.98   0
  -6   4   2  263.14   10.34   0
  -6   4   2  264.23   11.03   0
   6  -4  -2  268.37   11.18   0
  -5   4   2  519.94   10.61   0
   5  -4  -2  519.34   10.68   0
  -5   4   2  507.24   12.16   0
  -4   4   2  585.33   14.41   0
  -4   4   2  593.79   12.89   0
   4  -4  -2  609.00   13.95   0
   4  -4  -2  604.80   10.39   0
  -3   4   2 3182.38   23.53   0
   3  -4  -2 3221.54   23.64   0
  -3   4   2 3150.84   20.31   0
  -2   4   2 1587.31   21.46   0
  -2   4   2 1574.96   18.50   0
   2  -4  -2 1583.36   20.81   0
  -1   4   2   49.46   15.97   0
   1  -4  -2   51.96   15.20   0
  -1   4   2   47.48   14.08   0
   0  -4  -2  277.23   17.62   0
   0   4   2  296.83   17.13   0
   1   4   2 1800.75   23.29   0
   3   4   2  786.32   13.66   0
   4   4   2  158.63    9.29   0
   5   4   2  346.59   12.25   0
  -5  -4  -2  351.79   12.56   0
   5   4   2  342.04   16.02   0
   6   4   2   72.15   12.54   0
  -6  -4  -2   74.39   10.38   0
   6   4   2   86.31    7.41   0
   7   4   2  785.37   15.47   0
   7   4   2  777.04   10.31   0
  -7  -4  -2  787.62   10.90   0
   8   4   2    5.50   11.04   0
   8   4   2   -1.58    6.80   0
  -8  -4  -2  -11.94    9.67   0
   9   4   2  244.07   11.21   0
  -9  -4  -2  248.72    7.89   0
   9   4   2  233.28   10.12   0
  10   4   2   23.53    9.01   0
  10   4   2    9.90   10.53   0
 -10  -4  -2   10.29    9.08   0
  11   4   2   31.96    8.92   0
 -11  -4  -2   23.66    9.19   0
  12   4   2   37.78    8.94   0
 -12  -4  -2   33.63    8.80   0
 -11   5   2    6.06    9.00   0
 -11   5   2   10.14    8.90   0
  11  -5  -2    4.35    6.65   0
  10  -5  -2    8.01    9.15   0
 -10   5   2    3.01    6.47   0
 -10   5   2    6.73    5.91   0
   9  -5  -2   26.03    9.45   0
  -9   5   2   27.14    6.58   0
  -9   5   2   18.46    9.15   0
  -8   5   2   29.48    9.34   0
  -8   5   2   21.50    9.17   0
   8  -5  -2   21.70    9.41   0
  -7   5   2   59.27    9.51   0
   7  -5  -2   95.21   10.35   0
  -7   5   2   69.31    7.34   0
   6  -5  -2   25.88    9.57   0
  -6   5   2   34.85    9.62   0
  -6   5   2   18.23    6.41   0
  -5   5   2  436.75   11.16   0
   5  -5  -2  453.40   12.69   0
  -5   5   2  438.35   11.92   0
   4  -5  -2 2095.45   18.77   0
  -4   5   2 2020.94   16.74   0
  -4   5   2 2056.16   16.48   0
   3  -5  -2  466.01   13.64   0
  -3   5   2  441.18   13.73   0
  -3   5   2  438.23   12.71   0
  -2   5   2  294.55   13.87   0
  -2   5   2  314.69   12.66   0
   2  -5  -2  299.87   13.45   0
  -1   5   2  545.12   14.50   0
  -1   5   2  554.19   16.75   0
   1  -5  -2  547.69   15.79   0
   0  -5  -2  573.32   16.65   0
   0   5   2  593.77   17.06   0
   1   5   2   71.52   14.55   0
   4   5   2   93.95    8.22   0
   5   5   2 1109.06   12.50   0
   6   5   2  467.29   11.56   0
   6   5   2  484.25   16.33   0
  -7  -5  -2    7.52    7.00   0
   7   5   2    7.39    7.01   0
   7   5   2    6.22   11.70   0
  -8  -5  -2  255.36   10.24   0
   8   5   2  258.53   10.18   0
   8   5   2  263.03   12.64   0
   9   5   2  132.90    9.19   0
   9   5   2  132.59   12.11   0
  -9  -5  -2  144.27    9.51   0
  10   5   2   70.96    9.12   0
  10   5   2   69.39   10.68   0
 -10  -5  -2   61.48    9.38   0
  11   5   2   14.18   10.37   0
 -11  -5  -2   19.34    6.53   0
  11   5   2   23.91    6.31   0
 -12  -5  -2   65.95    8.89   0
  12   5   2   64.75    9.06   0
  11  -6  -2    1.44    5.98   0
 -11   6   2   14.26    8.69   0
 -11   6   2   14.26    9.80   0
 -10   6   2   10.46    8.93   0
 -10   6   2   -2.38    9.42   0
  10  -6  -2   25.17    9.27   0
  -9   6   2   59.47    9.54   0
   9  -6  -2   61.78    7.09   0
  -9   6   2   56.26    9.50   0
   8  -6  -2   51.38   10.10   0
  -8   6   2   49.54    8.64   0
  -8   6   2   42.93    9.87   0
  -7   6   2    8.52    9.32   0
  -7   6   2   11.74    6.96   0
   7  -6  -2   12.38    7.00   0
   6  -6  -2   13.94    9.63   0
  -6   6   2    7.22    6.97   0
  -6   6   2   11.20    8.93   0
   5  -6  -2   70.44    7.69   0
  -5   6   2   68.42    9.05   0
  -5   6   2   70.45    9.92   0
  -4   6   2  167.58    9.78   0
   4  -6  -2  186.47   11.44   0
  -4   6   2  181.47   11.20   0
  -3   6   2 1119.60   12.34   0
   3  -6  -2 1171.83   16.28   0
  -3   6   2 1157.10   15.73   0
  -2   6   2   81.42    7.55   0
  -2   6   2   83.34   11.45   0
   2  -6  -2   85.20   11.67   0
   1  -6  -2  558.08   14.04   0
  -1   6   2  539.90   11.67   0
  -1   6   2  561.39   13.44   0
   0  -6  -2  272.13   13.44   0
   0   6   2  274.26   13.48   0
   1   6   2  320.73   13.98   0
  -1  -6  -2  328.12   13.54   0
   2   6   2 1456.22   18.02   0
   4   6   2 1648.51   14.40   0
   5   6   2  829.59   12.94   0
   6   6   2  496.27   11.35   0
   7   6   2  146.28   10.00   0
   7   6   2  148.27   12.89   0
   8   6   2  345.21   10.72   0
   8   6   2  349.64   13.64   0
   9   6   2   58.82   11.74   0
   9   6   2   58.43    6.49   0
  10   6   2    1.34   10.18   0
  10   6   2    3.95    6.35   0
  11   6   2   34.89    8.80   0
  11   6   2   32.73   10.67   0
  12   6   2    2.03    8.43   0
 -10   7   2   20.14    9.02   0
  10  -7  -2   10.72    9.12   0
 -10   7   2   19.69    8.57   0
   9  -7  -2   51.32    9.37   0
  -9   7   2   29.85    9.18   0
  -9   7   2   51.90    9.56   0
  -8   7   2   30.29    9.45   0
  -8   7   2   30.43    8.61   0
   8  -7  -2   24.37    9.90   0
   7  -7  -2   94.62    9.66   0
  -7   7   2   94.06    9.00   0
  -7   7   2   90.71    9.64   0
  -6   7   2   56.78    8.81   0
   6  -7  -2   56.30   10.15   0
  -6   7   2   50.88   10.15   0
   5  -7  -2  125.33   10.31   0
  -5   7   2   98.50    9.35   0
  -5   7   2  114.48   10.41   0
  -4   7   2  245.87   10.82   0
   4  -7  -2  272.24    8.62   0
  -4   7   2  242.26    7.72   0
   3  -7  -2  346.61   12.06   0
  -3   7   2  334.94    9.79   0
  -3   7   2  345.74   10.69   0
  -2   7   2   11.96    9.97   0
   2  -7  -2    8.79    7.89   0
  -2   7   2   12.48    7.01   0
   1  -7  -2  160.80   11.20   0
  -1   7   2  160.09   11.03   0
  -1   7   2  169.51   12.23   0
   0  -7  -2   62.50   11.11   0
   0   7   2   44.69   11.02   0
   1   7   2  127.76   11.47   0
  -1  -7  -2  132.89   11.09   0
   2   7   2 1272.18   16.19   0
   5   7   2   43.63    9.48   0
   6   7   2  163.35    7.42   0
   7   7   2   50.22    6.77   0
   8   7   2   10.86   11.06   0
   8   7   2   12.55    8.89   0
   9   7   2   15.41    9.07   0
   9   7   2   30.27   11.30   0
  10   7   2    1.14   10.32   0
  10   7   2   10.50    8.80   0
  11   7   2   26.83   12.30   0
  11   7   2   44.61    8.95   0
  12   7   2   10.31    8.55   0
  12   7   2    3.11   10.54   0
  10  -8  -2   -4.63    6.43   0
 -10   8   2    6.96    5.96   0
 -10   8   2   17.00    8.81   0
  -9   8   2   18.47    6.45   0
  -9   8   2   21.07    9.47   0
   9  -8  -2   42.77    9.51   0
  -8   8   2   47.52    6.51   0
  -8   8   2   26.61    9.31   0
   8  -8  -2   43.14    6.67   0
  -7   8   2   78.77    6.60   0
  -7   8   2   98.55    9.59   0
   7  -8  -2  104.85    9.74   0
  -6   8   2   -0.31    5.99   0
   6  -8  -2    5.61    6.77   0
  -6   8   2    6.73    6.78   0
  -5   8   2   86.79    9.09   0
   5  -8  -2   84.63    7.23   0
  -5   8   2   95.49    7.36   0
  -4   8   2   73.71    6.98   0
  -4   8   2   88.62    9.28   0
   4  -8  -2   75.58    9.49   0
  -3   8   2  528.28   10.00   0
   3  -8  -2  536.43   11.94   0
  -3   8   2  527.45   10.99   0
  -2   8   2  451.01   11.16   0
   2  -8  -2  464.36   10.16   0
  -2   8   2  475.45   12.86   0
   1  -8  -2    8.85   10.39   0
  -1   8   2   13.52    6.81   0
  -1   8   2   13.77    9.67   0
   0   8   2  100.91   10.94   0
   0  -8  -2   85.29   11.00   0
  -1  -8  -2 1103.53   12.74   0
   1   8   2 1156.18   14.83   0
   2   8   2  174.70   10.91   0
   3   8   2   11.49    9.91   0
   5   8   2  783.10   12.18   0
   6   8   2  544.76    9.29   0
   7   8   2   65.42    9.27   0
   8   8   2  185.80   12.69   0
   8   8   2  184.66    7.03   0
   9   8   2  214.74    7.26   0
   9   8   2  217.40   12.73   0
  10   8   2   23.66   12.56   0
  10   8   2   32.82    8.42   0
  11   8   2   16.60    8.65   0
  11   8   2   10.28   11.61   0
  12   8   2    0.64   12.17   0
  12   8   2   -9.28    8.77   0
   9  -9  -2    6.91    6.77   0
  -9   9   2    3.34    6.35   0
  -9   9   2   11.03    8.47   0
   8  -9  -2   12.91    6.44   0
  -8   9   2    9.51    9.07   0
  -8   9   2   -5.40    8.57   0
   7  -9  -2   -7.80    9.78   0
  -7   9   2   10.77    8.37   0
  -7   9   2    8.61    9.06   0
   6  -9  -2  130.23    9.69   0
  -6   9   2  124.44    9.06   0
  -6   9   2  120.25    7.17   0
  -5   9   2   28.04    6.87   0
  -5   9   2   19.26    8.87   0
   5  -9  -2   21.21    9.41   0
  -4   9   2   36.85    9.01   0
  -4   9   2   30.97    9.63   0
   4  -9  -2   28.98    6.91   0
   3  -9  -2   44.00    9.12   0
  -3   9   2   51.25    8.87   0
  -3   9   2   38.85    9.22   0
  -2   9   2  102.92    6.95   0
   2  -9  -2   96.04   10.07   0
  -2   9   2   86.29    8.94   0
   1  -9  -2   25.60    9.59   0
  -1   9   2   22.53    9.89   0
   0   9   2    7.45    9.99   0
   0  -9  -2    3.23    9.75   0
   1   9   2   23.90    9.91   0
  -1  -9  -2   14.88    7.16   0
   2   9   2  270.98   11.02   0
   3   9   2  141.46    9.95   0
   4   9   2    2.03    9.08   0
   5   9   2   17.16    8.66   0
   6   9   2   41.85    9.31   0
   7   9   2   17.45    6.39   0
   8   9   2  144.41    9.44   0
   9   9   2    7.15    6.12   0
   9   9   2   -1.51   10.79   0
  10   9   2   75.42    8.82   0
  10   9   2   53.22   11.81   0
  11   9   2   12.02   11.59   0
  11   9   2   -9.98    6.11   0
  12   9   2   16.94   12.40   0
  12   9   2   11.66    6.44   0
  -9  10   2   13.84    8.92   0
   9 -10  -2    9.84    9.35   0
  -9  10   2    4.98    7.96   0
   8 -10  -2    5.80    8.86   0
  -8  10   2    7.39    6.40   0
  -8  10   2   23.47    8.26   0
  -7  10   2  221.53    8.13   0
   7 -10  -2  247.90   10.32   0
  -7  10   2  199.39    7.63   0
  -6  10   2   15.91    9.48   0
   6 -10  -2   12.00    9.36   0
  -6  10   2   -1.19    5.94   0
  -5  10   2    4.79    9.35   0
  -5  10   2   -1.25    7.70   0
   5 -10  -2    1.50    8.98   0
  -4  10   2  101.56    8.86   0
  -4  10   2  108.35    7.36   0
   4 -10  -2  103.55    7.30   0
  -3  10   2  506.39   10.90   0
  -3  10   2  519.44   11.70   0
   3 -10  -2  517.62   11.35   0
  -2  10   2   15.35    8.63   0
   2 -10  -2   21.39    9.04   0
  -2  10   2    7.51    9.20   0
  -1  10   2    2.10    5.90   0
   1 -10  -2   11.41    9.20   0
  -1  10   2   -5.73    6.49   0
   0  10   2  417.61   11.74   0
   0 -10  -2  389.17   11.17   0
  -1 -10  -2  420.97   11.32   0
   1  10   2  412.41   11.58   0
   2  10   2  235.43    8.20   0
   3  10   2  130.03    9.37   0
   4  10   2  219.95    7.58   0
   5  10   2  465.07   10.63   0
   6  10   2  663.57    9.52   0
   7  10   2   88.61    8.80   0
   8  10   2   16.69    6.13   0
   9  10   2   12.20    8.28   0
   9  10   2    5.01   10.75   0
  10  10   2  106.88    6.55   0
  10  10   2  105.51   12.10   0
  11  10   2    7.29    8.39   0
  11  10   2   11.79   11.05   0
  12  10   2    9.21    8.54   0
  12  10   2    7.67   11.75   0
   8 -11  -2   16.17    9.36   0
  -8  11   2   12.21    9.24   0
  -8  11   2   -0.38    6.00   0
  -7  11   2    5.31    9.08   0
   7 -11  -2   14.88    6.57   0
  -7  11   2    5.72    8.44   0
  -6  11   2   21.63    8.70   0
   6 -11  -2    5.53    6.14   0
  -6  11   2    2.87    9.07   0
   5 -11  -2  232.35    7.59   0
  -5  11   2  218.34    9.41   0
  -5  11   2  227.36    9.97   0
   4 -11  -2    4.66    8.95   0
  -4  11   2   18.20    9.25   0
  -4  11   2   13.05    6.25   0
  -3  11   2   63.81    9.50   0
  -3  11   2   49.68    8.72   0
   3 -11  -2   58.40    6.67   0
   2 -11  -2  424.27   11.04   0
  -2  11   2  423.37   10.21   0
  -2  11   2  437.98   11.15   0
  -1  11   2  376.46   11.00   0
   1 -11  -2  391.32   10.79   0
  -1  11   2  394.94   10.28   0
   0 -11  -2   29.40    6.52   0
   0  11   2   35.76    9.17   0
  -1 -11  -2    5.81    7.90   0
   1  11   2   13.53    8.52   0
   2  11   2  264.09    7.95   0
   3  11   2  109.50    9.07   0
   4  11   2    0.03    8.69   0
   5  11   2   83.19    9.41   0
   6  11   2  176.83    9.45   0
   6  11   2  193.85    9.48   0
   7  11   2    8.23    5.91   0
   8  11   2   19.94    8.38   0
   9  11   2   13.50    8.15   0
  10  11   2   97.05    9.96   0
  10  11   2   79.05    9.05   0
  11  11   2   12.63   12.48   0
  11  11   2   25.70    8.32   0
  -8  12   2   -6.58    8.78   0
  -8  12   2   -3.68    8.40   0
   8 -12  -2   -4.66    8.41   0
  -7  12   2   -0.13    5.95   0
  -7  12   2    6.70    8.85   0
   7 -12  -2    5.25    9.09   0
   6 -12  -2   27.17    8.46   0
  -6  12   2    8.75    8.09   0
  -6  12   2   26.35    8.93   0
  -5  12   2   20.80    7.81   0
   5 -12  -2   21.46    9.35   0
  -5  12   2   23.17    6.36   0
  -4  12   2   39.07    6.10   0
  -4  12   2   38.75    9.74   0
   4 -12  -2   25.55    8.68   0
   3 -12  -2   -0.42    5.97   0
  -3  12   2   -5.15    8.54   0
  -3  12   2   -0.69    6.16   0
  -2  12   2  155.78    7.49   0
   2 -12  -2  169.72    9.48   0
  -2  12   2  171.78    8.92   0
  -1  12   2   89.05    9.91   0
   1 -12  -2   94.80    6.82   0
  -1  12   2   84.07    6.78   0
   0  12   2   48.60    9.35   0
   0 -12  -2   58.34    9.33   0
  -1 -12  -2   -3.60    9.11   0
   1  12   2    7.48    8.90   0
   2  12   2  717.89    9.95   0
   3  12   2  186.54    9.59   0
   4  12   2   42.89    9.25   0
   5  12   2   65.98    9.18   0
   6  12   2  248.65    9.58   0
   6  12   2  232.93    9.45   0
   7  12   2   44.35    8.33   0
   7  12   2   54.54    9.21   0
   8  12   2  169.40    9.35   0
   9  12   2   47.73    8.20   0
  10  12   2   27.77   11.26   0
  10  12   2   29.76    8.78   0
  11  12   2   15.42    6.08   0
  11  12   2   10.77   10.74   0
   7 -13  -2   -5.08    8.39   0
  -7  13   2    0.37    8.26   0
  -7  13   2  -15.52    8.23   0
  -6  13   2    0.08    7.91   0
  -6  13   2    2.64    6.38   0
   6 -13  -2   -0.60    6.34   0
  -5  13   2    4.83    8.25   0
  -5  13   2    8.85    9.11   0
   5 -13  -2   13.94    8.94   0
   4 -13  -2  154.67    7.49   0
  -4  13   2  158.19    8.76   0
  -4  13   2  164.28    9.82   0
  -3  13   2    5.61    8.61   0
   3 -13  -2   -1.51    6.03   0
  -3  13   2   23.49    8.34   0
   2 -13  -2   12.81    8.87   0
  -2  13   2    4.71    8.12   0
  -2  13   2    8.80    9.46   0
   1 -13  -2    2.27    6.12   0
  -1  13   2    0.62    5.75   0
  -1  13   2    4.17    8.89   0
   0 -13  -2  275.16    7.70   0
   0  13   2  283.02   10.14   0
  -1 -13  -2   13.85    8.77   0
   1  13   2    1.59    6.40   0
   2  13   2   46.67    9.25   0
   3  13   2   75.12    6.99   0
   4  13   2  376.69   10.04   0
   5  13   2    4.85    5.72   0
   6  13   2   16.78    8.80   0
   7  13   2  202.56    9.82   0
   7  13   2  179.78    7.59   0
   8  13   2  159.74    9.16   0
   8  13   2  159.36    9.00   0
   9  13   2  -17.25    8.20   0
  10  13   2   11.57    7.94   0
  -6  14   2   -2.14    7.80   0
   6 -14  -2    4.96    5.94   0
  -6  14   2   -4.86    8.45   0
  -5  14   2    9.74    8.74   0
   5 -14  -2    4.14    8.78   0
  -5  14   2   12.36    5.31   0
   4 -14  -2   24.56    8.84   0
  -4  14   2   13.25    9.12   0
  -4  14   2    5.67    8.06   0
  -3  14   2   94.19    8.43   0
  -3  14   2   98.40    9.61   0
   3 -14  -2   97.92    9.18   0
   2 -14  -2    3.90    6.25   0
  -2  14   2   15.69    5.29   0
  -2  14   2    4.45    6.53   0
  -1  14   2   23.43    8.57   0
   1 -14  -2   27.86    5.89   0
  -1  14   2   30.67    8.64   0
   0  14   2   12.15    9.01   0
   0 -14  -2   12.85    8.18   0
   1  14   2  517.13    8.99   0
   2  14   2   24.85    8.62   0
   3  14   2  134.38    7.04   0
   4  14   2    3.85    5.98   0
   5  14   2   47.64    8.55   0
   6  14   2   76.19    6.96   0
   7  14   2  152.27    9.33   0
   7  14   2  170.53    7.36   0
   8  14   2   33.94    8.89   0
   8  14   2   30.09    6.38   0
   9  14   2   58.05    8.37   0
   9  14   2   29.14    8.18   0
  10  14   2    7.46    5.98   0
  -5  15   2   10.58    7.88   0
  -5  15   2   -7.04    8.33   0
   5 -15  -2   -2.96    8.30   0
  -4  15   2   13.64    8.62   0
   4 -15  -2   27.43    8.62   0
  -4  15   2    5.98    5.87   0
  -3  15   2   28.24    6.27   0
  -3  15   2   40.46    6.01   0
   3 -15  -2   28.00    8.94   0
   2 -15  -2   22.87    8.53   0
  -2  15   2   18.29    8.34   0
  -2  15   2   28.88    8.87   0
  -1  15   2   53.92    8.84   0
  -1  15   2   48.85    8.57   0
   1 -15  -2   30.10    6.46   0
   0  15   2   34.10    9.06   0
   0  15   2   23.99    9.46   0
   0 -15  -2   31.41    5.98   0
   1  15   2  183.00    7.66   0
   2  15   2   44.05    9.27   0
   3  15   2    4.15    9.22   0
   4  15   2    7.58    6.48   0
   5  15   2  379.76    8.60   0
   6  15   2   -7.25    8.51   0
   7  15   2   26.84    8.54   0
   7  15   2   15.66    8.95   0
   8  15   2   12.94    6.21   0
   8  15   2   16.11    5.85   0
   9  15   2   31.29    9.09   0
   9  15   2   35.73    6.69   0
   4 -16  -2   20.75    8.66   0
  -4  16   2   13.90    8.43   0
  -4  16   2   20.07    6.99   0
  -3  16   2   21.18    8.72   0
   3 -16  -2    2.81    8.64   0
  -3  16   2    3.05    8.05   0
  -2  16   2   22.50    8.10   0
  -2  16   2   -6.74    8.70   0
   2 -16  -2   -3.38    8.64   0
  -1  16   2    2.11    8.83   0
  -1  16   2    7.12    8.13   0
   1 -16  -2   -0.46    8.56   0
   0 -16  -2  134.57    8.87   0
   0  16   2  129.72    8.93   0
   0  16   2  110.23    6.84   0
   1  16   2   46.18    6.36   0
   2  16   2   17.77    6.32   0
   3  16   2   91.25    9.05   0
   4  16   2   16.86    6.34   0
   5  16   2   60.27    9.10   0
   6  16   2   25.34    9.23   0
   7  16   2   30.40    8.76   0
   7  16   2   19.63    6.45   0
   8  16   2   43.20    8.41   0
   8  16   2   30.02    6.14   0
   3 -17  -2   25.37    6.39   0
  -3  17   2   28.21    7.93   0
  -3  17   2   30.45    9.59   0
  -2  17   2   11.31    7.92   0
  -2  17   2    9.02    8.47   0
   2 -17  -2   -7.73    8.14   0
  -1  17   2    2.37    6.05   0
   1 -17  -2   19.38    8.62   0
  -1  17   2    6.60    6.08   0
   0  17   2   22.56    8.75   0
   0  17   2   22.90    8.24   0
   0 -17  -2   11.50    6.03   0
   1  17   2    2.62    8.97   0
   1  17   2    5.68    8.13   0
   2  17   2   12.55    9.12   0
   3  17   2   22.43    6.41   0
   4  17   2    8.55    6.14   0
   5  17   2   12.41    8.40   0
   6  17   2    7.63    6.19   0
   7  17   2   11.89    8.63   0
   7  17   2   -1.82    8.69   0
  -1  18   2    1.37    8.77   0
  -1  18   2   -4.59    6.04   0
   1 -18  -2    7.82    9.04   0
   0  18   2   -2.92    5.95   0
   0  18   2    1.01    8.39   0
   1  18   2   36.52    9.16   0
   1  18   2   27.78    8.65   0
   2  18   2   21.11    8.84   0
   2  18   2  -12.55    8.35   0
   3  18   2   17.01    8.50   0
   4  18   2   14.24    8.40   0
   5  18   2   25.88    6.07   0
   6  18   2   28.20    6.19   0
   3  18  -3   -0.96    5.69   0
   2  18  -3   -6.47    7.99   0
   6  17  -3   29.05    6.01   0
   5  17  -3    2.69    5.87   0
   4  17  -3    4.88    5.98   0
   3  17  -3    8.27    8.41   0
   2  17  -3   77.81    8.70   0
   1  17  -3    6.69    8.41   0
   0 -17   3    6.27    5.90   0
   0  17  -3    3.13    8.44   0
  -1  17  -3   12.20    8.30   0
   1 -17   3   -2.67    5.87   0
   7  16  -3    9.96    8.22   0
   6  16  -3   17.00    5.61   0
   5  16  -3    3.81    8.01   0
   4  16  -3  209.91    9.17   0
   3  16  -3   11.23    8.47   0
   2  16  -3   16.68    8.34   0
   1  16  -3   -5.94    8.24   0
   0  16  -3   19.87    5.97   0
   0 -16   3   19.66    8.37   0
   1 -16   3   17.94    6.25   0
  -1  16  -3   18.70    7.82   0
  -2  16  -3   14.36    8.36   0
   2 -16   3    5.27    8.59   0
  -3  16  -3   18.07    6.02   0
   3 -16   3   -5.16    8.65   0
  -3  16  -3    7.90    6.20   0
   9  15  -3   -9.10    8.56   0
   9  15  -3   -3.97    8.46   0
   8  15  -3   12.22    8.52   0
   8  15  -3   16.81    8.16   0
   7  15  -3    6.28    8.37   0
   6  15  -3   13.23    8.47   0
   5  15  -3   44.22    9.05   0
   4  15  -3   45.81    6.34   0
   3  15  -3    1.19    5.77   0
   2  15  -3   -7.55    8.47   0
   1  15  -3   45.33    8.57   0
  -1 -15   3   66.57    8.65   0
   0 -15   3    2.64    5.69   0
   0  15  -3   18.40    8.08   0
  -1  15  -3   56.16    6.67   0
   1 -15   3   70.62    8.98   0
  -2  15  -3  -14.81    8.33   0
   2 -15   3   14.04    6.23   0
   3 -15   3    2.98    8.29   0
  -3  15  -3    5.57    8.28   0
   4 -15   3   16.50    8.69   0
  -4  15  -3   21.00    8.24   0
  -4  15  -3    5.28    8.72   0
   9  14  -3    1.76    8.28   0
   9  14  -3   15.61    8.28   0
   8  14  -3  129.04    6.76   0
   8  14  -3  122.50    8.93   0
   7  14  -3   15.17    8.54   0
   7  14  -3   28.25    6.35   0
   6  14  -3   10.25    5.81   0
   5  14  -3  107.10    8.64   0
   4  14  -3  206.37    9.46   0
   3  14  -3   79.47    8.72   0
   2  14  -3   47.00    5.84   0
  -1 -14   3    6.12    8.37   0
   1  14  -3   -7.36    6.31   0
   0  14  -3   13.34    5.39   0
   0 -14   3    6.51    7.99   0
  -1  14  -3   36.80    6.09   0
   1 -14   3   29.56    8.49   0
  -2  14  -3   23.04    5.99   0
   2 -14   3   24.30    6.07   0
  -3  14  -3   -7.14    8.33   0
   3 -14   3   11.62    5.81   0
  -4  14  -3   -4.67    8.24   0
  -4  14  -3   18.35    8.07   0
   4 -14   3   15.91    8.89   0
   5 -14   3   10.80    8.74   0
  -5  14  -3    9.56    8.19   0
  -5  14  -3   15.03    8.59   0
  10  13  -3   35.64    8.53   0
  10  13  -3   14.92    6.27   0
   9  13  -3   13.50    6.10   0
   9  13  -3   19.83    6.09   0
   8  13  -3    3.77    8.52   0
   8  13  -3   15.39    8.24   0
   7  13  -3   71.64    6.69   0
   7  13  -3   92.01    6.78   0
   6  13  -3  162.38    9.14   0
   5  13  -3   40.47    8.57   0
   4  13  -3   68.81    8.62   0
   3  13  -3  236.41    7.58   0
   2  13  -3   17.43    5.71   0
  -1 -13   3   35.80    8.54   0
   1  13  -3   38.08    6.45   0
   0 -13   3  100.79    8.70   0
   0  13  -3   68.00    8.93   0
  -1  13  -3  128.15    6.53   0
   1 -13   3  132.59    8.62   0
  -2  13  -3    5.74    6.27   0
   2 -13   3    5.46    8.85   0
   3 -13   3   15.53    8.41   0
  -3  13  -3    1.30    8.44   0
  -4  13  -3   37.82    8.40   0
   4 -13   3   43.13    8.56   0
  -4  13  -3   30.11    6.19   0
  -5  13  -3   79.60    9.97   0
  -5  13  -3   82.82    8.76   0
   5 -13   3   90.39    9.33   0
  -6  13  -3    7.64    8.65   0
   6 -13   3   21.12    8.78   0
  -6  13  -3    4.42    8.26   0
  10  12  -3    7.67    8.53   0
   9  12  -3   28.69    8.61   0
   8  12  -3   35.91    6.28   0
   8  12  -3   38.26    8.58   0
   7  12  -3  324.56    9.88   0
   7  12  -3  295.16    9.83   0
   6  12  -3  106.89    9.19   0
   5  12  -3   48.90    6.12   0
   4  12  -3   67.19    8.69   0
   3  12  -3  271.01    9.77   0
   2  12  -3   39.39    8.73   0
   1  12  -3    4.18    8.52   0
  -1 -12   3   23.86    8.70   0
   0  12  -3   14.42    5.83   0
   0 -12   3   18.68    8.47   0
   1 -12   3  411.55    9.87   0
  -1  12  -3  413.94    8.05   0
  -2  12  -3   43.94    8.93   0
   2 -12   3   32.71    9.32   0
   3 -12   3   12.03    5.90   0
  -3  12  -3    5.01    6.54   0
  -4  12  -3   -6.30    6.05   0
   4 -12   3   -1.57    5.93   0
  -4  12  -3    6.84    8.34   0
  -5  12  -3   23.75    8.83   0
  -5  12  -3   36.71    8.36   0
   5 -12   3   27.23    8.59   0
  -6  12  -3   11.18    6.08   0
   6 -12   3   -4.23    8.27   0
  -6  12  -3    2.60    8.91   0
  -7  12  -3    8.25    8.26   0
  -7  12  -3   -0.99    8.51   0
   7 -12   3    0.37    8.62   0
  11  11  -3   -1.47    8.45   0
  11  11  -3   -5.58    8.82   0
  10  11  -3   -3.31    8.47   0
   9  11  -3  105.76    9.15   0
   8  11  -3  138.89    6.78   0
   7  11  -3   -0.52    6.28   0
   7  11  -3    6.26    8.76   0
   6  11  -3    8.92    8.47   0
   5  11  -3   60.69    8.69   0
   4  11  -3  658.45    9.22   0
   3  11  -3   46.66    9.12   0
   2  11  -3  187.74    7.17   0
   1  11  -3  548.16   11.21   0
  -1 -11   3  569.20   11.21   0
   0  11  -3  140.25    9.56   0
   0 -11   3  107.87    9.38   0
   1 -11   3  107.98    9.29   0
  -1  11  -3   96.38    6.98   0
   2 -11   3  351.63    8.09   0
  -2  11  -3  395.71    8.09   0
   3 -11   3  150.63    7.26   0
  -3  11  -3  144.00    7.00   0
   4 -11   3   12.31    6.07   0
  -4  11  -3    7.57    9.23   0
   5 -11   3  227.72    9.70   0
  -5  11  -3  180.70    9.86   0
  -5  11  -3  204.69    7.55   0
  -6  11  -3  234.90    9.85   0
  -6  11  -3  231.29    9.96   0
   6 -11   3  228.87    7.50   0
  -7  11  -3   -0.59    6.00   0
   7 -11   3   -8.31    5.83   0
  -7  11  -3    4.03    6.43   0
  -8  11  -3    0.91    8.38   0
   8 -11   3    3.77    8.68   0
  -8  11  -3   12.78    8.77   0
  11  10  -3   -1.69    8.36   0
  11  10  -3    5.06    8.66   0
  10  10  -3  128.08    9.60   0
  10  10  -3  127.16    9.23   0
   9  10  -3   23.80    8.63   0
   8  10  -3    4.69    5.96   0
   7  10  -3   30.51    6.02   0
   6  10  -3  540.05    8.73   0
   5  10  -3  200.47    9.47   0
   4  10  -3  211.63    9.82   0
   3  10  -3  371.83    8.29   0
   2  10  -3  552.78   11.18   0
   1  10  -3   13.95    9.09   0
  -1 -10   3   12.00    9.17   0
   0  10  -3  528.69   11.20   0
   0 -10   3  542.87   11.14   0
  -1  10  -3   18.52    9.35   0
   1 -10   3   -0.17    9.07   0
  -2  10  -3   76.82    9.55   0
   2 -10   3   46.99    9.25   0
   3 -10   3   86.48    9.14   0
  -3  10  -3   69.33    6.57   0
   4 -10   3  197.09    7.44   0
  -4  10  -3  161.48    9.24   0
  -5  10  -3   24.72    8.46   0
   5 -10   3   42.74    8.54   0
  -5  10  -3   26.05    8.68   0
  -6  10  -3    9.60    8.86   0
   6 -10   3   15.14    8.67   0
  -6  10  -3   13.35    8.67   0
   7 -10   3   13.45    8.95   0
  -7  10  -3   -0.06    6.09   0
  -7  10  -3   13.60    9.12   0
  -8  10  -3   -7.58    8.46   0
   8 -10   3   -8.62    8.32   0
  -8  10  -3    6.41    8.89   0
   9 -10   3   -1.48    8.44   0
  -9  10  -3    4.02    8.60   0
  -9  10  -3   25.49    8.73   0
  12   9  -3   15.73    8.75   0
  12   9  -3   18.50    9.19   0
  11   9  -3   47.18    9.37   0
  11   9  -3   41.61    8.92   0
  10   9  -3   16.89    6.43   0
  10   9  -3    3.66    9.14   0
   9   9  -3   14.14    6.18   0
   8   9  -3    7.56    8.67   0
   7   9  -3  268.49    9.91   0
   6   9  -3   14.23    6.37   0
   5   9  -3   24.82    8.81   0
   4   9  -3   20.53    8.73   0
   3   9  -3  547.21   11.11   0
   2   9  -3   68.59    9.03   0
  -1  -9   3   19.13    8.84   0
   1   9  -3    8.33    6.45   0
   0   9  -3  239.33    7.70   0
   0  -9   3  233.92    7.56   0
   1  -9   3 1213.40   13.75   0
  -1   9  -3 1215.43   13.87   0
  -2   9  -3  287.68   10.47   0
   2  -9   3  280.37   10.39   0
  -3   9  -3  149.34   10.06   0
   3  -9   3  150.50    7.68   0
  -4   9  -3   49.70    9.29   0
   4  -9   3   22.91    9.21   0
  -5   9  -3   65.99    8.74   0
  -5   9  -3   54.27    6.39   0
   5  -9   3   61.60    6.84   0
  -6   9  -3  319.47   10.41   0
  -6   9  -3  314.89   10.14   0
   6  -9   3  291.48   10.08   0
  -7   9  -3   91.03    9.19   0
   7  -9   3  100.96    9.15   0
  -7   9  -3   96.02    6.86   0
  -8   9  -3   -1.47    5.83   0
   8  -9   3   -9.96    8.73   0
  -8   9  -3   -9.94    8.76   0
  -9   9  -3    5.18    8.40   0
  -9   9  -3    3.87    8.73   0
   9  -9   3    5.75    8.79   0
  12   8  -3   -2.67    8.44   0
  12   8  -3   -5.04    8.27   0
  11   8  -3   -4.93   10.13   0
  11   8  -3   12.32    8.67   0
  10   8  -3   16.09    8.67   0
  10   8  -3   -7.42   11.19   0
   9   8  -3  252.35   11.04   0
   9   8  -3  250.93    9.64   0
   8   8  -3   -3.42    8.47   0
   7   8  -3   14.99    8.79   0
   6   8  -3   12.21    9.14   0
   4   8  -3  570.68   11.02   0
   3   8  -3   43.13    7.03   0
   2   8  -3  815.53   13.15   0
  -1  -8   3 1201.05   14.29   0
   1   8  -3 1208.37   12.52   0
   0   8  -3   65.64    9.99   0
   0  -8   3   72.83    9.96   0
  -1   8  -3  135.67    7.56   0
   1  -8   3  115.39    7.52   0
  -2   8  -3   64.06    6.73   0
   2  -8   3   57.09    9.42   0
   3  -8   3   97.60   10.07   0
  -3   8  -3   87.01    7.32   0
   4  -8   3  236.24    7.91   0
  -4   8  -3  233.87   10.48   0
  -5   8  -3   53.90    6.97   0
   5  -8   3   56.89    9.35   0
  -5   8  -3   42.09    6.57   0
  -6   8  -3   37.98    6.64   0
   6  -8   3   43.20    9.11   0
  -6   8  -3   31.37    8.90   0
  -7   8  -3   11.58    8.63   0
   7  -8   3    7.11    8.97   0
  -7   8  -3   -9.33    8.22   0
  -8   8  -3    7.83    8.89   0
  -8   8  -3    6.05    8.85   0
   8  -8   3    4.58    6.09   0
  -9   8  -3    0.28    8.88   0
   9  -8   3   22.33    8.71   0
  -9   8  -3    7.68    8.75   0
  10  -8   3    4.07    6.33   0
 -10   8  -3   -6.90    6.20   0
 -10   8  -3   11.60    8.77   0
  12   7  -3   15.07    8.76   0
  12   7  -3    7.34    8.21   0
  11   7  -3    3.85    8.41   0
  11   7  -3   -4.80    8.75   0
  10   7  -3   -3.73    8.56   0
  10   7  -3    5.22    9.37   0
   9   7  -3   24.34    6.50   0
   9   7  -3   18.70    9.10   0
   8   7  -3   42.42    8.67   0
   7   7  -3  116.83    9.87   0
   6   7  -3   58.83    7.22   0
   5   7  -3   29.54    9.13   0
   3   7  -3  379.78   11.57   0
   2   7  -3  852.09   11.42   0
  -1  -7   3  263.23   11.41   0
   1   7  -3  285.41   11.60   0
   0  -7   3  319.79    9.20   0
   0   7  -3  336.14   11.97   0
   1  -7   3   -0.19   10.36   0
  -1   7  -3    5.85    7.32   0
  -2   7  -3  313.28   11.20   0
   2  -7   3  318.82   11.10   0
   3  -7   3    8.02    6.89   0
  -3   7  -3   13.92    9.40   0
  -4   7  -3  169.82    7.96   0
   4  -7   3  171.63    7.74   0
   5  -7   3   56.20    9.44   0
  -5   7  -3   51.13    9.89   0
  -5   7  -3   46.18    8.97   0
   6  -7   3   12.84    8.92   0
  -6   7  -3   22.20    9.18   0
  -6   7  -3   14.82    9.16   0
   7  -7   3   12.30    8.83   0
  -7   7  -3    4.74    6.42   0
  -7   7  -3    4.04    8.76   0
   8  -7   3   81.35    8.73   0
  -8   7  -3   91.90    9.40   0
  -8   7  -3   81.09    6.40   0
  -9   7  -3   10.80    9.07   0
  -9   7  -3  -11.28    9.11   0
   9  -7   3    2.01    8.78   0
  10  -7   3   17.30    8.83   0
 -10   7  -3   20.83    9.12   0
 -10   7  -3   16.19    8.84   0
  12   6  -3   -0.21    8.19   0
  12   6  -3    5.31    8.72   0
  11   6  -3    0.97    7.90   0
  11   6  -3  -12.88    8.53   0
  10   6  -3   -8.77    9.02   0
  10   6  -3    9.97    6.50   0
   9   6  -3  210.58   12.10   0
   9   6  -3  239.66   10.16   0
   8   6  -3  743.37   15.63   0
   8   6  -3  691.57    9.85   0
   7   6  -3   25.77    9.47   0
   6   6  -3  106.66    9.98   0
   5   6  -3  475.20    9.31   0
   3   6  -3  247.18   11.31   0
   2   6  -3  303.42    9.05   0
  -1  -6   3  331.24   12.29   0
   1   6  -3  340.44   12.41   0
   0   6  -3 2330.23   17.20   0
   0  -6   3 2332.06   18.87   0
  -1   6  -3  556.57   10.77   0
   1  -6   3  577.55   13.07   0
   2  -6   3   35.56   10.79   0
  -2   6  -3   40.72   10.88   0
  -3   6  -3  202.76    8.53   0
   3  -6   3  199.62   11.12   0
  -4   6  -3 1176.28   12.22   0
   4  -6   3 1281.30   14.04   0
  -5   6  -3   14.13    6.85   0
   5  -6   3   12.11    9.55   0
  -5   6  -3    6.86    9.36   0
   6  -6   3   67.56    9.56   0
  -6   6  -3   77.15    7.25   0
  -6   6  -3   67.35    9.02   0
  -7   6  -3  134.09    9.84   0
  -7   6  -3  171.31    9.82   0
   7  -6   3  159.55    9.68   0
  -8   6  -3  121.36    7.09   0
   8  -6   3  130.92    9.08   0
  -8   6  -3  125.02    7.77   0
  -9   6  -3   45.41    9.04   0
   9  -6   3   61.73    6.55   0
  -9   6  -3   39.81    9.07   0
 -10   6  -3   -0.30    8.99   0
  10  -6   3    2.09    8.65   0
 -10   6  -3   -5.55    9.22   0
  11  -6   3   27.25    6.32   0
 -11   6  -3   20.60    8.83   0
 -11   6  -3   22.52    9.10   0
  12   5  -3    9.87    8.46   0
  12   5  -3   16.40    8.69   0
  11   5  -3   73.85    9.01   0
  11   5  -3   49.07   10.46   0
  10   5  -3   20.38    9.27   0
  10   5  -3   11.59    8.74   0
   9   5  -3   38.97    6.61   0
   9   5  -3   43.03    9.22   0
   8   5  -3   29.34    6.43   0
   8   5  -3   28.22    9.54   0
   7   5  -3  184.75   11.24   0
   7   5  -3  178.08   10.09   0
   6   5  -3    3.43    9.29   0
   5   5  -3  110.81   10.47   0
   2   5  -3   17.91    8.53   0
  -1  -5   3 1306.32   17.30   0
   1   5  -3 1309.46   17.42   0
   0   5  -3  592.24   12.09   0
   0  -5   3  582.20   11.82   0
   1  -5   3   44.01   12.16   0
  -1   5  -3   45.83   11.89   0
   2  -5   3  425.38   12.94   0
  -2   5  -3  417.51   13.23   0
   3  -5   3   93.76    8.13   0
  -3   5  -3  109.41   11.32   0
  -4   5  -3   15.79   10.26   0
   4  -5   3   28.48   10.33   0
  -5   5  -3  254.43   11.01   0
  -5   5  -3  271.65   11.10   0
   5  -5   3  275.03    8.41   0
  -6   5  -3   65.53    6.78   0
  -6   5  -3   58.62   10.17   0
   6  -5   3   60.58    9.73   0
  -7   5  -3   18.33    9.04   0
  -7   5  -3   17.29    8.98   0
   7  -5   3    8.79    6.27   0
  -8   5  -3    9.52    9.11   0
  -8   5  -3   18.91    9.26   0
   8  -5   3    8.36    9.15   0
  -9   5  -3  134.95    9.85   0
   9  -5   3  142.39    7.10   0
  -9   5  -3  132.07    9.88   0
  10  -5   3   16.46    5.87   0
 -10   5  -3    7.45    9.24   0
 -10   5  -3   10.88    9.00   0
  11  -5   3   27.76    8.97   0
 -11   5  -3   23.13    6.61   0
 -11   5  -3   16.90    9.40   0
  12   4  -3   92.44    9.67   0
  12   4  -3   95.75    9.33   0
  11   4  -3   14.53    8.48   0
  11   4  -3   11.82    6.14   0
  10   4  -3   91.94    9.42   0
  10   4  -3   99.98    7.07   0
   9   4  -3   14.92    9.09   0
   9   4  -3   16.60    6.09   0
   8   4  -3  788.35   12.17   0
   8   4  -3  779.76   13.57   0
   7   4  -3    9.47   10.02   0
   7   4  -3   12.36    9.19   0
   6   4  -3  135.73   10.59   0
   6   4  -3  141.78    9.86   0
   5   4  -3  559.02   10.17   0
   4   4  -3 1418.58   16.92   0
   2   4  -3   10.20   12.80   0
  -1  -4   3   32.31    9.31   0
   1   4  -3   29.18   13.63   0
   0   4  -3 1968.10   18.96   0
   0  -4   3 1960.01   21.12   0
  -1   4  -3  530.84   12.37   0
   1  -4   3  539.81   15.00   0
   2  -4   3   98.37   12.62   0
  -2   4  -3  106.81   12.86   0
   3  -4   3   23.37   11.27   0
  -3   4  -3   20.91   11.51   0
   4  -4   3 1168.67   15.20   0
  -4   4  -3 1141.99   13.35   0
  -5   4  -3  228.67    8.75   0
   5  -4   3  232.40    8.21   0
  -5   4  -3  217.77    8.19   0
  -6   4  -3   10.38    9.32   0
  -6   4  -3   23.55    9.92   0
   6  -4   3    5.97    9.66   0
   7  -4   3   -0.02    9.41   0
  -7   4  -3    6.48    8.99   0
  -7   4  -3   13.03    9.81   0
  -8   4  -3   -2.12    7.18   0
  -8   4  -3   11.36    9.25   0
   8  -4   3    6.64    6.14   0
  -9   4  -3  143.05    7.50   0
   9  -4   3  185.31    7.31   0
  -9   4  -3  140.80    9.58   0
 -10   4  -3    6.57    9.29   0
 -10   4  -3    5.88    8.95   0
  10  -4   3    3.91    9.00   0
 -11   4  -3    3.31    8.46   0
 -11   4  -3    2.32    8.61   0
  11  -4   3    8.59    5.70   0
  12   3  -3   15.39    8.97   0
 -12  -3   3   -4.71    8.53   0
  12   3  -3   14.45   10.56   0
 -11  -3   3   16.64    8.79   0
  11   3  -3   14.66    8.70   0
  11   3  -3   19.07    8.84   0
  10   3  -3  121.66    7.59   0
 -10  -3   3   98.39    9.90   0
  10   3  -3  115.77    9.50   0
   9   3  -3   27.63    9.23   0
   9   3  -3   25.87    9.08   0
  -9  -3   3   14.90    9.25   0
   8   3  -3   50.72    6.80   0
  -8  -3   3   42.25    9.24   0
   8   3  -3   45.45    9.72   0
   7   3  -3  183.29    9.99   0
  -7  -3   3  175.57    9.60   0
   7   3  -3  161.86   10.51   0
   6   3  -3 1798.45   14.46   0
   6   3  -3 1799.82   18.07   0
  -6  -3   3 1762.85   14.45   0
   5   3  -3   18.76    8.11   0
   5   3  -3   19.26   10.29   0
   4   3  -3  220.72    9.34   0
   3   3  -3  630.89   12.84   0
   1   3  -3   57.29   16.39   0
  -1  -3   3   61.82   11.74   0
   0   3  -3  325.82   13.80   0
   0  -3   3  338.04   17.99   0
  -1   3  -3 4462.81   30.41   0
   1  -3   3 4590.70   28.71   0
  -2   3  -3    4.44   13.47   0
   2  -3   3    6.15   13.22   0
   3  -3   3  595.53   11.79   0
  -3   3  -3  588.65   14.83   0
   4  -3   3    9.22    8.08   0
  -4   3  -3    1.41   11.61   0
  -5   3  -3  980.82   12.49   0
  -5   3  -3 1030.31   15.10   0
   5  -3   3 1011.90   12.04   0
  -6   3  -3   61.10   10.03   0
  -6   3  -3   39.50    9.94   0
   6  -3   3   57.77    9.86   0
  -7   3  -3   27.44    7.01   0
  -7   3  -3   32.67    9.11   0
   7  -3   3   16.65    9.85   0
  -8   3  -3  102.37    9.60   0
  -8   3  -3  102.74    7.36   0
   8  -3   3  128.11    9.63   0
  -9   3  -3  100.29   10.28   0
   9  -3   3  134.47    9.63   0
  -9   3  -3  106.67    9.32   0
  10  -3   3  183.64    9.91   0
 -10   3  -3  123.83   10.14   0
 -10   3  -3  162.94   10.25   0
 -11   3  -3    6.22    9.18   0
  11  -3   3   15.07    8.52   0
 -11   3  -3   16.63    8.74   0
 -12   3  -3   -1.20    9.39   0
 -12   3  -3   18.90    8.96   0
  12  -3   3   -2.13    8.71   0
  12   2  -3   31.77    9.06   0
 -12  -2   3   22.76    8.44   0
  12   2  -3   14.40    8.28   0
  11   2  -3   61.65    9.33   0
  11   2  -3   60.74    8.23   0
 -11  -2   3   49.74    6.22   0
  10   2  -3   30.26    6.48   0
 -10  -2   3   27.64    6.44   0
  10   2  -3   32.68    8.54   0
   9   2  -3  155.44    9.88   0
   9   2  -3  157.64    9.56   0
  -9  -2   3  140.27    9.61   0
   8   2  -3   80.55    7.67   0
   8   2  -3   88.90   11.59   0
  -8  -2   3   80.73    9.68   0
   7   2  -3  419.02   11.06   0
   7   2  -3  427.05    9.16   0
  -7  -2   3  416.09   10.96   0
  -6  -2   3   11.63    9.99   0
   6   2  -3    8.29    9.78   0
   6   2  -3   11.77    9.85   0
   5   2  -3   29.73   11.18   0
  -5  -2   3   39.89   10.42   0
   5   2  -3   32.23   11.61   0
   4   2  -3  411.79   14.32   0
   4   2  -3  441.60   14.04   0
  -4  -2   3  436.97   13.89   0
   3   2  -3  644.04   16.70   0
   1   2  -3 2689.71   29.30   0
   0  -2   3  481.12   17.13   0
   0   2  -3  485.93   21.69   0
  -1   2  -3  925.82   22.95   0
   1  -2   3  943.65   22.73   0
   2  -2   3   93.19   15.72   0
  -2   2  -3   86.60   16.44   0
   3  -2   3   33.64   12.91   0
  -3   2  -3   40.56   13.77   0
  -4   2  -3  149.95   11.68   0
   4  -2   3  139.75    9.02   0
  -4   2  -3  145.88    9.55   0
  -5   2  -3  148.20   11.03   0
  -5   2  -3  146.96   12.04   0
   5  -2   3  145.88    8.56   0
  -6   2  -3   10.95    9.89   0
  -6   2  -3   19.88    9.14   0
   6  -2   3   23.98    9.64   0
  -7   2  -3   53.84   10.24   0
  -7   2  -3   61.00    9.46   0
   7  -2   3   69.09    9.79   0
  -8   2  -3   58.57   10.00   0
  -8   2  -3   52.99    9.89   0
   8  -2   3   64.12    6.80   0
  -9   2  -3   10.62    9.11   0
  -9   2  -3    9.20    9.24   0
   9  -2   3   18.68    8.98   0
 -10   2  -3   16.09    9.08   0
  10  -2   3   27.02    8.67   0
 -10   2  -3   21.50    6.34   0
 -11   2  -3    7.85    6.31   0
  11  -2   3   10.96    8.55   0
 -11   2  -3    6.30    8.92   0
  12  -2   3   -5.02    5.87   0
 -12   2  -3   -5.40    9.35   0
 -12   2  -3    6.24    6.40   0
  12   1  -3    5.40    8.81   0
 -12  -1   3   -0.37    8.51   0
  12   1  -3    0.24   10.13   0
  11   1  -3    4.34    6.27   0
  11   1  -3   -1.39    8.58   0
 -11  -1   3   10.29    8.66   0
  10   1  -3   29.20    8.34   0
 -10  -1   3   12.75    8.87   0
  10   1  -3   18.12    9.36   0
   9   1  -3  174.86    9.78   0
   9   1  -3  170.74    9.94   0
  -9  -1   3  161.54    7.42   0
   8   1  -3   50.79    9.38   0
  -8  -1   3   43.47    7.42   0
   8   1  -3   54.52    6.91   0
   7   1  -3   37.53    9.85   0
   7   1  -3    8.15    9.60   0
  -7  -1   3   17.48    9.09   0
   6   1  -3    8.04   10.26   0
   6   1  -3    7.97    7.00   0
  -6  -1   3   -7.79    9.52   0
   5   1  -3  989.89   15.48   0
  -5  -1   3  923.92   12.78   0
   5   1  -3  942.36   13.14   0
   4   1  -3  430.32   11.47   0
  -4  -1   3  434.03   10.93   0
   4   1  -3  424.24   14.28   0
  -3  -1   3  294.42   16.74   0
   3   1  -3  298.06   16.74   0
   3   1  -3  291.69   16.57   0
   2   1  -3  118.19   17.99   0
   0   1  -3   40.96   21.46   0
   0  -1   3   42.57   21.31   0
  -1   1  -3  674.39   19.85   0
   1  -1   3  683.91   24.20   0
  -2   1  -3  559.51   21.40   0
   2  -1   3  576.27   20.40   0
  -3   1  -3  986.41   18.23   0
   3  -1   3 1021.93   18.27   0
  -4   1  -3   13.10   11.88   0
   4  -1   3   14.57   12.18   0
  -4   1  -3    9.31   12.60   0
  -5   1  -3  141.23   11.79   0
   5  -1   3  151.08    8.79   0
  -5   1  -3  136.15   11.09   0
  -6   1  -3 1179.37   16.11   0
  -6   1  -3 1203.18   14.97   0
   6  -1   3 1212.88   12.52   0
  -7   1  -3   64.92    7.40   0
  -7   1  -3   62.95    9.67   0
   7  -1   3   55.74    9.97   0
  -8   1  -3   16.03    9.92   0
   8  -1   3   13.27    6.37   0
  -8   1  -3   -0.43    9.09   0
  -9   1  -3  208.05   10.43   0
  -9   1  -3  206.46   10.73   0
   9  -1   3  224.16    9.88   0
 -10   1  -3  101.69    7.18   0
 -10   1  -3  105.72   10.07   0
  10  -1   3  118.52    9.37   0
 -11   1  -3    9.52    9.25   0
  11  -1   3    8.47    6.33   0
 -11   1  -3    4.41    9.02   0
  12  -1   3   20.46    8.75   0
 -12   1  -3    9.41    8.89   0
  12   0  -3   -0.11    8.35   0
  12   0  -3    2.78    9.21   0
 -12   0   3   -9.35    8.77   0
 -11   0   3    6.31    8.64   0
  11   0  -3   12.87    8.71   0
  11   0  -3    4.66    6.21   0
  10   0  -3  229.63    9.98   0
  10   0  -3  232.77   10.41   0
 -10   0   3  211.36   10.29   0
   9   0  -3   64.15    9.13   0
   9   0  -3   52.02    6.47   0
  -9   0   3   52.03    6.76   0
   8   0  -3   45.18    9.69   0
  -8   0   3   45.45    9.36   0
   8   0  -3   34.89    8.88   0
   7   0  -3  123.83    9.19   0
   7   0  -3  121.60    9.99   0
  -7   0   3  110.84    7.09   0
   6   0  -3  955.86   14.52   0
   6   0  -3  946.44   14.79   0
  -6   0   3  877.83   12.27   0
   5   0  -3   72.89   11.51   0
   5   0  -3   66.65   11.03   0
  -5   0   3   74.32   10.90   0
  -5   0   3   67.31   11.94   0
   4   0  -3  747.21   13.29   0
   4   0  -3  752.96   15.31   0
  -4   0   3  742.14   13.46   0
  -4   0   3  753.92   15.94   0
   3   0  -3  173.88   16.15   0
  -3   0   3  190.65   16.08   0
   3   0  -3  180.93   11.26   0
  -2   0   3   10.32   12.97   0
   2   0  -3   13.45   18.15   0
   2   0  -3    7.91   13.10   0
   1   0  -3  266.66   28.86   0
  -1   0  -3  414.16   26.69   0
   1   0   3  420.90   24.84   0
  -2   0  -3 1460.88   27.13   0
   2   0   3 1484.11   22.42   0
   3   0   3  398.24   17.55   0
  -3   0  -3  379.09   17.32   0
  -3   0  -3  401.62   17.79   0
  -4   0  -3 1090.93   17.85   0
  -4   0  -3 1068.31   19.92   0
   4   0   3 1114.88   17.15   0
  -5   0  -3   67.85    8.84   0
  -5   0  -3   64.16   10.98   0
   5   0   3   74.56    8.11   0
  -6   0  -3  478.71    9.94   0
   6   0   3  468.62   12.18   0
  -6   0  -3  458.55   14.91   0
   7   0   3   32.81    9.87   0
  -7   0  -3   23.84   10.02   0
  -7   0  -3   25.77    9.63   0
   8   0   3   93.62    9.87   0
  -8   0  -3   88.20   10.04   0
  -8   0  -3   79.21    9.62   0
  -9   0  -3   15.79    9.40   0
  -9   0  -3   14.69    9.27   0
   9   0   3   17.63    8.90   0
 -10   0  -3    6.69    9.23   0
  10   0   3   16.21    8.77   0
 -10   0  -3   10.66    8.90   0
  11   0   3    5.89    8.56   0
 -11   0  -3    9.38    8.83   0
 -12   0  -3   12.82    6.38   0
  12   0   3   24.11    8.90   0
  12  -1  -3    7.42    6.20   0
 -12   1   3    3.75    9.15   0
  11  -1  -3   10.43    9.29   0
 -11   1   3   -6.68    8.97   0
  11  -1  -3   16.77    8.69   0
 -10   1   3   25.89    6.69   0
  10  -1  -3   29.87    9.45   0
  10  -1  -3   17.54    8.34   0
   9  -1  -3   56.63    9.65   0
   9  -1  -3   62.31    8.67   0
  -9   1   3   48.69    6.63   0
  -8   1   3   20.45    9.61   0
   8  -1  -3    3.77    9.75   0
   8  -1  -3    8.16    8.28   0
  -8   1   3   -0.73    6.96   0
  -7   1   3  292.61   10.50   0
   7  -1  -3  290.66   11.04   0
   7  -1  -3  298.16   10.94   0
  -7   1   3  297.75   11.68   0
  -6   1   3  103.88   11.21   0
   6  -1  -3   93.83    7.84   0
  -6   1   3   96.06    8.49   0
   6  -1  -3   97.36   11.44   0
  -5   1   3   55.18    7.90   0
   5  -1  -3   49.14    8.25   0
   5  -1  -3   47.08   10.78   0
  -5   1   3   52.81   11.82   0
  -4   1   3 1052.46   14.62   0
   4  -1  -3 1071.11   16.81   0
   4  -1  -3 1057.13   15.53   0
  -4   1   3 1055.66   16.45   0
  -3   1   3  366.35   17.63   0
  -3   1   3  368.52   16.42   0
   3  -1  -3  365.27   15.17   0
   3  -1  -3  375.30   13.62   0
  -2   1   3   84.59   18.33   0
   2  -1  -3   93.54   18.48   0
  -2   1   3   92.79   18.11   0
   2  -1  -3   85.62   12.68   0
   1  -1  -3   79.85   21.76   0
  -1   1   3   82.10   22.75   0
   1  -1  -3   88.95   24.21   0
  -1   1   3   87.53   28.64   0
   0  -1  -3 4134.15   44.53   0
   0   1   3 4081.32   44.86   0
  -1  -1  -3 3901.81   47.11   0
   1   1   3 3986.98   48.86   0
   2   1   3 4550.11   34.50   0
  -2  -1  -3 4660.44   38.12   0
  -3  -1  -3   46.51   11.61   0
  -3  -1  -3   54.96   19.11   0
   3   1   3   58.18   15.32   0
  -4  -1  -3 1998.79   20.67   0
   4   1   3 2000.45   19.97   0
  -4  -1  -3 1955.39   28.25   0
  -5  -1  -3   68.92    9.11   0
  -5  -1  -3   70.66   13.62   0
   5   1   3   75.32   11.38   0
  -6  -1  -3  391.38   13.63   0
  -6  -1  -3  370.11    9.70   0
   6   1   3  392.45   11.96   0
  -7  -1  -3 1006.73   13.97   0
  -7  -1  -3  975.11   18.56   0
   7   1   3 1004.35   13.64   0
   8   1   3   22.54    9.70   0
  -8  -1  -3   14.94    9.86   0
  -8  -1  -3   28.50    9.95   0
  -9  -1  -3   71.21    9.33   0
   9   1   3   59.26    9.29   0
  10   1   3  -12.24    8.46   0
 -10  -1  -3   22.94    8.98   0
 -11  -1  -3   99.81    7.56   0
  11   1   3   99.14    9.63   0
  12   1   3    9.65    8.64   0
 -12  -1  -3    9.71    6.30   0
  12  -2  -3    5.41    9.04   0
 -12   2   3   10.49    9.05   0
  11  -2  -3   12.89    9.75   0
 -11   2   3    7.26    9.18   0
 -10   2   3   95.02    9.92   0
 -10   2   3  102.33   10.01   0
  10  -2  -3   97.33    7.47   0
  10  -2  -3   95.04    8.97   0
  -9   2   3  177.49   10.52   0
   9  -2  -3  193.58    9.43   0
  -9   2   3  199.29   10.14   0
   9  -2  -3  215.60   10.25   0
  -8   2   3   16.56    9.66   0
   8  -2  -3   23.65    8.52   0
  -8   2   3   12.22    9.59   0
   8  -2  -3    5.95    7.03   0
  -7   2   3   19.61    6.85   0
  -7   2   3    6.40    9.92   0
   7  -2  -3   27.97    9.26   0
   7  -2  -3    7.30    9.67   0
   6  -2  -3   17.27    9.71   0
   6  -2  -3   12.46    9.76   0
  -6   2   3   14.49    9.62   0
  -6   2   3    3.24    7.23   0
   5  -2  -3  944.39   14.25   0
  -5   2   3  925.13   13.04   0
   5  -2  -3  953.91   15.07   0
  -5   2   3  928.65   14.42   0
  -4   2   3  605.21   14.75   0
  -4   2   3  637.47   14.12   0
   4  -2  -3  636.18   11.36   0
   4  -2  -3  651.26   15.32   0
  -3   2   3 1492.74   19.16   0
   3  -2  -3 1463.90   19.22   0
  -3   2   3 1500.75   21.49   0
   3  -2  -3 1500.27   18.41   0
   2  -2  -3 4716.92   28.64   0
   2  -2  -3 4802.32   37.92   0
  -2   2   3 4800.93   37.44   0
  -2   2   3 4696.20   29.27   0
   1  -2  -3 2463.01   28.94   0
  -1   2   3 2423.67   29.27   0
  -1   2   3 2448.42   37.01   0
   1  -2  -3 2462.80   36.97   0
   0   2   3  123.46   15.29   0
   0  -2  -3  123.43   21.18   0
   0  -2  -3  135.20   26.98   0
   0   2   3  127.86   26.54   0
  -1  -2  -3  985.97   32.88   0
   1   2   3  972.36   32.44   0
   1   2   3  975.97   27.10   0
   2   2   3 1002.83   23.00   0
  -2  -2  -3 1006.64   23.13   0
   3   2   3 1723.66   19.88   0
  -3  -2  -3 1687.44   20.06   0
   4   2   3 1249.06   15.30   0
  -4  -2  -3 1306.74   18.52   0
   5   2   3   64.96   11.44   0
  -5  -2  -3   51.73   12.21   0
   6   2   3  327.96   11.76   0
  -6  -2  -3  339.74   12.32   0
   7   2   3  731.83   12.48   0
  -7  -2  -3  720.41   12.78   0
  -8  -2  -3   95.13    9.96   0
   8   2   3   86.98   10.15   0
   9   2   3  189.07    7.41   0
  -9  -2  -3  166.57    7.73   0
  10   2   3   53.39    9.17   0
 -10  -2  -3   36.07    9.35   0
  11   2   3   36.63    6.59   0
 -11  -2  -3   20.37    6.72   0
  12   2   3   13.40    8.49   0
 -12  -2  -3   -1.95    5.94   0
  12  -3  -3   -1.18    9.46   0
 -12   3   3    9.03    9.32   0
  11  -3  -3   16.37    9.18   0
 -11   3   3   -3.00    9.43   0
 -11   3   3   19.22    9.09   0
 -10   3   3   32.10    9.32   0
  10  -3  -3   27.36    9.10   0
 -10   3   3   19.65    9.57   0
  -9   3   3   26.26    6.57   0
   9  -3  -3   36.13    6.79   0
   9  -3  -3   51.09    8.50   0
  -9   3   3   35.37    9.81   0
   8  -3  -3   16.38    9.74   0
  -8   3   3   31.07    9.73   0
  -8   3   3   24.97    9.36   0
   8  -3  -3   20.22    8.83   0
  -7   3   3    9.50    9.89   0
   7  -3  -3   19.92    9.64   0
   7  -3  -3    9.39    9.18   0
  -7   3   3    8.57    9.59   0
  -6   3   3  187.37    8.34   0
   6  -3  -3  196.68   10.49   0
   6  -3  -3  193.20   11.82   0
  -6   3   3  180.17    8.32   0
  -5   3   3  121.60   10.31   0
   5  -3  -3  104.95    9.90   0
   5  -3  -3  125.53   11.94   0
  -5   3   3  112.49   11.53   0
   4  -3  -3  821.61   15.96   0
  -4   3   3  833.08   15.35   0
  -4   3   3  812.34   14.01   0
   4  -3  -3  843.27   13.84   0
  -3   3   3  568.35   13.03   0
   3  -3  -3  564.10   13.91   0
  -3   3   3  535.06   11.55   0
   3  -3  -3  559.30   15.91   0
  -2   3   3 6047.18   31.21   0
  -2   3   3 6297.96   39.02   0
   2  -3  -3 6175.63   29.72   0
   2  -3  -3 6072.71   38.01   0
  -1   3   3   40.50   22.19   0
   1  -3  -3   30.09   16.81   0
   1  -3  -3   34.88   16.15   0
  -1   3   3   35.17   16.56   0
   0  -3  -3 1150.30   29.68   0
   0   3   3 1188.90   26.41   0
   0  -3  -3 1191.86   22.82   0
   0   3   3 1180.96   22.79   0
   1   3   3  840.11   23.28   0
  -3  -3  -3  138.60   11.41   0
   3   3   3  133.04   15.80   0
   4   3   3   26.32   19.20   0
  -4  -3  -3   14.80    9.01   0
   4   3   3   11.92   12.54   0
  -5  -3  -3   24.67   11.73   0
   5   3   3   21.20   13.77   0
   5   3   3   21.96    8.15   0
   6   3   3 1275.65   21.98   0
  -6  -3  -3 1248.09   12.96   0
   6   3   3 1299.45   14.81   0
   7   3   3   15.47    9.46   0
   7   3   3    3.14   11.14   0
  -7  -3  -3   10.15    9.93   0
  -8  -3  -3  153.19   10.86   0
   8   3   3  172.90   10.11   0
  -9  -3  -3    0.85    9.23   0
   9   3   3   19.79    8.64   0
  10   3   3   30.24    8.83   0
 -10  -3  -3   21.64    9.05   0
  11   3   3    8.40    8.83   0
 -11  -3  -3    9.85    8.74   0
 -12  -3  -3    6.58    6.36   0
  12   3   3    8.73    6.32   0
  11  -4  -3    4.87    9.10   0
 -11   4   3    6.18    6.33   0
 -11   4   3   11.33    9.43   0
  10  -4  -3   -0.84    9.40   0
 -10   4   3   15.05    8.67   0
 -10   4   3   -0.49    6.57   0
  -9   4   3  180.09   10.91   0
   9  -4  -3  215.17   10.52   0
  -9   4   3  177.26   10.01   0
  -8   4   3    7.70    9.49   0
  -8   4   3   14.98    9.22   0
   8  -4  -3    7.71    9.37   0
  -7   4   3   -1.33    9.71   0
   7  -4  -3    9.66    6.89   0
  -7   4   3   -7.00    9.26   0
   7  -4  -3    8.29    8.67   0
  -6   4   3   10.38    9.15   0
  -6   4   3   17.03   10.00   0
   6  -4  -3   14.67    8.51   0
   6  -4  -3   13.70   10.66   0
  -5   4   3  220.26   11.95   0
   5  -4  -3  223.51   10.26   0
   5  -4  -3  199.68    9.16   0
  -5   4   3  218.79   11.04   0
  -4   4   3 5749.19   25.42   0
   4  -4  -3 5953.63   29.41   0
  -4   4   3 6035.10   28.99   0
   4  -4  -3 6142.72   25.56   0
   3  -4  -3  719.42   13.62   0
  -3   4   3  725.37   15.59   0
  -3   4   3  694.84   14.22   0
   3  -4  -3  714.42   15.33   0
   2  -4  -3    8.90    8.32   0
   2  -4  -3   18.51   14.27   0
  -2   4   3   18.41   11.76   0
  -2   4   3   22.42   14.62   0
   1  -4  -3  344.91   17.46   0
  -1   4   3  337.16   11.45   0
  -1   4   3  351.24   17.85   0
   1  -4  -3  369.69   14.96   0
   0  -4  -3 5559.84   38.53   0
   0   4   3 5588.56   38.77   0
   0   4   3 5657.32   33.71   0
   1   4   3   50.73   15.20   0
   1   4   3   40.77   14.58   0
   3   4   3  257.35   10.92   0
  -4  -4  -3 3091.43   22.53   0
   4   4   3 2982.35   21.90   0
  -5  -4  -3  555.11   13.12   0
   5   4   3  560.61   20.02   0
   5   4   3  568.01   10.79   0
   6   4   3  190.52   10.94   0
  -6  -4  -3  181.16   10.83   0
   6   4   3  172.89   13.60   0
   7   4   3  377.06    8.62   0
   7   4   3  383.21   16.48   0
  -7  -4  -3  376.33   11.26   0
   8   4   3  799.51   12.22   0
   8   4   3  807.94   18.06   0
  -8  -4  -3  816.90   12.52   0
   9   4   3  221.27    9.64   0
  -9  -4  -3  232.00    9.90   0
 -10  -4  -3   17.04    9.09   0
  10   4   3   10.28    8.76   0
 -11  -4  -3  109.93    9.38   0
  11   4   3  112.46    9.20   0
 -12  -4  -3   -5.33    8.81   0
  12   4   3    9.78    8.56   0
 -11   5   3    7.76    8.97   0
 -11   5   3   11.98    9.38   0
  11  -5  -3   26.45    9.03   0
 -10   5   3   -9.09    9.34   0
  10  -5  -3    1.92    9.09   0
 -10   5   3   -6.45    6.71   0
  -9   5   3  107.20   10.51   0
   9  -5  -3  121.25   10.02   0
  -9   5   3  115.11    9.84   0
  -8   5   3   38.52    6.84   0
  -8   5   3   31.46    9.30   0
   8  -5  -3   37.64    6.71   0
  -7   5   3   61.85    7.34   0
  -7   5   3   63.58    7.33   0
   7  -5  -3   52.96   10.28   0
  -6   5   3  203.19   10.37   0
  -6   5   3  201.55   10.07   0
   6  -5  -3  211.80   10.50   0
  -5   5   3    1.36   10.67   0
  -5   5   3    7.15    8.50   0
   5  -5  -3    5.38   10.60   0
  -4   5   3  648.57   11.96   0
   4  -5  -3  638.36   11.39   0
  -4   5   3  629.92   13.94   0
   3  -5  -3   71.24   12.13   0
  -3   5   3   75.45   10.81   0
  -3   5   3   71.57   12.22   0
   2  -5  -3  192.22   12.80   0
  -2   5   3  183.88   12.06   0
  -2   5   3  201.19   13.23   0
   1  -5  -3  393.53   15.28   0
  -1   5   3  388.44   13.80   0
  -1   5   3  391.91   16.00   0
   0   5   3 1537.83   17.53   0
   0   5   3 1581.16   21.34   0
   0  -5  -3 1554.56   21.42   0
   1   5   3  256.65   14.50   0
   3   5   3   13.46   11.39   0
   4   5   3  354.16   12.48   0
   5   5   3  671.71   12.63   0
  -6  -5  -3   56.84   10.14   0
   6   5   3   57.48    9.95   0
   6   5   3   60.05   14.15   0
  -7  -5  -3    9.62    9.14   0
   7   5   3    1.80    9.55   0
   7   5   3    2.81   11.02   0
   8   5   3   13.14    9.46   0
   8   5   3   35.47   12.15   0
  -8  -5  -3   43.91    9.82   0
  -9  -5  -3  109.06    6.77   0
   9   5   3  131.77    9.23   0
   9   5   3  127.12   12.20   0
  10   5   3   41.88    6.25   0
 -10  -5  -3   52.60    9.38   0
  11   5   3   -8.25    8.87   0
 -11  -5  -3    0.15    9.15   0
  12   5   3  -12.91    8.91   0
 -12  -5  -3   -7.37    9.14   0
  11  -6  -3   12.90    8.95   0
 -11   6   3   -0.43    9.05   0
 -11   6   3   14.67    8.90   0
 -10   6   3   -2.91    8.88   0
 -10   6   3   11.83    5.78   0
  10  -6  -3   -3.85    9.41   0
  -9   6   3   22.81    8.58   0
   9  -6  -3   24.45    9.41   0
  -9   6   3   24.12    9.37   0
   8  -6  -3  236.48   10.28   0
  -8   6   3  248.48   10.72   0
  -8   6   3  228.12    9.95   0
  -7   6   3    9.71    9.09   0
  -7   6   3   13.20    9.65   0
   7  -6  -3   21.97    9.89   0
  -6   6   3  312.85   10.17   0
   6  -6  -3  319.80    8.80   0
  -6   6   3  320.52   11.18   0
   5  -6  -3  462.84   11.92   0
  -5   6   3  439.67   10.65   0
  -5   6   3  432.49    9.78   0
   4  -6  -3 1044.86   15.56   0
  -4   6   3 1028.82   13.26   0
  -4   6   3 1045.12   15.29   0
  -3   6   3   15.56   11.27   0
   3  -6  -3   11.12   10.97   0
  -3   6   3   17.44    9.71   0
  -2   6   3  322.97   11.55   0
   2  -6  -3  323.40   12.76   0
  -2   6   3  318.26   10.48   0
  -1   6   3   -8.01   11.44   0
  -1   6   3    8.93   11.99   0
   1  -6  -3   13.20   11.42   0
   0   6   3  280.67   13.32   0
   0   6   3  302.73   12.73   0
   0  -6  -3  275.89   13.36   0
   1   6   3   11.88    7.85   0
   2   6   3 1683.26   18.62   0
   4   6   3  450.95   12.48   0
   5   6   3 1163.94   14.02   0
   6   6   3  315.72   10.50   0
   7   6   3   47.76    9.21   0
   7   6   3   48.65   13.57   0
   8   6   3    8.05    6.37   0
   8   6   3   17.74   12.26   0
   9   6   3  179.61    9.19   0
   9   6   3  197.61   13.33   0
  10   6   3   -7.43    9.04   0
  10   6   3    9.42   12.06   0
  11   6   3   -4.56    6.12   0
  12   6   3    9.04    8.51   0
  10  -7  -3   20.89    9.71   0
 -10   7   3   18.96    8.61   0
 -10   7   3   41.71    9.17   0
  -9   7   3    8.12    6.51   0
  -9   7   3   14.03    8.39   0
   9  -7  -3    1.00    8.94   0
  -8   7   3   60.87    9.72   0
  -8   7   3   58.30    6.18   0
   8  -7  -3   74.06    9.95   0
   7  -7  -3   68.12    9.54   0
  -7   7   3   70.97    7.36   0
  -7   7   3   70.26    8.83   0
   6  -7  -3  776.40   11.25   0
  -6   7   3  708.32   12.18   0
  -6   7   3  717.89   13.52   0
   5  -7  -3  210.32   10.60   0
  -5   7   3  224.40    8.59   0
  -5   7   3  205.42    9.59   0
  -4   7   3   17.03    7.49   0
   4  -7  -3   17.71   10.16   0
  -4   7   3    9.31    8.35   0
   3  -7  -3  419.53   12.66   0
  -3   7   3  407.63   12.86   0
  -3   7   3  412.76   10.96   0
  -2   7   3 1017.14   15.54   0
   2  -7  -3  996.79   15.18   0
  -2   7   3 1014.66   13.61   0
   1  -7  -3  699.82   13.87   0
  -1   7   3  683.60   14.55   0
  -1   7   3  682.47   13.36   0
   0  -7  -3   25.27   10.71   0
   0   7   3   29.26    7.45   0
   0   7   3   34.65   11.30   0
   1   7   3 1671.35   17.84   0
  -1  -7  -3 1676.79   17.42   0
   2   7   3  505.04   13.31   0
   4   7   3   28.23   10.03   0
   5   7   3  746.54   10.82   0
   6   7   3   33.71    6.98   0
   7   7   3   70.82    7.21   0
   7   7   3   65.68   13.85   0
   8   7   3    4.91   11.63   0
   8   7   3   -1.48    6.29   0
   9   7   3   84.54    9.75   0
   9   7   3   88.19   11.64   0
  10   7   3   68.61    6.74   0
  10   7   3   79.15   13.36   0
  11   7   3    1.85   11.97   0
  11   7   3    2.99    5.92   0
  12   7   3  -11.69    8.56   0
 -10   8   3   -3.82    6.10   0
 -10   8   3   10.93    8.32   0
  10  -8  -3    3.24    9.15   0
   9  -8  -3    9.98    9.01   0
  -9   8   3   -1.91    5.65   0
  -9   8   3    3.04    6.24   0
  -8   8   3   -4.73    9.19   0
   8  -8  -3   -2.93    9.36   0
  -8   8   3  -10.53    8.77   0
   7  -8  -3  211.34   10.21   0
  -7   8   3  190.05   10.54   0
  -7   8   3  192.52    9.81   0
  -6   8   3   67.85   10.09   0
   6  -8  -3   63.20    9.79   0
  -6   8   3   45.66    9.16   0
  -5   8   3    3.51    6.28   0
   5  -8  -3   13.68   10.11   0
  -5   8   3   11.37    9.73   0
  -4   8   3    5.53    9.94   0
   4  -8  -3   -6.24    9.34   0
  -4   8   3    4.55    6.01   0
  -3   8   3  132.77   10.71   0
   3  -8  -3  137.59    7.71   0
  -3   8   3  126.02    6.90   0
  -2   8   3   56.35    6.43   0
   2  -8  -3   56.77   10.94   0
  -2   8   3   58.30    8.35   0
  -1   8   3 1542.37   17.02   0
  -1   8   3 1615.28   15.05   0
   1  -8  -3 1558.83   16.66   0
   0  -8  -3   -2.02   10.47   0
   0   8   3   -2.47   11.04   0
   0   8   3   -2.58    9.35   0
  -1  -8  -3  177.22   11.15   0
   1   8   3  173.13   11.44   0
   2   8   3   38.54    9.46   0
   3   8   3 1046.98   14.78   0
   5   8   3   92.26    9.35   0
   6   8   3  221.91    7.31   0
   7   8   3   70.11    6.56   0
   8   8   3    7.80    9.01   0
   8   8   3   11.02   13.17   0
   9   8   3    8.05   10.89   0
   9   8   3   14.55    8.54   0
  10   8   3   64.21    8.97   0
  10   8   3   78.76   13.36   0
  11   8   3    3.67   11.53   0
  11   8   3    9.01    6.11   0
  12   8   3    3.05    8.28   0
  -9   9   3   47.38    8.83   0
  -9   9   3   51.51    9.15   0
   9  -9  -3   40.75    9.59   0
   8  -9  -3    3.91    9.35   0
  -8   9   3  -10.63    9.21   0
  -8   9   3    7.81    5.62   0
  -7   9   3  109.03    9.53   0
  -7   9   3   84.16    9.67   0
   7  -9  -3   91.80    6.64   0
  -6   9   3   31.98    8.83   0
   6  -9  -3   38.04    6.95   0
  -6   9   3   30.09    9.59   0
   5  -9  -3  223.64    8.31   0
  -5   9   3  223.25   10.82   0
  -5   9   3  227.19    9.40   0
  -4   9   3  125.18   10.22   0
   4  -9  -3  128.41    7.62   0
  -4   9   3  111.26    6.93   0
   3  -9  -3   13.93    9.29   0
  -3   9   3    9.15    9.24   0
  -3   9   3   16.60    6.04   0
  -2   9   3   81.47   10.58   0
  -2   9   3   57.38    6.76   0
   2  -9  -3   77.13   10.05   0
  -1   9   3 1453.70   16.07   0
  -1   9   3 1409.37   12.51   0
   1  -9  -3 1425.32   15.79   0
   0   9   3  170.68   11.05   0
   0  -9  -3  177.19   10.83   0
   0   9   3  171.29    8.07   0
   1   9   3  134.33   10.86   0
  -1  -9  -3  138.44   10.69   0
   2   9   3    6.05    6.88   0
   3   9   3  508.82   11.77   0
   4   9   3   36.15    9.26   0
   5   9   3   31.79    9.34   0
   6   9   3  225.90    9.52   0
   7   9   3   76.64    9.01   0
   8   9   3   21.91    8.92   0
   9   9   3   12.95    8.47   0
   9   9   3   14.67   10.55   0
  10   9   3  143.23    6.73   0
  10   9   3  125.69   14.00   0
  11   9   3   17.70    8.55   0
  11   9   3   18.81   12.49   0
  12   9   3  -13.52    8.56   0
  -9  10   3   -2.28    8.18   0
   9 -10  -3    1.26    9.11   0
  -9  10   3   -7.33    8.41   0
  -8  10   3   -1.23    8.61   0
   8 -10  -3   16.06    8.97   0
  -8  10   3   -1.74    6.13   0
   7 -10  -3    3.54    6.67   0
  -7  10   3   16.53    9.21   0
  -7  10   3  -13.54    8.37   0
  -6  10   3  176.86   10.11   0
  -6  10   3  214.65    9.68   0
   6 -10  -3  224.53   10.48   0
   5 -10  -3    7.22    6.89   0
  -5  10   3   23.40    5.68   0
  -5  10   3   11.52    9.47   0
  -4  10   3  180.86   10.66   0
  -4  10   3  167.03    9.10   0
   4 -10  -3  182.33    7.69   0
  -3  10   3  115.95   10.29   0
  -3  10   3  108.43    9.42   0
   3 -10  -3  120.08    9.83   0
  -2  10   3   22.78    9.60   0
  -2  10   3    6.42    8.98   0
   2 -10  -3    1.94    6.26   0
   1 -10  -3   22.57    9.42   0
  -1  10   3   30.96    9.67   0
  -1  10   3   31.06    8.19   0
   0  10   3  383.41    9.22   0
   0 -10  -3  397.34   11.24   0
   0  10   3  377.38    8.59   0
  -1 -10  -3   13.68    9.32   0
   1  10   3   23.60    9.73   0
   2  10   3   26.81    9.32   0
   3  10   3   13.85    9.10   0
   4  10   3 1181.30   13.42   0
   6  10   3   93.38    9.38   0
   7  10   3   64.71    9.29   0
   8  10   3   86.72    8.87   0
   9  10   3   76.64   13.14   0
   9  10   3   74.04    9.08   0
  10  10   3   98.60   13.45   0
  10  10   3   81.94    8.76   0
  11  10   3   24.87   14.27   0
  11  10   3   16.62    8.53   0
  12  10   3   20.57    8.67   0
  12  10   3   18.52   17.24   0
  -8  11   3    8.31    6.09   0
  -8  11   3   12.72    8.98   0
   8 -11  -3   16.97    9.20   0
  -7  11   3    6.82    6.47   0
  -7  11   3    7.37    8.29   0
   7 -11  -3   -9.60    8.63   0
  -6  11   3   28.85    9.17   0
  -6  11   3   30.84    6.09   0
   6 -11  -3   22.81    6.31   0
   5 -11  -3   28.69    8.67   0
  -5  11   3   18.37    8.24   0
  -5  11   3   19.80    8.82   0
  -4  11   3   91.53   10.09   0
  -4  11   3  106.01    8.77   0
   4 -11  -3  119.24    9.87   0
   3 -11  -3  162.40    9.79   0
  -3  11   3  150.54    6.84   0
  -3  11   3  155.46   10.08   0
   2 -11  -3   12.02    8.87   0
  -2  11   3   14.53    8.71   0
  -2  11   3  -13.09    9.19   0
  -1  11   3   78.24    9.89   0
  -1  11   3   69.32    6.52   0
   1 -11  -3   67.73    9.34   0
   0 -11  -3  374.81   11.05   0
   0  11   3  390.96   11.12   0
   0  11   3  412.86   10.14   0
  -1 -11  -3   35.22    8.84   0
   1  11   3   31.73    9.27   0
   2  11   3   14.55    6.66   0
   3  11   3    1.34    8.97   0
   4  11   3  451.16   10.92   0
   5  11   3  179.93    9.58   0
   6  11   3  182.62    7.55   0
   7  11   3  158.39    9.09   0
   8  11   3   85.10    7.04   0
   9  11   3   97.37    6.89   0
  10  11   3    6.63   12.37   0
  10  11   3   26.32    8.48   0
  11  11   3   27.62    8.39   0
  11  11   3   33.66   12.99   0
  -8  12   3    8.28    8.61   0
  -8  12   3   -8.14    8.83   0
   8 -12  -3   -2.20    9.10   0
   7 -12  -3   11.81    9.03   0
  -7  12   3    5.77    6.37   0
  -7  12   3   10.27    5.88   0
  -6  12   3  -10.78    8.18   0
  -6  12   3  -19.34    8.37   0
   6 -12  -3   10.49    8.59   0
  -5  12   3   42.13    6.02   0
   5 -12  -3   19.85    8.63   0
  -5  12   3   26.41    6.83   0
  -4  12   3   36.66    8.55   0
  -4  12   3   35.50    9.07   0
   4 -12  -3   43.12    6.18   0
  -3  12   3   26.05    6.09   0
  -3  12   3   28.33    6.39   0
   3 -12  -3   26.53    8.84   0
  -2  12   3  462.00   11.54   0
  -2  12   3  432.16   10.04   0
   2 -12  -3  458.18   10.96   0
  -1  12   3   17.70    8.63   0
   1 -12  -3   13.32    9.31   0
  -1  12   3   12.62    7.24   0
   0 -12  -3  254.52   10.29   0
   0  12   3  265.79    7.57   0
   0  12   3  240.53    7.74   0
  -1 -12  -3  239.66    9.86   0
   1  12   3  240.10   10.03   0
   2  12   3   29.03    9.13   0
   3  12   3  357.05   10.36   0
   4  12   3  311.96   10.40   0
   5  12   3    7.58    9.07   0
   6  12   3   33.86    8.76   0
   6  12   3   50.72    6.31   0
   7  12   3  245.83    7.55   0
   8  12   3   52.43    9.39   0
   9  12   3  115.61    9.15   0
  10  12   3   51.26   11.31   0
  10  12   3   44.87    8.71   0
  11  12   3   16.53   12.67   0
  11  12   3   34.88    8.57   0
  -7  13   3   11.77    9.07   0
  -7  13   3    2.66    8.50   0
   7 -13  -3   -0.21    9.13   0
   6 -13  -3   28.49    8.97   0
  -6  13   3    5.35    6.48   0
  -6  13   3    6.33    8.12   0
  -5  13   3    9.43    8.74   0
   5 -13  -3   20.66    8.71   0
  -5  13   3   -1.37    5.64   0
  -4  13   3    3.80    8.93   0
   4 -13  -3    1.20    6.33   0
  -4  13   3   -0.95    8.15   0
   3 -13  -3   20.61    8.86   0
  -3  13   3   26.31    8.25   0
  -3  13   3   27.48    6.20   0
  -2  13   3    8.41    8.80   0
  -2  13   3   -5.87    5.86   0
   2 -13  -3   10.77    6.07   0
   1 -13  -3   22.64    8.59   0
  -1  13   3   14.60    6.69   0
  -1  13   3   21.87    8.04   0
   0 -13  -3   45.18    9.29   0
   0  13   3   33.45    8.52   0
   0  13   3   38.50    9.67   0
   1  13   3  218.19    7.74   0
   2  13   3   17.09    8.95   0
   3  13   3   11.09    8.61   0
   4  13   3   40.06    8.91   0
   5  13   3   -2.65    8.49   0
   6  13   3   42.87    9.03   0
   6  13   3   52.94    8.85   0
   7  13   3   52.55    9.32   0
   7  13   3   29.46    9.17   0
   8  13   3   52.96    8.75   0
   8  13   3   60.31    6.53   0
   9  13   3    9.50    6.23   0
  10  13   3   -1.51    8.40   0
  11  13   3   16.32    8.68   0
  11  13   3   19.94   12.44   0
   6 -14  -3    0.50    9.02   0
  -6  14   3   16.85    8.36   0
  -6  14   3   18.42    9.09   0
   5 -14  -3   17.78    8.55   0
  -5  14   3   31.33    5.83   0
  -5  14   3   16.87    6.56   0
  -4  14   3   15.43    8.26   0
  -4  14   3   19.99    9.18   0
   4 -14  -3   20.36    6.56   0
  -3  14   3   25.56    8.15   0
   3 -14  -3   48.59    8.79   0
  -3  14   3   26.03    9.24   0
  -2  14   3   25.20    8.30   0
  -2  14   3   18.12    7.92   0
   2 -14  -3   12.69    8.85   0
  -1  14   3   10.27    8.47   0
  -1  14   3   19.83    6.16   0
   1 -14  -3   10.96    8.59   0
   0 -14  -3  258.38    7.70   0
   0  14   3  281.32    8.05   0
   0  14   3  311.52   10.39   0
   1  14   3  127.70    6.93   0
   2  14   3   12.76    8.90   0
   3  14   3   13.61    8.69   0
   4  14   3  513.36   10.72   0
   5  14   3   54.33    8.91   0
   6  14   3   -7.98    9.21   0
   7  14   3   42.48    8.37   0
   7  14   3   31.51    8.93   0
   8  14   3   98.33    9.24   0
   8  14   3   93.25    9.29   0
   9  14   3   64.63    9.07   0
   9  14   3   74.36    6.82   0
  10  14   3   -1.29    6.10   0
  -5  15   3    6.85    6.63   0
  -5  15   3   18.49    8.13   0
   5 -15  -3   12.15    8.89   0
  -4  15   3   18.22    9.05   0
   4 -15  -3    5.62    8.19   0
  -4  15   3   -2.61    8.05   0
   3 -15  -3    6.52    8.16   0
  -3  15   3    6.27    5.42   0
  -3  15   3  -10.88    7.93   0
   2 -15  -3   33.20    8.77   0
  -2  15   3   19.97    7.80   0
  -2  15   3   33.46    9.04   0
  -1  15   3   31.96    6.28   0
  -1  15   3   23.21    7.97   0
   1 -15  -3   22.34    8.30   0
   0 -15  -3   40.90    8.41   0
   0  15   3   35.74    8.98   0
   0  15   3   40.12    8.54   0
   1  15   3    7.41    8.80   0
   1  15   3   20.27    5.99   0
   2  15   3  103.55    9.14   0
   3  15   3    7.91    9.03   0
   4  15   3    7.70    8.72   0
   5  15   3   12.34    8.70   0
   6  15   3   34.69    6.12   0
   7  15   3   11.52    6.27   0
   7  15   3    1.39    8.75   0
   8  15   3    6.90    5.40   0
   8  15   3   14.71    8.46   0
   9  15   3    3.65    6.17   0
   9  15   3   28.32    8.82   0
  -4  16   3   27.76    8.15   0
   4 -16  -3   21.56    9.00   0
  -4  16   3   12.21    9.22   0
  -3  16   3   26.47    6.47   0
  -3  16   3   23.19    7.99   0
   3 -16  -3   24.91    6.24   0
  -2  16   3   18.24    8.94   0
   2 -16  -3   18.01    8.29   0
  -2  16   3   18.32    5.95   0
  -1  16   3    1.57    8.57   0
   1 -16  -3  -10.53    8.14   0
  -1  16   3    9.94    8.44   0
   0  16   3  112.85    8.79   0
   0  16   3  103.40    9.57   0
   0 -16  -3   74.91    6.67   0
   1  16   3   28.59    6.13   0
   1  16   3   24.80    6.17   0
   2  16   3   55.92    6.48   0
   3  16   3   32.51    8.75   0
   4  16   3    8.15    8.26   0
   5  16   3   68.65    9.37   0
   6  16   3   64.56    9.24   0
   7  16   3    7.80    8.51   0
   7  16   3   -0.20    8.51   0
   8  16   3    6.87    6.08   0
   8  16   3    2.77    6.16   0
  -3  17   3    2.77    8.73   0
  -3  17   3   15.80    8.02   0
   3 -17  -3   -6.90    8.68   0
  -2  17   3   34.72    8.34   0
   2 -17  -3   44.20    6.69   0
  -2  17   3   50.19    9.21   0
  -1  17   3   15.20    8.65   0
   1 -17  -3    3.75    5.96   0
  -1  17   3    7.09    7.85   0
   0  17   3   17.68    8.39   0
   0  17   3    8.59    8.41   0
   0 -17  -3    9.62    8.53   0
   1  17   3   36.03    6.25   0
   1  17   3   39.07    8.47   0
   2  17   3   28.65    8.56   0
   2  17   3   23.85    5.50   0
   3  17   3   97.73    8.20   0
   4  17   3    4.08    8.30   0
   5  17   3   48.86    6.35   0
   6  17   3   16.54    8.46   0
   7  17   3   17.57    8.63   0
   7  17   3    8.48    8.50   0
  -1  18   3   19.98    9.12   0
   1 -18  -3   12.16    6.35   0
  -1  18   3    7.66    8.79   0
   0  18   3    7.97    8.66   0
   0  18   3   14.74    8.03   0
   1  18   3   10.33    8.39   0
   1  18   3   11.30    8.49   0
   2  18   3   10.11    8.48   0
   2  18   3    1.69    8.35   0
   3  18   3    7.81    8.42   0
   3  18   3   24.92    8.38   0
   4  18   3   -1.09    9.02   0
   5  18   3   15.26    8.71   0
   6  18   3   20.82    9.30   0
   6  17  -4    7.15    7.95   0
   5  17  -4   23.98    8.46   0
   4  17  -4   34.91    8.60   0
   3  17  -4   28.42    8.24   0
   2  17  -4    9.56    5.84   0
   1  17  -4   31.68    8.93   0
   0  17  -4  105.68    9.41   0
   0 -17   4   84.17    7.00   0
   1 -17   4    5.87    5.79   0
  -1  17  -4   12.64    8.51   0
   7  16  -4   -0.24    8.69   0
   6  16  -4    8.03    5.75   0
   5  16  -4   17.16    6.05   0
   4  16  -4   13.64    8.34   0
   3  16  -4   15.47    5.94   0
   2  16  -4   38.02    5.95   0
   1  16  -4   -6.73    5.95   0
   0  16  -4    8.54    7.94   0
   0 -16   4    7.61    8.41   0
  -1  16  -4   26.55    8.53   0
   1 -16   4   -0.92    8.55   0
  -2  16  -4   28.19    8.69   0
   2 -16   4   37.48    8.61   0
  -3  16  -4    1.86    6.11   0
   3 -16   4   10.01    6.04   0
   8  15  -4   -0.59    6.05   0
   8  15  -4    4.45    8.34   0
   7  15  -4    4.76    8.27   0
   6  15  -4   95.76    6.67   0
   5  15  -4  129.00    9.01   0
   4  15  -4  163.02    9.20   0
   3  15  -4  106.32    8.92   0
   2  15  -4   58.62    6.13   0
   1  15  -4   45.54    8.54   0
  -1 -15   4   34.56    8.79   0
   0 -15   4    5.94    5.94   0
   0  15  -4    2.66    8.79   0
   1 -15   4    0.08    8.83   0
  -1  15  -4    6.37    8.62   0
  -2  15  -4   54.56    8.59   0
   2 -15   4   36.46    8.68   0
  -3  15  -4    6.36    8.51   0
   3 -15   4    7.82    8.35   0
  -4  15  -4   12.64    8.43   0
  -4  15  -4    7.72    8.70   0
   4 -15   4   19.31    8.37   0
   9  14  -4    8.86    8.34   0
   9  14  -4   -2.34    6.06   0
   8  14  -4   43.52    6.17   0
   8  14  -4   28.42    6.28   0
   7  14  -4  133.65    9.27   0
   6  14  -4   10.25    6.13   0
   5  14  -4   10.68    8.15   0
   4  14  -4   77.29    6.30   0
   3  14  -4  257.52    9.48   0
   2  14  -4   17.25    8.31   0
  -1 -14   4    3.81    8.11   0
   1  14  -4   -6.76    8.56   0
   0 -14   4  104.01    8.51   0
   0  14  -4  105.67    8.55   0
  -1  14  -4   47.34    8.68   0
   1 -14   4   62.33    8.58   0
   2 -14   4   32.46    8.37   0
  -2  14  -4   22.11    6.23   0
   3 -14   4   38.31    8.63   0
  -3  14  -4   39.49    8.58   0
  -4  14  -4   24.50    6.30   0
   4 -14   4   28.36    6.44   0
  -4  14  -4   33.71    8.26   0
  -5  14  -4    0.25    8.52   0
  -5  14  -4   12.72    8.43   0
   5 -14   4   11.09    5.82   0
  10  13  -4    4.62    5.91   0
  10  13  -4   -8.12    8.18   0
   9  13  -4   21.93    8.36   0
   9  13  -4   16.48    8.09   0
   8  13  -4  142.69    9.37   0
   8  13  -4  166.80    7.21   0
   7  13  -4    0.82    5.88   0
   7  13  -4    5.56    8.33   0
   6  13  -4    8.40    5.94   0
   5  13  -4   94.39    8.95   0
   4  13  -4  183.33    9.45   0
   3  13  -4   21.29    8.59   0
   2  13  -4   52.11    8.59   0
  -1 -13   4   21.84    8.65   0
   1  13  -4   37.28    8.73   0
   0  13  -4    6.99    6.00   0
   0 -13   4    5.22    6.09   0
  -1  13  -4    8.63    6.10   0
   1 -13   4    4.87    8.88   0
  -2  13  -4   11.95    8.57   0
   2 -13   4   13.91    6.23   0
   3 -13   4    3.02    5.99   0
  -3  13  -4   16.46    8.47   0
   4 -13   4  126.92    9.25   0
  -4  13  -4  119.80    7.08   0
   5 -13   4   12.66    8.82   0
  -5  13  -4   -2.84    7.96   0
  -5  13  -4    6.48    8.82   0
  -6  13  -4   -2.25    8.69   0
  -6  13  -4   -4.46    8.56   0
   6 -13   4   10.98    8.49   0
  10  12  -4   29.53    5.89   0
   9  12  -4    0.82    5.57   0
   9  12  -4    4.65    5.69   0
   8  12  -4   25.36    8.54   0
   8  12  -4   11.27    8.55   0
   7  12  -4    5.60    8.52   0
   7  12  -4   -4.83    5.90   0
   6  12  -4  210.84    9.36   0
   5  12  -4   48.66    8.82   0
   4  12  -4   30.61    8.61   0
   3  12  -4  108.93    6.54   0
   2  12  -4   92.98    9.08   0
   1  12  -4  128.10    9.33   0
  -1 -12   4  104.50    8.98   0
   0 -12   4   15.58    8.60   0
   0  12  -4   14.39    8.49   0
   1 -12   4  106.20    8.87   0
  -1  12  -4  118.24    6.66   0
  -2  12  -4  165.09    9.44   0
   2 -12   4  138.21    9.69   0
  -3  12  -4   14.67    6.03   0
   3 -12   4    2.29    8.56   0
   4 -12   4   11.76    8.66   0
  -4  12  -4   -2.07    8.86   0
  -5  12  -4   87.30    9.08   0
   5 -12   4   79.02    9.12   0
  -5  12  -4   66.52    9.15   0
  -6  12  -4   -7.10    8.60   0
  -6  12  -4    2.80    5.74   0
   6 -12   4    4.23    8.48   0
  -7  12  -4   18.90    8.64   0
  -7  12  -4   11.14    6.15   0
   7 -12   4   -7.66    8.39   0
  11  11  -4    0.95    8.57   0
  11  11  -4   -5.99    9.21   0
  10  11  -4    0.87    6.10   0
   9  11  -4   20.68    8.50   0
   8  11  -4    8.99    5.64   0
   8  11  -4    1.66    8.46   0
   7  11  -4   62.99    8.77   0
   7  11  -4   40.25    8.82   0
   6  11  -4    6.31    5.98   0
   5  11  -4   77.91    8.69   0
   4  11  -4    4.14    8.34   0
   3  11  -4   41.71    8.68   0
   2  11  -4  102.35    6.73   0
   1  11  -4  181.01    7.20   0
  -1 -11   4  190.87    9.69   0
   0 -11   4    2.47    6.16   0
   0  11  -4   -0.54    6.37   0
  -1  11  -4  203.58    9.45   0
   1 -11   4  193.25    7.16   0
  -2  11  -4   -4.63    6.17   0
   2 -11   4   -9.54    8.61   0
   3 -11   4  124.03    8.95   0
  -3  11  -4  112.96    9.55   0
  -4  11  -4    7.82    6.58   0
   4 -11   4    3.04    9.33   0
  -5  11  -4  131.97    6.84   0
   5 -11   4  153.99    8.78   0
  -5  11  -4  144.06    9.26   0
  -6  11  -4   -3.91    8.61   0
  -6  11  -4    5.86    8.83   0
   6 -11   4   -3.91    8.98   0
  -7  11  -4   61.41    8.92   0
   7 -11   4   66.58    9.20   0
  -7  11  -4   33.52    6.39   0
   8 -11   4   16.26    8.75   0
  -8  11  -4   -5.47    8.78   0
  -8  11  -4   -5.18    8.59   0
  11  10  -4    5.10    6.05   0
  11  10  -4    9.66    8.95   0
  10  10  -4   95.11   10.50   0
  10  10  -4   87.70    6.89   0
   9  10  -4   81.83    6.39   0
   8  10  -4   22.08    8.85   0
   7  10  -4    6.15    8.34   0
   6  10  -4   -1.57    8.16   0
   5  10  -4  361.50   10.06   0
   4  10  -4  325.14   10.36   0
   3  10  -4   70.78    9.12   0
   2  10  -4   23.74    8.94   0
  -1 -10   4  946.55   12.49   0
   1  10  -4  986.64   10.76   0
   0  10  -4   20.52    9.27   0
   0 -10   4   17.31    9.20   0
  -1  10  -4   30.47    9.36   0
   1 -10   4   29.53    9.19   0
  -2  10  -4   49.89    6.89   0
   2 -10   4   37.82    6.57   0
   3 -10   4  443.57   10.67   0
  -3  10  -4  364.23    8.19   0
  -4  10  -4   23.03    9.02   0
   4 -10   4   16.88    8.60   0
   5 -10   4   -9.13    9.28   0
  -5  10  -4    2.25    5.60   0
  -5  10  -4    4.82    9.10   0
   6 -10   4   30.40    8.68   0
  -6  10  -4   36.80    6.51   0
  -6  10  -4   30.97    6.09   0
  -7  10  -4   12.56    6.10   0
   7 -10   4   21.56    8.88   0
  -7  10  -4   16.51    8.87   0
  -8  10  -4    8.55    8.75   0
  -8  10  -4   -3.83    8.49   0
   8 -10   4   18.49    6.35   0
  11   9  -4    7.78    8.48   0
  11   9  -4    3.04    8.82   0
  10   9  -4   23.14    8.47   0
  10   9  -4   -5.69    9.34   0
   9   9  -4   93.47    8.88   0
   8   9  -4    4.45    8.73   0
   7   9  -4    5.89    8.22   0
   6   9  -4   40.94    8.88   0
   5   9  -4  548.80   10.98   0
   4   9  -4    6.35    8.79   0
   3   9  -4  395.41    8.33   0
   2   9  -4    8.27    8.80   0
  -1  -9   4  186.14    9.76   0
   1   9  -4  187.47    7.42   0
   0  -9   4  480.47    8.93   0
   0   9  -4  499.86   10.88   0
  -1   9  -4   17.67    9.42   0
   1  -9   4   21.88    9.36   0
  -2   9  -4   95.38    9.49   0
   2  -9   4   89.26    9.55   0
  -3   9  -4  186.57   10.01   0
   3  -9   4  193.41    9.81   0
   4  -9   4  581.97   11.32   0
  -4   9  -4  585.01    9.66   0
  -5   9  -4   22.93    8.51   0
  -5   9  -4   21.77    9.87   0
   5  -9   4   14.13    9.16   0
   6  -9   4   19.47    6.11   0
  -6   9  -4   25.47    8.79   0
  -6   9  -4   26.07    6.78   0
  -7   9  -4   61.05    8.94   0
   7  -9   4   58.16    6.60   0
  -7   9  -4   55.10    6.60   0
   8  -9   4   95.02    8.82   0
  -8   9  -4   65.89    6.94   0
  -8   9  -4   71.72    8.89   0
  -9   9  -4    7.53    6.44   0
  -9   9  -4   -3.99    6.11   0
   9  -9   4    3.80    8.89   0
  12   8  -4    6.72    8.66   0
  12   8  -4    6.21    6.39   0
  11   8  -4    1.14   10.65   0
  11   8  -4    2.84    7.93   0
  10   8  -4    2.33    5.81   0
  10   8  -4   -0.11    8.78   0
   9   8  -4  140.24    7.23   0
   9   8  -4  171.38   10.02   0
   8   8  -4  145.97    9.49   0
   7   8  -4  -11.55    8.49   0
   6   8  -4   13.07    9.10   0
   5   8  -4  162.64    7.29   0
   4   8  -4  126.69    9.36   0
   3   8  -4  149.27    9.55   0
   2   8  -4   11.74    9.43   0
   1   8  -4   25.65    6.91   0
  -1  -8   4   26.05    9.68   0
   0   8  -4  191.59   10.34   0
   0  -8   4  171.93   10.18   0
  -1   8  -4   32.71    9.44   0
   1  -8   4   31.54    9.49   0
  -2   8  -4   22.19    6.62   0
   2  -8   4   26.32    9.23   0
  -3   8  -4   50.08    6.86   0
   3  -8   4   62.70    9.62   0
  -4   8  -4  345.15    8.49   0
   4  -8   4  370.96    8.36   0
  -5   8  -4   43.20    8.96   0
   5  -8   4   35.55    9.05   0
  -5   8  -4   28.31    9.09   0
   6  -8   4   61.16    9.08   0
  -6   8  -4   75.47    9.19   0
  -6   8  -4   62.53    9.68   0
  -7   8  -4   -5.00    8.41   0
  -7   8  -4    7.41    8.89   0
   7  -8   4   16.82    8.40   0
  -8   8  -4   35.80    8.97   0
   8  -8   4   21.44    6.70   0
  -8   8  -4   30.05    9.37   0
  -9   8  -4    5.75    8.38   0
  -9   8  -4    1.42    8.65   0
   9  -8   4   -0.89    6.01   0
 -10   8  -4   -0.40    8.91   0
 -10   8  -4    6.06    8.86   0
  10  -8   4   -2.57    8.83   0
  12   7  -4   -9.46    8.81   0
  12   7  -4    7.14    8.36   0
  11   7  -4   38.08    9.14   0
  11   7  -4   36.82    9.21   0
  10   7  -4    5.95    5.91   0
  10   7  -4    3.44    8.89   0
   9   7  -4   45.33    9.27   0
   9   7  -4   41.39    6.69   0
   8   7  -4    8.68    9.16   0
   7   7  -4  128.48    9.53   0
   6   7  -4   12.89    6.86   0
   4   7  -4  100.70    9.94   0
   3   7  -4 1312.03   14.72   0
   2   7  -4   10.39    9.78   0
   1   7  -4 1097.05   14.34   0
  -1  -7   4 1109.33   14.19   0
   0   7  -4 2130.03   15.90   0
   0  -7   4 2154.32   17.52   0
  -1   7  -4   15.95    7.00   0
   1  -7   4   19.87    7.26   0
   2  -7   4  260.37   10.92   0
  -2   7  -4  253.90   10.91   0
   3  -7   4  150.80    7.48   0
  -3   7  -4  120.41    7.72   0
  -4   7  -4 1249.15   14.17   0
   4  -7   4 1208.80   11.92   0
  -5   7  -4  142.42    7.51   0
   5  -7   4  174.06    9.93   0
  -5   7  -4  169.26    9.72   0
  -6   7  -4  131.77    7.57   0
   6  -7   4  158.65    9.10   0
  -6   7  -4  133.42    7.30   0
  -7   7  -4   12.00    9.67   0
  -7   7  -4   11.09    8.54   0
   7  -7   4   17.67    9.44   0
   8  -7   4   68.97    9.27   0
  -8   7  -4   53.06    8.88   0
  -8   7  -4   42.45    8.66   0
  -9   7  -4   41.76    9.00   0
  -9   7  -4   26.54    9.12   0
   9  -7   4   48.00    8.77   0
  10  -7   4    0.46    8.67   0
 -10   7  -4   -1.81    6.34   0
 -10   7  -4    6.75    8.83   0
  12   6  -4   15.23   10.43   0
  12   6  -4   32.43    9.45   0
  11   6  -4   -2.62    8.77   0
  11   6  -4    7.59    9.09   0
  10   6  -4   87.63    9.60   0
  10   6  -4   77.89    9.48   0
   9   6  -4    2.30    8.49   0
   9   6  -4    3.92    9.23   0
   8   6  -4  175.00    9.62   0
   8   6  -4  181.77   10.50   0
   7   6  -4   10.89    9.17   0
   6   6  -4  592.95   11.04   0
   5   6  -4  102.80    7.21   0
   3   6  -4   91.96    7.74   0
   2   6  -4 2183.00   18.35   0
   1   6  -4   76.51    7.85   0
  -1  -6   4   86.96   11.34   0
   0  -6   4  347.39    9.95   0
   0   6  -4  344.88    9.97   0
   1  -6   4  122.49   11.21   0
  -1   6  -4  122.13   11.32   0
   2  -6   4  334.35   12.21   0
  -2   6  -4  331.60   12.05   0
   3  -6   4  120.34    7.82   0
  -3   6  -4  127.32   10.76   0
  -4   6  -4   91.61    9.99   0
   4  -6   4  104.65    9.95   0
   5  -6   4   21.20    6.71   0
  -5   6  -4   12.38    8.79   0
  -5   6  -4   15.15    9.79   0
   6  -6   4   11.34    9.11   0
  -6   6  -4    2.84    6.69   0
  -6   6  -4    9.39    8.72   0
  -7   6  -4   15.83    8.75   0
  -7   6  -4   11.41    9.43   0
   7  -6   4   11.19    9.32   0
  -8   6  -4   16.46    8.96   0
   8  -6   4    7.60    8.96   0
  -8   6  -4    2.05    9.52   0
  -9   6  -4   22.45    9.64   0
   9  -6   4    7.24    6.11   0
  -9   6  -4   18.24    9.02   0
  10  -6   4   -3.13    8.76   0
 -10   6  -4    7.21    8.82   0
 -10   6  -4    1.31    8.56   0
  12   5  -4   15.38    8.45   0
  12   5  -4   16.47    8.58   0
  11   5  -4   19.53    9.10   0
  11   5  -4   18.80    8.26   0
  10   5  -4  154.76    9.82   0
  10   5  -4  158.52   11.78   0
   9   5  -4   64.21    6.42   0
   9   5  -4   61.30    9.30   0
   8   5  -4   -5.93    8.88   0
   8   5  -4    5.48    9.10   0
   7   5  -4   10.15    9.25   0
   7   5  -4   19.88   10.12   0
   6   5  -4  979.78   11.03   0
   5   5  -4  388.23   11.10   0
   2   5  -4  505.35   13.44   0
   1   5  -4  626.59   14.33   0
  -1  -5   4  627.76   14.51   0
   0  -5   4  204.18   12.44   0
   0   5  -4  207.84    9.75   0
   1  -5   4 1164.67   16.07   0
  -1   5  -4 1153.59   16.13   0
  -2   5  -4  784.57   14.81   0
   2  -5   4  790.64   14.58   0
   3  -5   4   66.95   10.80   0
  -3   5  -4   56.96    8.21   0
   4  -5   4   29.12    9.97   0
  -4   5  -4   16.17    7.37   0
   5  -5   4  284.17   10.79   0
  -5   5  -4  263.92   11.35   0
  -5   5  -4  265.16   10.76   0
  -6   5  -4   97.74    9.49   0
  -6   5  -4   98.60   10.31   0
   6  -5   4   90.52    7.15   0
   7  -5   4    7.35    8.77   0
  -7   5  -4    5.25    9.23   0
  -7   5  -4   15.99    6.80   0
  -8   5  -4   35.30    9.44   0
  -8   5  -4   43.63    9.56   0
   8  -5   4   40.38    9.06   0
  -9   5  -4   96.98    9.60   0
   9  -5   4  125.30    6.91   0
  -9   5  -4  106.44    9.62   0
 -10   5  -4   25.48    9.20   0
 -10   5  -4   18.23    9.24   0
  10  -5   4   10.77    6.22   0
 -11   5  -4  -11.74    8.63   0
 -11   5  -4    7.96    8.96   0
  11  -5   4   -5.21    8.39   0
  12   4  -4    0.78    8.57   0
  12   4  -4  -10.12    8.87   0
  11   4  -4   48.69    8.33   0
  11   4  -4   59.49    9.31   0
  10   4  -4   10.70    8.41   0
  10   4  -4    6.30    9.35   0
   9   4  -4  204.26    9.87   0
   9   4  -4  195.46    7.47   0
   8   4  -4    4.89    9.67   0
   8   4  -4   12.50    9.52   0
   7   4  -4  444.83   11.27   0
   7   4  -4  433.12   11.22   0
   6   4  -4  322.03    8.69   0
   5   4  -4  868.50   13.33   0
   4   4  -4  311.00   11.95   0
   2   4  -4 2981.32   21.30   0
  -1  -4   4 2402.12   21.71   0
   1   4  -4 2435.30   19.95   0
   0   4  -4 1308.58   15.79   0
   0  -4   4 1301.61   18.43   0
   1  -4   4  683.71   12.82   0
  -1   4  -4  676.00   12.83   0
   2  -4   4  167.67    9.45   0
  -2   4  -4  163.34   12.88   0
  -3   4  -4 1253.30   13.93   0
   3  -4   4 1318.34   16.11   0
   4  -4   4  123.34    8.37   0
  -4   4  -4  126.56   11.60   0
  -5   4  -4   55.68   10.13   0
  -5   4  -4   61.19    7.23   0
   5  -4   4   64.20    9.58   0
  -6   4  -4   13.31   10.07   0
   6  -4   4    2.52    9.55   0
  -6   4  -4    4.73    9.78   0
  -7   4  -4  569.94   12.02   0
   7  -4   4  611.77    9.82   0
  -7   4  -4  579.38   12.01   0
  -8   4  -4   45.63    7.43   0
  -8   4  -4   73.98    9.24   0
   8  -4   4   73.62    9.51   0
  -9   4  -4    0.53    6.52   0
  -9   4  -4   22.29    8.89   0
   9  -4   4    6.62    6.31   0
 -10   4  -4   10.69   11.14   0
 -10   4  -4   -4.97    6.16   0
  10  -4   4    4.81    8.60   0
 -11   4  -4   -2.35    9.01   0
 -11   4  -4   -0.80    8.81   0
  11  -4   4   -0.98    6.26   0
  12   3  -4    4.66    8.82   0
 -12  -3   4   17.08    6.19   0
  12   3  -4   -2.07    9.06   0
 -11  -3   4    2.70    5.92   0
  11   3  -4    2.84    8.68   0
  11   3  -4   14.95    8.73   0
 -10  -3   4   20.12    9.40   0
  10   3  -4   12.55    9.78   0
  10   3  -4   17.04    8.55   0
   9   3  -4   44.68    9.07   0
   9   3  -4   39.28    8.90   0
  -9  -3   4   31.45    8.98   0
   8   3  -4    3.60    6.72   0
  -8  -3   4    9.31    9.28   0
   8   3  -4    0.74    9.16   0
   7   3  -4   33.45    9.84   0
   7   3  -4   30.84    9.60   0
  -7  -3   4   34.37    9.09   0
   6   3  -4   10.05    9.78   0
   6   3  -4   13.59   10.98   0
   5   3  -4  192.91    8.62   0
   4   3  -4  569.89   13.35   0
  -1  -3   4   16.65   14.75   0
   1   3  -4   15.79   14.38   0
   0   3  -4  324.75   16.44   0
   0  -3   4  327.15   12.40   0
  -1   3  -4   70.81   14.59   0
   1  -3   4   72.13   15.02   0
   2  -3   4   15.33   13.00   0
  -2   3  -4   17.79   13.54   0
   3  -3   4  318.89   13.05   0
  -3   3  -4  309.88   13.68   0
  -4   3  -4  544.88   13.73   0
   4  -3   4  541.57   13.27   0
  -5   3  -4    5.87   10.43   0
   5  -3   4    2.16    6.96   0
  -5   3  -4    9.74    9.72   0
   6  -3   4  401.83    8.80   0
  -6   3  -4  414.46   11.59   0
  -6   3  -4  387.74   11.65   0
  -7   3  -4  120.92   10.49   0
  -7   3  -4  121.60    7.61   0
   7  -3   4  126.37    7.36   0
  -8   3  -4  394.85    8.70   0
  -8   3  -4  386.79   11.38   0
   8  -3   4  397.54    8.42   0
  -9   3  -4  158.98   10.56   0
   9  -3   4  148.77    7.17   0
  -9   3  -4  144.60    7.90   0
  10  -3   4   98.60    9.05   0
 -10   3  -4   72.23    9.88   0
 -10   3  -4   75.94    9.73   0
  11  -3   4  -12.70    8.88   0
 -11   3  -4   16.39    8.80   0
 -11   3  -4    8.13    9.17   0
  12   2  -4   -2.72    7.96   0
  12   2  -4   -5.04    8.99   0
 -12  -2   4    5.64    8.72   0
  11   2  -4   28.15    8.69   0
  11   2  -4   34.93    9.02   0
 -11  -2   4   15.47    8.68   0
 -10  -2   4   86.43    9.96   0
  10   2  -4  103.75    9.08   0
  10   2  -4   96.69    9.31   0
  -9  -2   4   32.77    6.42   0
   9   2  -4   30.03    9.33   0
   9   2  -4   27.43    9.32   0
   8   2  -4    9.99    9.03   0
   8   2  -4    7.56    6.75   0
  -8  -2   4   10.75    6.57   0
   7   2  -4  -14.22    9.40   0
   7   2  -4    3.97    9.84   0
  -7  -2   4   14.00    9.19   0
   6   2  -4 1257.97   13.28   0
   6   2  -4 1238.77   16.28   0
  -6  -2   4 1265.64   15.15   0
   5   2  -4  209.71    8.93   0
  -5  -2   4  204.56   11.51   0
   5   2  -4  205.77   12.17   0
   4   2  -4   -1.61   11.33   0
   3   2  -4 1242.31   18.92   0
   0   2  -4 2893.81   29.03   0
   0  -2   4 2900.61   29.60   0
   2  -2   4  466.56   17.29   0
  -2   2  -4  432.20   16.86   0
  -3   2  -4 2125.56   21.26   0
   3  -2   4 2173.35   20.79   0
   4  -2   4   85.24   11.73   0
  -4   2  -4   81.96   12.47   0
  -5   2  -4  809.17   14.50   0
   5  -2   4  814.64   11.30   0
  -5   2  -4  793.38   14.26   0
  -6   2  -4  842.20   13.42   0
  -6   2  -4  856.34   13.97   0
   6  -2   4  854.90   12.91   0
  -7   2  -4   50.28   10.25   0
  -7   2  -4   53.02    9.16   0
   7  -2   4   56.75    9.86   0
  -8   2  -4   45.44    9.38   0
   8  -2   4   53.52    9.30   0
  -8   2  -4   53.38    9.31   0
   9  -2   4   35.01    8.93   0
  -9   2  -4   26.39    9.28   0
  -9   2  -4   21.47    7.01   0
 -10   2  -4   20.81    6.36   0
 -10   2  -4   26.96    9.13   0
  10  -2   4   13.14    8.93   0
 -11   2  -4    8.22    8.85   0
 -11   2  -4    5.19    8.95   0
  11  -2   4    5.62    8.68   0
 -12   2  -4    4.63    6.34   0
  12  -2   4   -1.47    6.18   0
 -12   2  -4    7.19    9.17   0
  12   1  -4    0.53    9.30   0
  12   1  -4    8.53    8.74   0
 -12  -1   4    4.10    8.94   0
  11   1  -4    6.65    7.84   0
 -11  -1   4    5.03    8.89   0
  11   1  -4    9.35    9.28   0
  10   1  -4   -5.20    9.30   0
 -10  -1   4    6.45    5.96   0
  10   1  -4    7.80    8.24   0
  -9  -1   4   61.58    6.93   0
   9   1  -4   60.06    9.46   0
   9   1  -4   60.45    9.36   0
   8   1  -4  281.33   10.60   0
  -8  -1   4  286.57   10.52   0
   8   1  -4  280.92   10.31   0
   7   1  -4    0.82    9.89   0
   7   1  -4    4.77    9.53   0
  -7  -1   4    9.46    9.00   0
   6   1  -4   89.72   11.30   0
  -6  -1   4   79.73    8.05   0
   6   1  -4   83.13    7.56   0
   5   1  -4  250.56   12.79   0
   5   1  -4  246.86    9.64   0
  -5  -1   4  252.53   12.12   0
   4   1  -4  236.27   13.21   0
  -4  -1   4  224.00    9.69   0
   4   1  -4  218.15    9.57   0
  -3  -1   4  460.56   16.75   0
   3   1  -4  458.76   13.34   0
   2   1  -4   31.47   15.53   0
   1   1  -4 2025.54   28.90   0
   0  -1   4 3836.13   38.38   0
   0   1  -4 3866.30   38.51   0
   1  -1   4 1250.10   24.30   0
  -1   1  -4 1226.39   24.95   0
   2  -1   4  155.74   12.00   0
  -2   1  -4  159.00   17.37   0
   3  -1   4  445.61   15.16   0
  -3   1  -4  448.00   16.46   0
   4  -1   4   29.80    8.53   0
  -4   1  -4   29.71   12.73   0
  -5   1  -4  234.65    9.10   0
   5  -1   4  236.82   11.60   0
  -5   1  -4  228.69   11.63   0
  -6   1  -4    7.34    7.36   0
  -6   1  -4    1.59   10.97   0
   6  -1   4    7.49    6.63   0
  -7   1  -4  350.69   11.62   0
  -7   1  -4  338.25   11.71   0
   7  -1   4  334.40    8.55   0
  -8   1  -4  178.58    7.83   0
  -8   1  -4  159.55   10.37   0
   8  -1   4  157.43    9.90   0
   9  -1   4   39.84    9.40   0
  -9   1  -4   31.90    9.66   0
  -9   1  -4   33.91    9.03   0
 -10   1  -4   -1.45    6.39   0
 -10   1  -4   -6.88    9.17   0
  10  -1   4    8.59    8.74   0
 -11   1  -4  115.70   10.12   0
 -11   1  -4  103.62    7.27   0
  11  -1   4  140.62    7.18   0
  12  -1   4  -11.08    8.97   0
 -12   1  -4    8.80    8.88   0
  12   0  -4  -11.75    9.27   0
  12   0  -4    4.57    9.05   0
 -12   0   4    1.15    8.66   0
  11   0  -4   10.61    7.99   0
 -11   0   4   17.36    6.32   0
  11   0  -4    5.77    9.18   0
  10   0  -4   65.07    8.88   0
  10   0  -4   71.53    9.80   0
 -10   0   4   53.32    9.59   0
   9   0  -4   12.45    6.29   0
   9   0  -4    3.88    8.73   0
  -9   0   4   18.86    9.03   0
   8   0  -4   69.02    9.80   0
   8   0  -4   72.97    9.22   0
  -8   0   4   64.17   10.05   0
   7   0  -4    1.97    9.41   0
   7   0  -4    1.26    9.40   0
  -7   0   4   11.91    9.51   0
   6   0  -4  548.92   13.02   0
   6   0  -4  514.91   10.27   0
  -6   0   4  518.33   12.72   0
   5   0  -4  863.35   13.13   0
   5   0  -4  871.19   12.33   0
  -5   0   4  888.26   15.50   0
  -4   0   4   23.29   11.85   0
   4   0  -4   21.02   12.06   0
   4   0  -4   22.45   11.32   0
   3   0  -4    6.42   15.04   0
   3   0  -4   10.33   13.42   0
  -3   0   4    0.34   14.92   0
   2   0  -4   58.75   17.31   0
  -2   0   4   57.46   17.91   0
   2   0  -4   57.94   18.82   0
   1   0  -4 1543.22   31.77   0
   0   0   4  606.40   27.68   0
   0   0  -4  615.92   27.48   0
  -1   0  -4 1505.45   30.31   0
   1   0   4 1551.42   29.72   0
  -2   0  -4  791.08   21.60   0
   2   0   4  805.25   20.84   0
   3   0   4 2084.48   22.91   0
  -3   0  -4 2026.62   23.46   0
  -4   0  -4  192.28   13.56   0
  -4   0  -4  196.27   13.69   0
   4   0   4  201.82   13.22   0
  -5   0  -4  513.42   13.83   0
   5   0   4  534.88   13.31   0
  -5   0  -4  518.40   15.97   0
   6   0   4   43.39   10.08   0
  -6   0  -4   40.52   10.26   0
  -6   0  -4   37.80    9.93   0
  -7   0  -4  848.64   16.69   0
  -7   0  -4  857.04   13.84   0
   7   0   4  902.54   13.15   0
  -8   0  -4   58.93    7.31   0
   8   0   4   65.85    6.92   0
  -8   0  -4   60.03    9.66   0
  -9   0  -4  -13.10    9.59   0
   9   0   4    7.08    9.18   0
  -9   0  -4    9.79   11.00   0
 -10   0  -4   33.21    9.20   0
  10   0   4   28.86    8.90   0
 -10   0  -4   39.42    9.07   0
  11   0   4   73.47    8.89   0
 -11   0  -4   47.91    9.45   0
  12   0   4   17.15    8.63   0
 -12   0  -4    4.79    9.00   0
  12  -1  -4   15.42    9.06   0
  12  -1  -4   12.67    8.82   0
 -12   1   4   19.24    5.91   0
  11  -1  -4    4.34    8.39   0
 -11   1   4    7.53    8.61   0
  11  -1  -4    5.64    9.42   0
  10  -1  -4   23.20    8.83   0
  10  -1  -4   23.85    6.64   0
 -10   1   4    7.29    9.21   0
  -9   1   4   17.81    6.24   0
   9  -1  -4   18.92    6.58   0
   9  -1  -4   11.05    8.59   0
   8  -1  -4   45.81    9.20   0
  -8   1   4   39.77    7.09   0
   8  -1  -4   28.32   10.30   0
  -7   1   4   -4.83    7.54   0
   7  -1  -4   10.35    9.56   0
   7  -1  -4   -8.35    9.45   0
  -7   1   4   10.46    8.95   0
  -6   1   4    2.03   10.34   0
   6  -1  -4    4.51    9.71   0
   6  -1  -4   -5.72   10.95   0
  -6   1   4    7.69   10.29   0
   5  -1  -4  359.54   13.17   0
  -5   1   4  377.18   12.61   0
   5  -1  -4  357.57   12.24   0
  -5   1   4  373.54   12.95   0
  -4   1   4  640.65   12.34   0
  -4   1   4  630.18   12.15   0
   4  -1  -4  658.19   15.04   0
   4  -1  -4  656.42   14.05   0
  -3   1   4  146.37   14.20   0
   3  -1  -4  136.05   15.53   0
   3  -1  -4  142.32   10.04   0
  -3   1   4  148.31   15.76   0
  -2   1   4  751.99   22.47   0
   2  -1  -4  737.50   18.77   0
   2  -1  -4  737.88   26.56   0
  -2   1   4  742.06   15.70   0
   1  -1  -4 1505.93   38.62   0
   1  -1  -4 1512.21   26.12   0
  -1   1   4 1546.27   26.82   0
  -1   1   4 1528.48   37.28   0
   0  -1  -4  583.39   19.47   0
   1   1   4 2854.23   40.34   0
  -1  -1  -4 2839.01   41.25   0
  -2  -1  -4    2.98   18.28   0
   2   1   4    8.98   17.54   0
   3   1   4  636.18   18.04   0
  -3  -1  -4  620.71   14.92   0
  -4  -1  -4  359.95   14.77   0
   4   1   4  360.82   11.02   0
  -4  -1  -4  366.49   18.58   0
   5   1   4   20.23    8.01   0
  -5  -1  -4   20.93   11.92   0
  -5  -1  -4   24.59   12.20   0
  -6  -1  -4   24.00   10.95   0
  -6  -1  -4   -2.07   12.20   0
   6   1   4    5.90   10.09   0
  -7  -1  -4  226.21   10.97   0
  -7  -1  -4  226.89   13.70   0
   7   1   4  238.71   10.69   0
  -8  -1  -4  729.54   12.54   0
   8   1   4  735.53    9.99   0
  -8  -1  -4  739.10   14.80   0
  -9  -1  -4    7.72    9.49   0
   9   1   4   11.76    6.56   0
  -9  -1  -4    7.22   10.21   0
  10   1   4    9.75    8.85   0
 -10  -1  -4    0.26    9.28   0
 -11  -1  -4   -3.12    6.47   0
  11   1   4    0.68    8.93   0
  12   1   4   81.93    9.26   0
 -12  -1  -4   54.15    6.81   0
 -12   2   4   18.01    8.92   0
  12  -2  -4   -4.35    9.03   0
  11  -2  -4    6.87    8.22   0
  11  -2  -4   11.61    8.95   0
 -11   2   4    0.55    6.55   0
  10  -2  -4    0.63    5.93   0
  10  -2  -4   -4.18    9.38   0
 -10   2   4   12.16    8.91   0
  -9   2   4   86.75    7.60   0
   9  -2  -4  105.84    9.20   0
   9  -2  -4  109.43   10.26   0
  -9   2   4   97.84    9.34   0
  -8   2   4   14.54    9.76   0
   8  -2  -4   22.21    9.80   0
  -8   2   4   29.32    9.56   0
   8  -2  -4   29.72    9.15   0
  -7   2   4  121.22   10.25   0
  -7   2   4  123.01   10.21   0
   7  -2  -4  115.53   10.60   0
   7  -2  -4  120.94    9.21   0
   6  -2  -4  114.64   10.12   0
  -6   2   4   98.55   11.06   0
  -6   2   4  110.06   10.78   0
   6  -2  -4  111.31   11.41   0
   5  -2  -4  697.59   14.94   0
  -5   2   4  714.16   13.71   0
   5  -2  -4  703.77   13.09   0
  -5   2   4  711.69   14.77   0
   4  -2  -4   56.65   11.34   0
   4  -2  -4   71.91   12.63   0
  -4   2   4   67.86   11.22   0
  -4   2   4   56.06   12.01   0
  -3   2   4 2157.25   20.59   0
   3  -2  -4 2119.28   19.79   0
  -3   2   4 2146.19   23.55   0
   3  -2  -4 2134.38   24.23   0
  -2   2   4 1205.45   23.97   0
  -2   2   4 1169.14   16.47   0
   2  -2  -4 1172.78   16.00   0
   2  -2  -4 1194.13   24.56   0
  -1   2   4   61.64   25.33   0
  -1   2   4   54.51   18.04   0
   1  -2  -4   62.00   12.48   0
   1  -2  -4   62.70   20.55   0
   0   2   4  490.49   16.67   0
   0  -2  -4  484.21   20.80   0
   0   2   4  508.92   36.79   0
  -1  -2  -4 3652.58   43.59   0
  -1  -2  -4 3661.63   41.38   0
   1   2   4 3676.74   42.74   0
   1   2   4 3650.15   41.06   0
   2   2   4 1064.12   19.66   0
  -2  -2  -4 1047.88   19.97   0
  -2  -2  -4 1082.72   38.18   0
   3   2   4   15.25   10.56   0
  -3  -2  -4   18.46   15.63   0
  -4  -2  -4  552.96   15.43   0
   4   2   4  565.96   14.80   0
  -4  -2  -4  571.38   30.76   0
   5   2   4   10.77   10.81   0
  -5  -2  -4    7.55   13.41   0
  -5  -2  -4   -1.63    8.50   0
  -6  -2  -4   30.76   13.18   0
   6   2   4   24.24   10.19   0
  -6  -2  -4   33.61   10.39   0
  -7  -2  -4  151.42   10.75   0
   7   2   4  134.56   10.31   0
   8   2   4  323.94    8.23   0
  -8  -2  -4  296.37   10.87   0
   9   2   4   31.05    8.87   0
  -9  -2  -4   18.30    9.15   0
  10   2   4   -2.98    9.03   0
 -10  -2  -4   19.85    9.34   0
  11   2   4   42.22    6.46   0
 -11  -2  -4   29.81    9.20   0
  12   2   4  138.82    9.22   0
 -12  -2  -4   67.18    7.31   0
  11  -3  -4   12.34    9.12   0
 -11   3   4   12.52    6.06   0
  10  -3  -4   -4.82    8.72   0
  10  -3  -4  -13.68    9.41   0
 -10   3   4    5.72    9.38   0
 -10   3   4   25.91    8.86   0
  -9   3   4   15.63    6.97   0
  -9   3   4   29.29    9.11   0
   9  -3  -4   29.35    9.53   0
   9  -3  -4   26.91    8.86   0
  -8   3   4   17.34    9.57   0
  -8   3   4   13.23    6.60   0
   8  -3  -4   12.91    5.77   0
   8  -3  -4    6.67    9.82   0
  -7   3   4  310.62   11.29   0
   7  -3  -4  321.03   11.36   0
   7  -3  -4  326.64   10.33   0
  -7   3   4  283.10   10.89   0
  -6   3   4   18.40   10.14   0
  -6   3   4   -1.12    9.44   0
   6  -3  -4    5.22    6.00   0
   6  -3  -4   14.52   10.75   0
  -5   3   4   96.52   11.55   0
  -5   3   4  100.31   11.20   0
   5  -3  -4   79.83   10.04   0
   5  -3  -4   99.58   11.98   0
  -4   3   4 2346.83   20.33   0
  -4   3   4 2252.76   16.71   0
   4  -3  -4 2330.17   21.17   0
   4  -3  -4 2338.23   17.72   0
  -3   3   4  535.47   14.16   0
  -3   3   4  566.57   16.13   0
   3  -3  -4  559.77   11.13   0
   3  -3  -4  551.08   16.20   0
   2  -3  -4  186.19   16.51   0
  -2   3   4  180.68   16.91   0
   2  -3  -4  193.78    9.86   0
  -2   3   4  189.79   13.82   0
   1  -3  -4   27.12   15.14   0
  -1   3   4   40.00   15.41   0
  -1   3   4   32.01   20.70   0
   1  -3  -4   24.58   17.29   0
   0  -3  -4 1684.08   30.85   0
   0   3   4 1617.06   23.88   0
   0   3   4 1705.01   30.98   0
   0  -3  -4 1668.67   23.65   0
  -1  -3  -4  520.41   21.07   0
   1   3   4  517.10   20.29   0
   2   3   4 3420.09   30.42   0
   2   3   4 3419.27   45.28   0
   3   3   4  296.63   11.90   0
  -3  -3  -4  301.93   12.46   0
   4   3   4 2898.97   22.16   0
  -4  -3  -4 2734.36   21.95   0
  -5  -3  -4  196.95   12.01   0
   5   3   4  205.84    9.24   0
  -6  -3  -4  104.38   10.57   0
   6   3   4  106.65    7.59   0
   7   3   4   90.71    9.69   0
  -7  -3  -4   87.42   10.43   0
   8   3   4  557.61   11.66   0
  -8  -3  -4  533.00    9.79   0
   9   3   4   52.24    8.90   0
  -9  -3  -4   59.42    6.92   0
 -10  -3  -4   82.08    9.82   0
  10   3   4  103.24    6.96   0
  11   3   4    9.17    8.77   0
 -11  -3  -4   12.20    8.91   0
  12   3   4   17.65    6.21   0
 -12  -3  -4   35.11    9.16   0
 -11   4   4   -3.38    8.69   0
  11  -4  -4   17.44    9.32   0
 -11   4   4   -6.74    8.82   0
 -10   4   4   29.30    9.53   0
 -10   4   4   28.74    8.86   0
  10  -4  -4   25.05    6.53   0
   9  -4  -4   16.80    9.26   0
  -9   4   4   18.84    9.76   0
  -9   4   4   19.93    8.87   0
  -8   4   4   -8.00    9.19   0
  -8   4   4    3.77    9.28   0
   8  -4  -4   12.55    9.40   0
   8  -4  -4   -3.12    6.03   0
  -7   4   4    4.79   10.21   0
  -7   4   4   -1.46    9.47   0
   7  -4  -4    4.46   10.11   0
   7  -4  -4   -6.16    8.57   0
   6  -4  -4 1262.36   11.66   0
   6  -4  -4 1189.77   14.60   0
  -6   4   4 1219.57   15.21   0
  -6   4   4 1187.26   12.42   0
   5  -4  -4    9.22    8.44   0
  -5   4   4    6.27    7.52   0
  -5   4   4   -1.85    6.66   0
   5  -4  -4    6.06    9.43   0
  -4   4   4    7.29   11.99   0
  -4   4   4   11.00    6.94   0
   4  -4  -4   17.30   12.03   0
   4  -4  -4   11.81    6.80   0
  -3   4   4  154.39   11.27   0
  -3   4   4  167.06   13.02   0
   3  -4  -4  160.87   13.36   0
   3  -4  -4  153.98   11.29   0
   2  -4  -4 1162.11   19.97   0
   2  -4  -4 1170.61   16.26   0
  -2   4   4 1162.22   20.36   0
  -2   4   4 1133.64   16.66   0
   1  -4  -4   94.03   12.81   0
  -1   4   4   90.50   13.06   0
   1  -4  -4  104.82   15.18   0
  -1   4   4   99.97   15.77   0
   0   4   4 3434.42   27.03   0
   0  -4  -4 3331.80   32.72   0
   0  -4  -4 3513.86   25.58   0
   0   4   4 3476.22   35.01   0
   1   4   4   65.81   15.14   0
   1   4   4   72.91   14.37   0
   2   4   4 3876.85   38.00   0
   2   4   4 3830.82   29.99   0
   3   4   4  230.96   14.40   0
   3   4   4  240.68   20.82   0
  -4  -4  -4   30.30   11.72   0
   4   4   4   20.80   11.49   0
   5   4   4  260.64    8.92   0
  -5  -4  -4  280.68   11.87   0
   6   4   4   27.10    9.71   0
  -6  -4  -4   33.10    7.21   0
   7   4   4   55.15    7.24   0
  -7  -4  -4   57.09   10.35   0
   8   4   4   91.79    9.60   0
  -8  -4  -4   76.60    7.15   0
   9   4   4    2.44    6.38   0
  -9  -4  -4   11.03    8.83   0
  10   4   4    1.65    6.13   0
 -10  -4  -4   20.55    9.06   0
  11   4   4   14.82    6.40   0
 -11  -4  -4    4.53    9.23   0
  12   4   4   -4.36    8.66   0
 -12  -4  -4   10.62    8.89   0
  11  -5  -4    3.76    8.63   0
 -11   5   4   10.37    6.34   0
 -11   5   4    1.86    8.85   0
 -10   5   4   37.20    6.65   0
  10  -5  -4   27.81    9.34   0
 -10   5   4   25.66    6.79   0
  -9   5   4   19.31    9.81   0
   9  -5  -4   27.47    9.47   0
  -9   5   4   31.51    8.72   0
   8  -5  -4   22.13    9.56   0
  -8   5   4   20.35    8.95   0
  -8   5   4   19.09    9.36   0
  -7   5   4   -1.88    6.89   0
   7  -5  -4    2.95   10.39   0
   7  -5  -4   -0.87    6.03   0
  -7   5   4    8.95    6.36   0
  -6   5   4  399.69   12.12   0
  -6   5   4  400.86   10.79   0
   6  -5  -4  428.74   11.84   0
   6  -5  -4  454.37   10.54   0
  -5   5   4   10.23   10.84   0
   5  -5  -4   23.74   10.81   0
   5  -5  -4   18.97    8.66   0
  -5   5   4    7.95    8.87   0
   4  -5  -4 1999.92   19.05   0
  -4   5   4 1979.96   14.67   0
  -4   5   4 1985.94   17.16   0
   4  -5  -4 2042.24   15.83   0
   3  -5  -4  440.82   13.87   0
   3  -5  -4  450.02   11.99   0
  -3   5   4  444.10   12.16   0
  -3   5   4  448.15   14.28   0
   2  -5  -4 1181.75   15.18   0
  -2   5   4 1161.85   18.20   0
   2  -5  -4 1149.23   17.78   0
  -2   5   4 1149.52   13.32   0
  -1   5   4  131.81   13.07   0
  -1   5   4  138.83   14.34   0
   1  -5  -4  142.82   13.00   0
   1  -5  -4  140.74   13.99   0
   0  -5  -4   98.75   14.16   0
   0   5   4  101.12   13.45   0
   0   5   4  106.83   13.64   0
   1   5   4 2456.73   24.69   0
   1   5   4 2496.57   23.81   0
   2   5   4 1310.92   20.48   0
   3   5   4  115.98   12.29   0
   4   5   4  180.19    9.04   0
   5   5   4  934.64   14.10   0
   5   5   4  953.91   29.65   0
   6   5   4  344.27    9.14   0
  -6  -5  -4  361.72   11.85   0
   6   5   4  342.10   20.29   0
   7   5   4    9.81    6.94   0
   7   5   4    7.82   15.01   0
  -7  -5  -4    9.71    6.89   0
  -8  -5  -4   16.45    9.26   0
   8   5   4    4.58    6.71   0
  -9  -5  -4  233.09    7.59   0
   9   5   4  225.43    7.87   0
 -10  -5  -4   19.78    8.90   0
  10   5   4   31.45    8.59   0
 -11  -5  -4   19.64    6.45   0
  11   5   4   30.30    8.21   0
  12   5   4   17.05    8.15   0
 -12  -5  -4    9.14    8.77   0
 -11   6   4   15.46    6.58   0
 -11   6   4   -4.09    9.10   0
  11  -6  -4    7.54    7.01   0
 -10   6   4   15.40    8.80   0
 -10   6   4   20.87    8.99   0
  10  -6  -4    9.28    9.42   0
  -9   6   4   23.34    9.54   0
  -9   6   4    9.46    6.26   0
   9  -6  -4   -2.81    9.13   0
  -8   6   4    7.57    6.96   0
   8  -6  -4    5.05    9.26   0
  -8   6   4   -8.28    8.59   0
  -7   6   4  214.42   10.08   0
  -7   6   4  208.69   11.05   0
   7  -6  -4  224.35    8.42   0
  -6   6   4 1079.80   13.36   0
  -6   6   4 1115.12   14.45   0
   6  -6  -4 1122.28   14.22   0
   5  -6  -4  414.69   11.67   0
  -5   6   4  425.03   12.05   0
  -5   6   4  395.42   10.99   0
  -4   6   4   12.19   11.19   0
  -4   6   4   16.59    9.18   0
   4  -6  -4    6.66   11.00   0
   3  -6  -4   52.57   10.99   0
  -3   6   4   54.90   11.56   0
  -3   6   4   48.95    7.49   0
  -2   6   4  611.68   14.00   0
  -2   6   4  599.06   12.87   0
   2  -6  -4  622.19   14.39   0
   1  -6  -4 1117.72   17.10   0
  -1   6   4 1132.92   17.53   0
  -1   6   4 1140.04   15.29   0
   0   6   4  805.79   14.82   0
   0   6   4  799.99   15.66   0
   0  -6  -4  777.58   16.02   0
   1   6   4  494.10   14.38   0
   1   6   4  495.29   11.19   0
   2   6   4   26.34   10.76   0
   2   6   4   20.97   10.95   0
   4   6   4  330.14   11.75   0
   5   6   4  178.57   11.30   0
   6   6   4  255.68   10.45   0
   6   6   4  254.12   18.63   0
   7   6   4  528.48   11.12   0
   7   6   4  515.90   20.25   0
   8   6   4  202.10   16.83   0
   8   6   4  191.67   10.05   0
   9   6   4    4.21    6.06   0
  -9  -6  -4    2.45    8.70   0
  10   6   4   37.88    8.45   0
 -10  -6  -4   54.83    8.78   0
  11   6   4   73.09    9.05   0
 -11  -6  -4   49.71    9.37   0
  12   6   4   12.42    8.28   0
  10  -7  -4    7.40    9.19   0
 -10   7   4   10.35    8.80   0
 -10   7   4  -13.71    8.81   0
  -9   7   4   14.67    9.15   0
  -9   7   4   -1.16    5.82   0
   9  -7  -4   22.35    9.24   0
  -8   7   4   32.26    9.59   0
  -8   7   4   40.25    9.20   0
   8  -7  -4   48.94    7.04   0
  -7   7   4  121.98    9.78   0
   7  -7  -4  134.32   10.27   0
  -7   7   4  120.11    6.96   0
   6  -7  -4  103.91   10.39   0
  -6   7   4  107.30   10.54   0
  -6   7   4   79.78    9.57   0
   5  -7  -4    5.44    9.81   0
  -5   7   4   15.78    9.93   0
  -5   7   4   11.68    6.46   0
  -4   7   4   76.26    7.97   0
  -4   7   4   65.36    9.45   0
   4  -7  -4   61.37   10.48   0
  -3   7   4   94.91    9.52   0
  -3   7   4   86.00   11.04   0
   3  -7  -4   91.05   11.42   0
  -2   7   4  149.80    7.87   0
   2  -7  -4  163.79   11.61   0
  -2   7   4  159.53   11.74   0
  -1   7   4  297.32    9.95   0
   1  -7  -4  293.58   12.47   0
  -1   7   4  309.50    9.01   0
   0   7   4  326.42   12.36   0
   0   7   4  371.50    9.95   0
   0  -7  -4  380.42   12.52   0
   1   7   4  240.82   11.47   0
   1   7   4  257.14   11.68   0
   2   7   4  297.06   12.05   0
   4   7   4  456.49   12.15   0
   5   7   4   20.98    9.70   0
   6   7   4   33.66    6.96   0
   7   7   4  133.19   14.52   0
   7   7   4  133.96    9.56   0
   8   7   4  117.78    9.63   0
   8   7   4  123.43   15.79   0
   9   7   4    2.42    8.37   0
   9   7   4    8.24   14.89   0
  10   7   4   77.51    8.94   0
  11   7   4    5.77    6.20   0
  12   7   4   48.64    8.64   0
  10  -8  -4   11.74    9.08   0
 -10   8   4   11.74    9.13   0
 -10   8   4    0.43    9.48   0
   9  -8  -4    0.70    9.19   0
  -9   8   4    0.05    8.42   0
  -9   8   4   -7.04    8.24   0
  -8   8   4    7.86    8.81   0
  -8   8   4    2.10    6.66   0
   8  -8  -4    6.33    9.35   0
   7  -8  -4  220.79    9.97   0
  -7   8   4  184.34    7.74   0
  -7   8   4  186.60   10.07   0
   6  -8  -4  681.38   12.36   0
  -6   8   4  624.58   10.46   0
  -6   8   4  615.82   11.13   0
  -5   8   4   57.23    6.34   0
   5  -8  -4   58.07    9.67   0
  -5   8   4   51.24    9.85   0
  -4   8   4   26.08    9.16   0
  -4   8   4   17.82   10.19   0
   4  -8  -4   19.47   10.34   0
   3  -8  -4   50.58   10.37   0
  -3   8   4   50.67    6.67   0
  -3   8   4   46.15   10.73   0
  -2   8   4  709.54    9.89   0
   2  -8  -4  758.62   13.83   0
  -2   8   4  750.63   14.64   0
  -1   8   4  212.64   10.13   0
  -1   8   4  242.77   11.79   0
   1  -8  -4  218.88    8.61   0
   0  -8  -4  446.77   12.78   0
   0   8   4  487.98   13.24   0
   0   8   4  452.13   11.81   0
   1   8   4 2174.27   18.83   0
   1   8   4 2179.58   18.34   0
   2   8   4 1351.92   16.27   0
   3   8   4 3038.05   20.68   0
   5   8   4  648.38   10.20   0
   6   8   4  214.99    7.47   0
   7   8   4  388.51    8.91   0
   8   8   4    1.52   13.36   0
   8   8   4  -12.69    8.62   0
   9   8   4  167.54    7.64   0
   9   8   4  167.12   15.78   0
  10   8   4   97.45    8.92   0
  10   8   4   89.28   19.14   0
  11   8   4   19.73    8.50   0
  12   8   4   37.67    6.34   0
  -9   9   4   25.31    9.19   0
   9  -9  -4   38.30    9.21   0
  -9   9   4   26.50    8.79   0
  -8   9   4   62.56    9.84   0
  -8   9   4   76.48    9.13   0
   8  -9  -4   90.14    9.62   0
   7  -9  -4  131.90    9.92   0
  -7   9   4   88.19    8.69   0
  -7   9   4   93.28    9.42   0
  -6   9   4  111.47    7.22   0
   6  -9  -4  110.30    9.84   0
  -6   9   4   91.55    9.24   0
  -5   9   4   12.88    8.12   0
  -5   9   4   -5.88    7.05   0
   5  -9  -4    1.32    9.51   0
  -4   9   4   74.67    6.67   0
   4  -9  -4   67.24    7.23   0
  -4   9   4   69.29    9.80   0
  -3   9   4   57.76    9.24   0
   3  -9  -4   47.70   10.02   0
  -3   9   4   75.08    9.94   0
  -2   9   4   11.66    5.95   0
  -2   9   4    0.27   10.40   0
   2  -9  -4    4.24    9.81   0
  -1   9   4  230.00    9.62   0
  -1   9   4  211.02   11.70   0
   1  -9  -4  244.46   11.35   0
   0  -9  -4  645.87   12.84   0
   0   9   4  619.67   13.41   0
   0   9   4  663.72   12.47   0
   1   9   4   60.44   10.85   0
  -1  -9  -4   61.60   10.20   0
   1   9   4   58.29    9.96   0
   2   9   4   11.18   10.54   0
   3   9   4  272.94   11.22   0
   4   9   4  770.39   12.78   0
   5   9   4   95.31    8.75   0
   6   9   4    7.91    8.73   0
   7   9   4  124.45    9.88   0
   8   9   4    0.62   11.55   0
   8   9   4    4.06    6.29   0
   9   9   4   86.10    9.30   0
   9   9   4   67.94   12.87   0
  10   9   4    7.90    8.49   0
  10   9   4    2.72   14.94   0
  11   9   4  134.88    9.42   0
  12   9   4    3.34    8.22   0
  -9  10   4   10.34    6.06   0
  -9  10   4   11.13    8.88   0
   9 -10  -4   -3.28    9.69   0
  -8  10   4    5.46    8.81   0
   8 -10  -4   25.85    9.32   0
  -8  10   4    9.42    6.12   0
   7 -10  -4   23.98    9.49   0
  -7  10   4   10.05    8.02   0
  -7  10   4  -13.18    8.89   0
  -6  10   4   74.61    9.34   0
  -6  10   4   62.06    6.63   0
   6 -10  -4   73.43    6.74   0
  -5  10   4   61.80    8.78   0
   5 -10  -4   57.86    6.65   0
  -5  10   4   48.57    9.81   0
  -4  10   4   12.96    8.55   0
  -4  10   4   30.82    9.55   0
   4 -10  -4   22.48    6.76   0
  -3  10   4   36.16    8.70   0
  -3  10   4   15.64    9.69   0
   3 -10  -4   19.01    9.36   0
  -2  10   4   14.90    9.79   0
   2 -10  -4   15.37    9.18   0
  -2  10   4   -2.57    8.99   0
  -1  10   4  270.18    9.64   0
  -1  10   4  267.01   10.98   0
   1 -10  -4  291.52   10.53   0
   0  10   4  453.28   11.98   0
   0  10   4  432.21   10.78   0
   0 -10  -4  457.68   11.70   0
   1  10   4    6.31    9.74   0
   1  10   4    7.34    9.16   0
  -1 -10  -4   -6.06    9.50   0
   2  10   4   35.13    9.94   0
   3  10   4  816.64   12.94   0
   4  10   4   76.11    9.83   0
   5  10   4   29.37    9.21   0
   6  10   4   27.53    9.43   0
   7  10   4  474.62   10.76   0
   8  10   4   28.42    6.15   0
   9  10   4   22.25    6.90   0
   9  10   4   40.94   13.41   0
  10  10   4   28.27    8.36   0
  10  10   4   20.60   13.84   0
  11  10   4   69.29    8.86   0
  12  10   4    9.64    5.94   0
  -8  11   4   31.29    9.30   0
  -8  11   4   31.10    8.70   0
   8 -11  -4   34.45    9.44   0
  -7  11   4   12.76    8.68   0
  -7  11   4    8.15    8.27   0
   7 -11  -4   10.97    9.21   0
  -6  11   4   33.92    8.47   0
   6 -11  -4   21.05    6.65   0
  -6  11   4   13.35    9.08   0
  -5  11   4   26.29    6.76   0
  -5  11   4   12.42    5.72   0
   5 -11  -4   13.92    8.95   0
  -4  11   4   23.95    8.98   0
   4 -11  -4   13.82    9.48   0
  -4  11   4   21.73    8.32   0
  -3  11   4  205.68    9.51   0
   3 -11  -4  196.24   10.38   0
  -3  11   4  214.54   10.50   0
   2 -11  -4   19.46    9.48   0
  -2  11   4   12.07    8.47   0
  -2  11   4   14.60    9.56   0
  -1  11   4  514.37    9.52   0
  -1  11   4  518.50   10.55   0
   1 -11  -4  514.76    9.30   0
   0  11   4  122.43    9.24   0
   0  11   4  130.34    7.83   0
   0 -11  -4  137.51    9.55   0
   1  11   4  327.80    8.13   0
  -1 -11  -4  330.83    8.23   0
   1  11   4  362.00   10.83   0
   2  11   4  162.84    9.80   0
   3  11   4   65.22    9.33   0
   4  11   4  295.91    8.31   0
   5  11   4    6.24    9.16   0
   6  11   4   10.64    8.69   0
   7  11   4    1.96    8.46   0
   8  11   4  220.70   10.03   0
   9  11   4   10.03    8.77   0
  10  11   4   10.67   12.54   0
  10  11   4   13.26    6.43   0
  11  11   4    0.97   18.94   0
  11  11   4   15.47    8.67   0
  -8  12   4   10.46    8.38   0
  -8  12   4    3.32    6.62   0
   8 -12  -4    7.44    9.27   0
  -7  12   4   23.77    8.95   0
  -7  12   4    8.03    8.08   0
   7 -12  -4   14.79    9.11   0
  -6  12   4   13.89    8.17   0
   6 -12  -4   19.06    9.05   0
  -6  12   4   10.67    8.94   0
  -5  12   4   14.96    7.68   0
   5 -12  -4   22.41    8.74   0
  -5  12   4   18.67    6.43   0
   4 -12  -4   18.35    8.82   0
  -4  12   4   24.32    9.07   0
  -4  12   4   38.31    8.55   0
  -3  12   4   32.15    6.12   0
  -3  12   4   34.42    6.48   0
   3 -12  -4   28.41    9.03   0
  -2  12   4  178.48   10.11   0
  -2  12   4  167.68    8.94   0
   2 -12  -4  153.20    7.27   0
   1 -12  -4    7.68    9.03   0
  -1  12   4   17.24    9.34   0
  -1  12   4    1.26    8.35   0
   0 -12  -4   51.61    6.50   0
   0  12   4   32.43    9.18   0
   0  12   4   58.69    8.54   0
   1  12   4  113.24    9.18   0
   1  12   4  107.10    7.13   0
   2  12   4   23.57    9.32   0
   3  12   4  397.75   10.93   0
   4  12   4   58.81    9.48   0
   5  12   4   12.56    6.28   0
   6  12   4   16.91    8.72   0
   6  12   4   19.69    6.28   0
   7  12   4   11.13    8.21   0
   8  12   4  107.01    7.17   0
   9  12   4   19.75    6.31   0
  10  12   4   22.33    6.39   0
  10  12   4   19.01   13.04   0
  11  12   4    4.97   16.29   0
  11  12   4   12.61    8.72   0
  -7  13   4   35.20    9.70   0
   7 -13  -4   26.34    9.51   0
  -7  13   4   34.26    8.78   0
  -6  13   4    7.39    6.19   0
  -6  13   4  -13.61    8.30   0
   6 -13  -4   -0.22    6.19   0
  -5  13   4    9.54    9.02   0
   5 -13  -4    4.23    8.87   0
  -5  13   4   -2.20    8.19   0
  -4  13   4   18.28    5.97   0
  -4  13   4   29.19    8.98   0
   4 -13  -4   28.63    8.44   0
  -3  13   4  233.55    7.49   0
   3 -13  -4  251.81    9.84   0
  -3  13   4  253.76    8.09   0
  -2  13   4   64.73    8.41   0
   2 -13  -4   51.50    8.89   0
  -2  13   4   60.65    6.88   0
  -1  13   4   16.99    9.22   0
   1 -13  -4   10.34    8.87   0
  -1  13   4    6.84    8.18   0
   0  13   4  122.58    7.08   0
   0  13   4  130.93    6.84   0
   0 -13  -4  115.39    9.31   0
   1  13   4   58.72    6.70   0
   1  13   4   72.33    9.44   0
   2  13   4  192.19    9.93   0
   3  13   4    9.72    9.27   0
   4  13   4  290.40    7.84   0
   5  13   4    6.15    6.08   0
   6  13   4    9.07    6.01   0
   6  13   4   31.96    8.72   0
   7  13   4  -12.08    9.50   0
   7  13   4    2.44    8.84   0
   8  13   4  167.96    7.41   0
   9  13   4    2.99    8.32   0
  10  13   4   27.67   13.31   0
  10  13   4    7.46    6.18   0
  11  13   4   -4.36    8.96   0
  11  13   4   -1.63   13.83   0
   6 -14  -4   20.84    8.75   0
  -6  14   4    4.75    8.21   0
  -6  14   4   18.93    9.06   0
  -5  14   4   12.78    8.25   0
   5 -14  -4   36.65    6.93   0
  -5  14   4   34.05    7.02   0
   4 -14  -4   11.95    8.81   0
  -4  14   4   -2.19    5.94   0
  -4  14   4   10.80    8.96   0
   3 -14  -4   -0.13    8.36   0
  -3  14   4    7.53    6.08   0
  -3  14   4   12.83    6.01   0
   2 -14  -4  149.49    9.30   0
  -2  14   4  133.82    8.85   0
  -2  14   4  175.67   10.00   0
  -1  14   4    4.73    8.95   0
  -1  14   4    5.42    8.77   0
   1 -14  -4    2.90    6.15   0
   0  14   4   12.64    8.35   0
   0  14   4   15.46    8.75   0
   0 -14  -4    2.18    8.73   0
   1  14   4   45.40    8.72   0
   1  14   4   44.63    8.89   0
   2  14   4  456.23   10.76   0
   2  14   4  455.74   10.90   0
   3  14   4    8.91    8.89   0
   4  14   4  135.46    9.58   0
   5  14   4   10.38    8.51   0
   6  14   4  191.26    9.57   0
   6  14   4  175.38    7.33   0
   7  14   4    7.38    8.63   0
   7  14   4    5.77    5.85   0
   8  14   4   19.60    8.88   0
   8  14   4   36.57    9.01   0
   9  14   4   -0.42    8.90   0
   9  14   4    0.68    8.69   0
  10  14   4   32.75    8.84   0
  -5  15   4    8.70    6.41   0
  -5  15   4    9.61    8.05   0
   5 -15  -4    7.57    6.36   0
   4 -15  -4   10.15    8.44   0
  -4  15   4   -1.03    8.15   0
  -4  15   4   18.96    8.61   0
  -3  15   4   -4.67    8.24   0
   3 -15  -4   18.62    8.75   0
  -3  15   4   -9.36    8.54   0
  -2  15   4  161.76    8.73   0
   2 -15  -4  152.66    9.69   0
  -2  15   4  157.72    9.69   0
   1 -15  -4    2.08    5.78   0
  -1  15   4    4.83    6.08   0
  -1  15   4    0.51    8.63   0
   0  15   4    4.09    6.54   0
   0  15   4   23.22    8.44   0
   0 -15  -4   22.70    8.70   0
   1  15   4   53.41    8.94   0
   1  15   4   42.77    8.71   0
   2  15   4  233.58   10.05   0
   2  15   4  230.58    9.64   0
   3  15   4    7.23    8.87   0
   4  15   4   17.73    8.05   0
   5  15   4  192.32    9.49   0
   6  15   4  109.48    9.30   0
   7  15   4   19.94    8.99   0
   7  15   4   21.63    8.85   0
   8  15   4   10.67    6.18   0
   8  15   4   13.24    6.07   0
   9  15   4   30.20    6.79   0
   9  15   4   19.45    6.57   0
  -4  16   4    7.90    8.33   0
   4 -16  -4   19.19    8.55   0
  -4  16   4   21.89    8.32   0
   3 -16  -4   39.76    8.81   0
  -3  16   4   40.22    9.23   0
  -3  16   4   43.53    6.01   0
   2 -16  -4   34.93    8.59   0
  -2  16   4   27.41    8.46   0
  -2  16   4   16.94    6.80   0
  -1  16   4  159.36    9.71   0
   1 -16  -4  186.12    9.59   0
  -1  16   4  204.44    9.58   0
   0  16   4   17.87    8.96   0
   0 -16  -4   28.68    8.32   0
   0  16   4   23.90    6.25   0
   1  16   4   17.19    8.99   0
   1  16   4    5.68    8.39   0
   2  16   4   29.80    9.12   0
   2  16   4   43.68    8.69   0
   3  16   4  169.91    9.72   0
   3  16   4  179.94    9.39   0
   4  16   4   43.38    8.75   0
   5  16   4   22.92    8.78   0
   6  16   4   88.14    6.27   0
   7  16   4   60.43    6.83   0
   7  16   4   56.88    6.47   0
   8  16   4   38.77    8.42   0
   8  16   4   24.67    6.09   0
  -3  17   4    9.59    8.12   0
   3 -17  -4   15.51    9.18   0
  -3  17   4    9.96    9.07   0
   2 -17  -4   15.08    8.70   0
  -2  17   4   -1.64    5.69   0
  -2  17   4  -11.53    9.23   0
  -1  17   4   33.04    6.51   0
   1 -17  -4   30.74    8.65   0
  -1  17   4   23.97    8.47   0
   0  17   4   11.51    6.10   0
   0  17   4    5.47    8.76   0
   1  17   4   -2.22    8.28   0
   1  17   4    1.77    8.31   0
   2  17   4    5.81    8.10   0
   2  17   4   -1.87    8.35   0
   3  17   4   41.69    6.19   0
   3  17   4   42.66    8.80   0
   4  17   4  -10.10    8.49   0
   4  17   4   -3.60    8.39   0
   5  17   4    6.94    8.57   0
   6  17   4    9.18    8.58   0
   7  17   4   12.58    8.46   0
   7  17   4    8.64    8.56   0
  -1  18   4    8.40    8.28   0
  -1  18   4   21.79    8.49   0
   1 -18  -4   15.63    8.71   0
   0  18   4   15.85    8.97   0
   0  18   4   14.87    5.87   0
   1  18   4   46.04    8.90   0
   1  18   4   20.73    5.84   0
   2  18   4    5.11    5.45   0
   2  18   4    4.12    8.81   0
   3  18   4   16.26    8.61   0
   3  18   4   15.65    8.83   0
   4  18   4   12.51    8.82   0
   4  18   4   17.01    8.40   0
   5  18   4   11.84    8.41   0
   5  18   4   11.29    8.23   0
   6  18   4   29.10    8.90   0
   5  17  -5   19.45    8.22   0
   4  17  -5   13.13    8.23   0
   3  17  -5   47.60    6.48   0
   2  17  -5    7.76    8.40   0
   1  17  -5   15.46    8.43   0
   0  17  -5    0.52    5.98   0
   0 -17   5    7.01    8.44   0
   7  16  -5   14.76    8.44   0
   6  16  -5   21.37    6.03   0
   5  16  -5   -0.45    8.03   0
   4  16  -5   27.63    6.03   0
   3  16  -5   92.87    9.13   0
   2  16  -5   27.99    8.25   0
   1  16  -5   -2.01    8.19   0
   0 -16   5   49.45    8.67   0
   0  16  -5   71.99    8.38   0
   1 -16   5   57.75    8.52   0
  -1  16  -5   42.09    8.85   0
   2 -16   5   41.96    8.75   0
  -2  16  -5   48.24    6.20   0
   8  15  -5   13.90    8.02   0
   8  15  -5   -0.28    8.27   0
   7  15  -5    5.10    8.59   0
   6  15  -5    8.70    6.13   0
   5  15  -5   17.19    8.26   0
   4  15  -5   64.36    8.74   0
   3  15  -5   52.17    8.67   0
   2  15  -5  211.31    9.21   0
   1  15  -5   -1.92    8.35   0
  -1 -15   5    7.19    5.81   0
   0  15  -5   15.05    8.44   0
   0 -15   5   14.55    8.43   0
  -1  15  -5   25.31    8.57   0
   1 -15   5   12.16    8.43   0
  -2  15  -5   24.20    5.98   0
   2 -15   5   24.93    8.40   0
   3 -15   5   -0.02    5.89   0
  -3  15  -5   17.06    8.50   0
  -4  15  -5   10.07    5.84   0
  -4  15  -5   19.06    8.53   0
   4 -15   5   -0.09    6.37   0
   9  14  -5   -4.20    8.23   0
   9  14  -5    0.94    8.30   0
   8  14  -5   11.68    7.93   0
   8  14  -5    8.81    8.22   0
   7  14  -5    3.37    8.26   0
   6  14  -5   79.62    8.81   0
   5  14  -5   -5.99    8.36   0
   4  14  -5   -0.24    5.83   0
   3  14  -5   -3.67    5.66   0
   2  14  -5  191.94    9.20   0
  -1 -14   5   19.29    8.45   0
   1  14  -5   36.96    6.01   0
   0 -14   5    0.58    8.09   0
   0  14  -5    7.01    8.51   0
  -1  14  -5   13.37    8.31   0
   1 -14   5    1.83    5.94   0
   2 -14   5   60.12    8.49   0
  -2  14  -5   78.45    8.93   0
   3 -14   5    1.35    8.69   0
  -3  14  -5   -0.21    8.45   0
   4 -14   5   -5.95    8.42   0
  -4  14  -5   19.85    5.62   0
   5 -14   5    5.63    8.84   0
  -5  14  -5  -10.26    8.87   0
  -5  14  -5   -2.10    8.44   0
   9  13  -5    8.99    8.23   0
   9  13  -5    8.28    5.95   0
   8  13  -5   22.30    8.33   0
   8  13  -5   11.17    5.57   0
   7  13  -5   78.36    9.23   0
   7  13  -5  101.59    9.45   0
   6  13  -5  278.45    7.59   0
   5  13  -5    4.11    8.17   0
   4  13  -5  232.38    9.28   0
   3  13  -5  158.86    9.35   0
   2  13  -5   38.17    8.85   0
   1  13  -5  122.22    9.69   0
  -1 -13   5  111.78    9.44   0
   0  13  -5  389.36   10.51   0
   0 -13   5  411.18   10.44   0
   1 -13   5   16.47    6.32   0
  -1  13  -5   25.51    8.69   0
  -2  13  -5   24.75    8.38   0
   2 -13   5    2.91    8.52   0
   3 -13   5  184.24    9.66   0
  -3  13  -5  205.42    9.51   0
  -4  13  -5   -5.41    8.67   0
   4 -13   5    3.60    8.61   0
  -5  13  -5   14.02    8.52   0
  -5  13  -5   19.72    8.27   0
   5 -13   5   16.85    5.84   0
  -6  13  -5    6.18    6.04   0
   6 -13   5    3.05    8.85   0
  -6  13  -5    9.44    8.86   0
  10  12  -5   -0.60    5.76   0
  10  12  -5   16.85    8.55   0
   9  12  -5   14.82    8.33   0
   9  12  -5   22.99    8.35   0
   8  12  -5   98.13    8.73   0
   8  12  -5   86.20    8.68   0
   7  12  -5    2.09    8.20   0
   7  12  -5    2.35    5.90   0
   6  12  -5   43.36    6.45   0
   5  12  -5   47.98    8.64   0
   4  12  -5    8.86    9.03   0
   3  12  -5  117.50    6.71   0
   2  12  -5   60.66    8.86   0
  -1 -12   5   24.76    8.46   0
   1  12  -5   46.11    8.69   0
   0 -12   5    5.52    8.54   0
   0  12  -5    4.74    6.15   0
   1 -12   5   74.30    9.36   0
  -1  12  -5   58.76    9.19   0
  -2  12  -5   39.86    8.99   0
   2 -12   5   27.91    8.93   0
   3 -12   5    8.62    6.17   0
  -3  12  -5   10.75    6.27   0
   4 -12   5    5.92    5.91   0
  -4  12  -5   18.76    8.39   0
  -5  12  -5    6.71    8.79   0
  -5  12  -5   15.02    8.01   0
   5 -12   5  -11.47    6.08   0
   6 -12   5    8.85    8.18   0
  -6  12  -5   10.38    8.40   0
  -6  12  -5    8.67    8.43   0
  -7  12  -5    8.52    8.30   0
   7 -12   5   10.72    8.64   0
  -7  12  -5   17.19    9.03   0
  11  11  -5    1.53    8.47   0
  11  11  -5    0.58    8.86   0
  10  11  -5    4.20    8.25   0
   9  11  -5   27.18    8.85   0
   8  11  -5   75.80    8.47   0
   8  11  -5   52.37    5.97   0
   7  11  -5   28.62    8.31   0
   7  11  -5   14.44    6.09   0
   6  11  -5   92.22    8.61   0
   5  11  -5  172.11    9.23   0
   4  11  -5   49.69    8.60   0
   3  11  -5   90.15    9.04   0
   2  11  -5    3.30    6.33   0
   1  11  -5  803.77   11.70   0
  -1 -11   5  743.47   11.49   0
   0 -11   5    3.11    8.38   0
   0  11  -5   -0.75    9.09   0
  -1  11  -5  103.37    9.17   0
   1 -11   5   97.93    9.00   0
  -2  11  -5  233.47    9.78   0
   2 -11   5  241.38    7.52   0
   3 -11   5  170.84    9.70   0
  -3  11  -5  156.18    9.67   0
   4 -11   5    1.52    8.65   0
  -4  11  -5   12.59    6.34   0
  -5  11  -5    8.56    8.63   0
   5 -11   5   -6.58    5.96   0
  -6  11  -5   21.15    8.02   0
  -6  11  -5   26.88    6.36   0
   6 -11   5   20.31    8.76   0
  -7  11  -5    4.50    6.19   0
  -7  11  -5    7.94    8.51   0
   7 -11   5    0.03    8.55   0
  -8  11  -5   -6.61    6.31   0
   8 -11   5    4.44    6.39   0
  -8  11  -5    7.53    6.08   0
  11  10  -5   19.34    8.70   0
  11  10  -5   23.39    9.06   0
  10  10  -5   19.74    8.70   0
  10  10  -5    0.79    9.14   0
   9  10  -5  127.27    9.10   0
   8  10  -5   22.37    6.28   0
   7  10  -5  167.81    6.82   0
   7  10  -5  179.64    6.74   0
   6  10  -5   65.68    6.21   0
   5  10  -5   42.18    8.49   0
   4  10  -5   15.08    8.86   0
   3  10  -5  857.71   12.07   0
   2  10  -5  747.59   11.76   0
  -1 -10   5    9.72    6.38   0
   1  10  -5    2.60    6.38   0
   0  10  -5   69.16    9.30   0
   0 -10   5   52.94    6.59   0
  -1  10  -5  755.71   12.27   0
   1 -10   5  751.30   12.22   0
  -2  10  -5   14.96    6.35   0
   2 -10   5   42.35    8.58   0
   3 -10   5  127.43    9.30   0
  -3  10  -5  126.78    7.00   0
  -4  10  -5   27.16    8.99   0
   4 -10   5   30.23    9.21   0
  -5  10  -5   36.97    8.86   0
   5 -10   5   27.80    6.39   0
  -6  10  -5   31.08    8.68   0
  -6  10  -5   18.59    6.33   0
   6 -10   5   27.62    8.54   0
  -7  10  -5    5.07    6.23   0
  -7  10  -5   16.57    6.09   0
   7 -10   5   13.07    8.73   0
  -8  10  -5   -2.49    8.72   0
   8 -10   5   -6.89    8.80   0
  -8  10  -5   -2.54    6.15   0
  11   9  -5   28.90    9.21   0
  11   9  -5   38.60    8.93   0
  10   9  -5   15.12    6.23   0
  10   9  -5   38.78    9.14   0
   9   9  -5    6.22    8.43   0
   8   9  -5   52.84    9.10   0
   7   9  -5  115.70    8.84   0
   6   9  -5  148.45    6.71   0
   6   9  -5  150.97    9.27   0
   5   9  -5   92.49    6.50   0
   4   9  -5  815.81   12.02   0
   3   9  -5  551.78   11.16   0
   2   9  -5  179.65    7.28   0
   1   9  -5  157.09    7.37   0
  -1  -9   5  162.64    9.63   0
   0  -9   5  651.24   11.81   0
   0   9  -5  617.34    9.71   0
   1  -9   5   88.63    9.54   0
  -1   9  -5   74.97    9.61   0
  -2   9  -5   98.14    6.83   0
   2  -9   5   91.21    7.00   0
  -3   9  -5  350.88   10.51   0
   3  -9   5  345.62   10.25   0
   4  -9   5  226.71    9.54   0
  -4   9  -5  212.08    7.58   0
   5  -9   5    8.03    9.00   0
  -5   9  -5    9.39    6.63   0
  -6   9  -5   85.01    8.41   0
   6  -9   5   75.09    6.96   0
  -6   9  -5   68.42    9.46   0
  -7   9  -5   65.25    8.91   0
   7  -9   5   60.13    6.44   0
  -7   9  -5   22.88    6.69   0
   8  -9   5   45.79    8.92   0
  -8   9  -5   19.07    6.47   0
  -8   9  -5   24.20    9.14   0
  -9   9  -5   24.50    9.08   0
  -9   9  -5   11.47    8.86   0
   9  -9   5    6.81    8.53   0
  11   8  -5    8.09    9.13   0
  11   8  -5   -7.97    8.67   0
  10   8  -5   37.31    9.63   0
  10   8  -5   22.01    8.91   0
   9   8  -5    7.66    9.22   0
   9   8  -5    3.92    8.58   0
   8   8  -5   38.46    6.72   0
   7   8  -5   31.38    6.47   0
   6   8  -5  436.60   10.68   0
   5   8  -5  378.60    8.10   0
   4   8  -5   52.21    6.93   0
   3   8  -5  240.08    7.47   0
   2   8  -5  764.03   12.25   0
  -1  -8   5 1065.93   13.27   0
   1   8  -5 1074.54   11.41   0
   0  -8   5  303.12    8.00   0
   0   8  -5  314.13    8.15   0
  -1   8  -5  717.41   12.14   0
   1  -8   5  697.86   10.13   0
   2  -8   5  230.46   10.29   0
  -2   8  -5  215.68    7.78   0
   3  -8   5  115.70    9.48   0
  -3   8  -5  115.29    9.92   0
   4  -8   5   64.03    9.19   0
  -4   8  -5   45.50    9.56   0
   5  -8   5   75.03    8.96   0
  -5   8  -5   70.63    9.28   0
  -6   8  -5   31.74    8.83   0
   6  -8   5   12.21    9.29   0
  -6   8  -5   30.45    6.72   0
  -7   8  -5    9.52    9.19   0
  -7   8  -5   24.69    5.71   0
   7  -8   5   23.87    8.64   0
   8  -8   5   -0.43    6.05   0
  -8   8  -5    2.68    6.29   0
  -8   8  -5  -11.61    8.92   0
   9  -8   5   -1.42    6.07   0
  -9   8  -5   -0.72    8.72   0
  -9   8  -5    8.53    8.67   0
  12   7  -5   25.15    9.83   0
  12   7  -5   19.94   10.54   0
  11   7  -5   -2.41    6.42   0
  11   7  -5   10.26    8.61   0
  10   7  -5   15.90    8.65   0
  10   7  -5   21.81    8.89   0
   9   7  -5    2.64    9.00   0
   9   7  -5   18.68    9.18   0
   8   7  -5   46.57    6.14   0
   7   7  -5  145.85    7.05   0
   6   7  -5  306.15   10.16   0
   4   7  -5   10.98    8.86   0
   3   7  -5  227.51   10.03   0
   2   7  -5  189.29   10.72   0
  -1  -7   5 1695.33   15.97   0
   1   7  -5 1711.51   15.93   0
   0   7  -5   54.26   10.08   0
   0  -7   5   61.30   10.17   0
   1  -7   5  168.78   10.32   0
  -1   7  -5  153.16   10.56   0
  -2   7  -5 1483.91   14.39   0
   2  -7   5 1486.36   14.52   0
   3  -7   5  324.69    8.55   0
  -3   7  -5  305.83    8.71   0
   4  -7   5   50.74    9.27   0
  -4   7  -5   62.58    9.78   0
   5  -7   5  166.73    9.54   0
  -5   7  -5  136.28   10.07   0
  -6   7  -5   48.60    9.02   0
  -6   7  -5   49.61    9.51   0
   6  -7   5   54.20    9.22   0
   7  -7   5   28.92    9.03   0
  -7   7  -5   27.22    6.70   0
  -7   7  -5   19.74    8.65   0
   8  -7   5   -5.09    8.53   0
  -8   7  -5    2.91    6.49   0
  -8   7  -5   24.59    8.93   0
   9  -7   5   43.39    8.90   0
  -9   7  -5   44.93    8.94   0
  -9   7  -5   39.36    9.07   0
 -10   7  -5    1.39    8.81   0
 -10   7  -5    6.16    8.47   0
  10  -7   5   -2.63    6.20   0
  12   6  -5    7.08    8.72   0
  12   6  -5    4.91    6.23   0
  11   6  -5   84.11    7.22   0
  11   6  -5   93.25    9.07   0
  10   6  -5    4.49    8.65   0
  10   6  -5    0.62    9.00   0
   9   6  -5   41.98    9.52   0
   9   6  -5   39.56    9.37   0
   8   6  -5    3.91    9.51   0
   8   6  -5   -0.04    9.03   0
   7   6  -5  358.12   11.00   0
   6   6  -5   11.62    9.09   0
   5   6  -5  241.51    8.03   0
   3   6  -5  692.62   10.19   0
   2   6  -5  337.40   11.73   0
   1   6  -5  291.91   11.52   0
  -1  -6   5  305.39   11.65   0
   0  -6   5  653.45   13.36   0
   0   6  -5  633.78   13.31   0
  -1   6  -5 1266.37   15.32   0
   1  -6   5 1250.16   15.23   0
  -2   6  -5 1897.46   17.07   0
   2  -6   5 1960.45   15.36   0
   3  -6   5  342.54   10.81   0
  -3   6  -5  342.65   11.16   0
   4  -6   5  925.50   10.88   0
  -4   6  -5  879.38   11.28   0
   5  -6   5   50.97    9.66   0
  -5   6  -5   36.76   10.16   0
   6  -6   5   56.10    9.63   0
  -6   6  -5   48.57    9.69   0
  -6   6  -5   63.30    9.39   0
   7  -6   5    7.08    9.11   0
  -7   6  -5    2.12    6.05   0
  -7   6  -5   -8.12    9.31   0
  -8   6  -5   53.01    9.41   0
   8  -6   5   65.99    9.01   0
  -8   6  -5   51.41    9.29   0
  -9   6  -5   32.28    9.06   0
   9  -6   5   35.26    6.35   0
  -9   6  -5   22.75    6.46   0
  10  -6   5   -1.29    8.77   0
 -10   6  -5   -0.95    6.58   0
 -10   6  -5   12.82    9.14   0
  12   5  -5    3.64    9.15   0
  12   5  -5   13.14    8.71   0
  11   5  -5   12.58    9.06   0
  11   5  -5    2.35    8.98   0
  10   5  -5   43.97    8.99   0
  10   5  -5   60.03    6.62   0
   9   5  -5   90.67    9.43   0
   9   5  -5  106.60    9.53   0
   8   5  -5   13.33    9.62   0
   8   5  -5   11.52    9.48   0
   7   5  -5   -4.29    9.57   0
   7   5  -5    4.99    9.24   0
   6   5  -5  256.19    8.23   0
   5   5  -5  559.46   12.70   0
   3   5  -5  522.66   12.07   0
   2   5  -5  976.13   14.49   0
   1   5  -5   41.55    8.02   0
  -1  -5   5   47.90   11.13   0
   0  -5   5  382.07   12.45   0
   0   5  -5  385.70   10.43   0
   1  -5   5  487.57   13.50   0
  -1   5  -5  492.56   13.56   0
  -2   5  -5 2090.15   16.37   0
   2  -5   5 2161.96   18.24   0
  -3   5  -5   83.15   10.65   0
   3  -5   5   94.52    7.54   0
   4  -5   5  103.09   10.02   0
  -4   5  -5  104.90   10.20   0
   5  -5   5  231.62    8.17   0
  -5   5  -5  227.64    8.42   0
   6  -5   5  261.37   10.50   0
  -6   5  -5  226.57    8.00   0
  -6   5  -5  222.25   10.09   0
   7  -5   5   15.52    8.70   0
  -7   5  -5    4.82    9.10   0
  -7   5  -5   11.40    6.49   0
  -8   5  -5    4.81    8.83   0
  -8   5  -5    4.34    9.57   0
   8  -5   5   27.80    8.97   0
  -9   5  -5    2.81    6.60   0
  -9   5  -5    1.36    9.00   0
   9  -5   5   -3.60    8.69   0
 -10   5  -5   49.31    6.88   0
 -10   5  -5   70.84    9.43   0
  10  -5   5   41.46    8.96   0
 -11   5  -5   17.88    8.71   0
  11  -5   5   16.89    8.55   0
 -11   5  -5    1.49    8.87   0
  12   4  -5   -3.47    9.28   0
  12   4  -5    7.27    8.42   0
  11   4  -5    8.22    9.15   0
  11   4  -5   -0.61    8.78   0
  10   4  -5   63.98    9.05   0
  10   4  -5   66.05    9.91   0
   9   4  -5  178.22   10.05   0
   9   4  -5  183.35    9.92   0
   8   4  -5   62.00    9.99   0
   8   4  -5   57.02    9.56   0
   7   4  -5   42.12    9.54   0
   7   4  -5   31.20    9.83   0
   6   4  -5  425.65    9.30   0
   5   4  -5   40.98    9.69   0
   4   4  -5  417.99   12.06   0
   2   4  -5 1926.59   17.03   0
   1   4  -5  840.99   16.61   0
  -1  -4   5  844.70   15.42   0
   0  -4   5  660.75   12.20   0
   0   4  -5  667.23   15.57   0
  -1   4  -5  299.19   13.55   0
   1  -4   5  304.13   13.29   0
   2  -4   5 1709.86   15.85   0
  -2   4  -5 1712.99   18.23   0
  -3   4  -5   15.25   11.14   0
   3  -4   5   10.72   10.85   0
   4  -4   5  296.46   11.58   0
  -4   4  -5  285.91   12.09   0
   5  -4   5  249.47   10.66   0
  -5   4  -5  242.78   10.89   0
   6  -4   5  541.80   11.70   0
  -6   4  -5  551.79   11.74   0
  -6   4  -5  523.75    9.80   0
  -7   4  -5    1.79    6.52   0
  -7   4  -5    7.70    9.24   0
   7  -4   5    8.95    8.92   0
  -8   4  -5   24.46    9.07   0
  -8   4  -5   20.30    9.31   0
   8  -4   5   31.23    9.36   0
  -9   4  -5   46.32    8.89   0
   9  -4   5   54.15    8.85   0
  -9   4  -5   37.18    9.07   0
 -10   4  -5   17.32    8.92   0
 -10   4  -5   41.53    8.94   0
  10  -4   5   62.36    8.80   0
 -11   4  -5    7.40    8.89   0
 -11   4  -5   10.33    9.12   0
  11  -4   5    6.84    6.24   0
  12   3  -5   -2.06    9.16   0
  12   3  -5   -5.88    8.05   0
  11   3  -5    9.14    9.01   0
  11   3  -5   -4.29    8.85   0
  10   3  -5   61.15    9.30   0
  10   3  -5   51.69    8.86   0
   9   3  -5  215.00    9.93   0
   9   3  -5  206.66   10.09   0
   8   3  -5  109.22   10.20   0
   8   3  -5  125.34    9.99   0
   7   3  -5    6.74    9.84   0
   7   3  -5   -0.71    7.43   0
   6   3  -5  669.43   13.31   0
   6   3  -5  665.77   13.41   0
   5   3  -5  319.46   11.75   0
   4   3  -5 1072.58   15.80   0
   2   3  -5 3503.09   23.95   0
  -1  -3   5   28.96   13.42   0
   1   3  -5   41.23   13.90   0
   0   3  -5 7293.75   34.40   0
   0  -3   5 7203.87   34.64   0
  -1   3  -5   15.59   13.67   0
   1  -3   5   23.40   13.20   0
   2  -3   5  546.98   14.88   0
  -2   3  -5  529.95   12.09   0
   3  -3   5  883.11   15.21   0
  -3   3  -5  823.97   15.51   0
  -4   3  -5  379.60   12.85   0
   4  -3   5  403.43   12.15   0
  -5   3  -5    1.49    7.25   0
   5  -3   5    5.08    6.52   0
  -6   3  -5   10.51    8.73   0
  -6   3  -5    2.59   10.21   0
   6  -3   5   17.37    9.83   0
  -7   3  -5  872.50   14.23   0
  -7   3  -5  865.52   11.20   0
   7  -3   5  895.48   12.62   0
  -8   3  -5   36.67    9.32   0
   8  -3   5   28.84    9.20   0
  -8   3  -5   29.39    9.00   0
  -9   3  -5   58.00    7.13   0
   9  -3   5   73.82    9.29   0
  -9   3  -5   65.76    9.45   0
 -10   3  -5   12.49    9.42   0
 -10   3  -5  -10.98   10.72   0
  10  -3   5   12.46    8.99   0
 -11   3  -5   80.46    7.30   0
 -11   3  -5   76.19   10.40   0
  11  -3   5  111.46    9.32   0
  12   2  -5   36.46    9.10   0
 -12  -2   5   28.22    8.81   0
  12   2  -5   33.21    9.19   0
  11   2  -5    4.93    6.47   0
  11   2  -5   12.59    8.63   0
 -11  -2   5   18.70    9.05   0
  10   2  -5   94.15    9.00   0
  10   2  -5  101.22    9.57   0
 -10  -2   5   96.69    9.38   0
   9   2  -5   40.59    6.81   0
   9   2  -5   32.19    8.96   0
  -9  -2   5   33.73    8.98   0
   8   2  -5  386.26   11.43   0
   8   2  -5  357.32   11.08   0
  -8  -2   5  350.29   11.11   0
   7   2  -5  142.09   10.34   0
  -7  -2   5  156.12   10.05   0
   7   2  -5  156.40    7.68   0
   6   2  -5  513.79   12.70   0
   6   2  -5  490.02   12.88   0
  -6  -2   5  513.00   12.08   0
   5   2  -5  140.28   11.42   0
   5   2  -5  141.32    9.01   0
   4   2  -5  169.39   12.09   0
   3   2  -5  264.78   13.81   0
   1   2  -5 1053.80   20.49   0
   0  -2   5   12.92   15.21   0
   0   2  -5    6.80   15.31   0
  -1   2  -5    5.44   15.84   0
   1  -2   5    9.34   14.99   0
   2  -2   5   61.05   13.48   0
  -2   2  -5   66.22   13.93   0
  -3   2  -5  419.38   14.61   0
   3  -2   5  422.04   10.99   0
  -4   2  -5   33.61   11.69   0
   4  -2   5   29.81    8.11   0
  -5   2  -5  276.72   11.95   0
  -5   2  -5  288.77   13.67   0
   5  -2   5  305.05    8.62   0
  -6   2  -5  178.00   10.84   0
  -6   2  -5  167.97   10.15   0
   6  -2   5  162.89   10.53   0
  -7   2  -5  337.04   11.33   0
  -7   2  -5  339.35   11.57   0
   7  -2   5  353.36    8.60   0
  -8   2  -5   50.13    9.51   0
   8  -2   5   36.71    9.07   0
  -8   2  -5   31.31   11.20   0
  -9   2  -5   16.68    8.64   0
  -9   2  -5    9.64    6.64   0
   9  -2   5    6.55    9.06   0
 -10   2  -5   -5.09    8.85   0
 -10   2  -5    5.31   11.01   0
  10  -2   5    7.26    5.91   0
 -11   2  -5   18.82    9.11   0
  11  -2   5   28.21    6.43   0
 -11   2  -5   43.99   11.13   0
 -12   2  -5    1.84    8.87   0
 -12   2  -5    0.80    9.10   0
  12  -2   5    6.26    6.16   0
  12   1  -5   24.79    9.44   0
  12   1  -5   23.41    9.20   0
 -12  -1   5   15.54    8.73   0
  11   1  -5   10.48    8.76   0
  11   1  -5   19.36    8.70   0
 -11  -1   5    2.23    6.22   0
  10   1  -5   56.69    9.64   0
  10   1  -5   55.26    8.85   0
 -10  -1   5   46.73    9.09   0
  -9  -1   5   45.25    6.44   0
   9   1  -5   41.36    9.60   0
   9   1  -5   38.32    9.13   0
   8   1  -5  545.89    9.63   0
  -8  -1   5  536.78   12.10   0
   8   1  -5  577.75   12.37   0
   7   1  -5   17.21    9.75   0
   7   1  -5   17.21    9.97   0
  -7  -1   5   24.61    9.61   0
   6   1  -5  210.08   11.43   0
   6   1  -5  195.97   11.52   0
  -6  -1   5  185.38    8.28   0
  -5  -1   5  420.70   13.03   0
   5   1  -5  426.57   13.45   0
   5   1  -5  416.18   12.90   0
   4   1  -5 1036.62   16.42   0
  -4  -1   5 1030.99   15.94   0
   4   1  -5 1002.61   13.39   0
   3   1  -5  185.49   14.18   0
   2   1  -5  749.85   19.84   0
   1   1  -5 3297.33   33.17   0
   0   1  -5  177.30   18.29   0
   0  -1   5  176.07   18.04   0
   1  -1   5  454.54   19.05   0
  -1   1  -5  468.94   19.62   0
   2  -1   5   33.77   10.77   0
  -2   1  -5   37.65   16.30   0
  -3   1  -5  336.99   15.29   0
   3  -1   5  338.77   11.77   0
   4  -1   5   12.55    7.79   0
  -4   1  -5   11.01   12.40   0
  -5   1  -5    6.98   10.24   0
  -5   1  -5   -1.31   10.64   0
   5  -1   5    6.55    7.07   0
  -6   1  -5 1428.20   13.69   0
   6  -1   5 1494.80   13.38   0
  -6   1  -5 1479.58   17.80   0
  -7   1  -5  544.45   12.38   0
  -7   1  -5  522.56   12.57   0
   7  -1   5  534.57    9.40   0
  -8   1  -5  248.40    8.51   0
  -8   1  -5  233.82   12.37   0
   8  -1   5  263.94    9.90   0
  -9   1  -5   -7.85    9.73   0
  -9   1  -5   -3.15    8.83   0
   9  -1   5   -1.72    6.42   0
 -10   1  -5   52.95    9.29   0
 -10   1  -5   48.47   11.74   0
  10  -1   5   43.95    6.32   0
 -11   1  -5   11.37    6.34   0
  11  -1   5    9.67    8.64   0
 -11   1  -5   -3.06   11.26   0
  12  -1   5   53.95    9.16   0
 -12   1  -5   40.49   10.06   0
 -12   1  -5   49.58    6.97   0
  12   0  -5   12.15    9.62   0
  12   0  -5   11.05    8.46   0
 -12   0   5    9.55    8.86   0
  11   0  -5   43.01    9.75   0
  11   0  -5   62.89    9.05   0
 -11   0   5   51.88    9.34   0
  10   0  -5   20.61    9.61   0
  10   0  -5   44.94    9.02   0
 -10   0   5   37.40    9.01   0
   9   0  -5   46.44    8.71   0
   9   0  -5   44.51    9.60   0
  -9   0   5   56.12    6.51   0
   8   0  -5   29.95   10.24   0
   8   0  -5   32.51    8.42   0
  -8   0   5   36.19    9.88   0
   7   0  -5  328.81   11.49   0
   7   0  -5  316.32   11.16   0
  -7   0   5  294.82    8.40   0
   6   0  -5   54.49   11.50   0
   6   0  -5   45.42    7.01   0
  -6   0   5   51.23   10.39   0
   5   0  -5  147.94   12.42   0
   5   0  -5  145.86    8.50   0
  -5   0   5  152.93   11.93   0
   4   0  -5  142.15   12.31   0
   4   0  -5  154.60   11.90   0
  -4   0   5  147.24    9.31   0
   3   0  -5 3321.44   27.65   0
   3   0  -5 3437.23   24.32   0
  -3   0   5 3308.26   27.15   0
   2   0  -5   18.47   10.52   0
   2   0  -5   17.26   16.20   0
   0   0  -5   65.33   19.55   0
   0   0   5   69.52   23.47   0
  -2   0  -5 2374.74   28.01   0
   2   0   5 2377.14   24.16   0
   3   0   5   67.33   14.07   0
  -3   0  -5   66.98   15.82   0
  -4   0  -5  413.71   14.16   0
   4   0   5  416.72   10.69   0
  -5   0  -5  312.45   12.42   0
  -5   0  -5  304.46   12.53   0
   5   0   5  293.26   12.06   0
   6   0   5  109.81    7.33   0
  -6   0  -5  105.70   10.16   0
  -6   0  -5  107.69   10.35   0
  -7   0  -5   21.59    9.48   0
  -7   0  -5   30.90   10.13   0
   7   0   5   26.88    9.74   0
  -8   0  -5   22.96    6.93   0
  -8   0  -5   17.56   10.49   0
   8   0   5   23.57    9.29   0
  -9   0  -5   25.41    9.46   0
   9   0   5   -5.55    9.11   0
  -9   0  -5    7.66    8.75   0
 -10   0  -5   -5.16    9.13   0
 -10   0  -5   11.09    9.13   0
  10   0   5   15.46    6.25   0
  11   0   5    2.45    8.47   0
 -11   0  -5    9.53   11.34   0
 -11   0  -5    0.35    6.30   0
  12   0   5    5.88    8.62   0
 -12   0  -5   15.65    8.88   0
 -12   1   5   13.87    8.70   0
  12  -1  -5    3.43    6.95   0
  12  -1  -5    8.96    8.42   0
  11  -1  -5   13.26    9.12   0
  11  -1  -5   12.38    9.15   0
 -11   1   5    3.59    9.15   0
  10  -1  -5   10.43    8.73   0
 -10   1   5   10.29    9.40   0
  10  -1  -5   22.52    9.48   0
  -9   1   5   32.25    6.67   0
   9  -1  -5   37.59    9.09   0
   9  -1  -5   25.47    9.72   0
   8  -1  -5    9.08    6.24   0
   8  -1  -5   -2.79    6.91   0
  -8   1   5    7.77    9.55   0
   7  -1  -5  375.83   10.91   0
   7  -1  -5  346.27   11.76   0
  -7   1   5  360.69   11.47   0
   6  -1  -5  189.85   10.30   0
  -6   1   5  183.67   11.45   0
   6  -1  -5  171.57   11.72   0
  -6   1   5  176.13   11.26   0
   5  -1  -5   -1.02    9.57   0
  -5   1   5    2.82   11.25   0
  -5   1   5   -2.17   10.77   0
   5  -1  -5    2.84   11.59   0
   4  -1  -5   91.09   12.77   0
  -4   1   5  105.66   11.48   0
   4  -1  -5   84.39    8.47   0
  -4   1   5   94.23   11.87   0
   3  -1  -5  877.52   19.33   0
  -3   1   5  877.41   18.72   0
   3  -1  -5  908.47   16.46   0
  -3   1   5  884.22   16.87   0
   2  -1  -5  184.48   10.92   0
  -2   1   5  195.45   20.42   0
   2  -1  -5  188.44   21.29   0
   1  -1  -5  369.14   27.19   0
   1  -1  -5  382.15   19.00   0
  -1  -1  -5  574.39   30.31   0
   1   1   5  577.04   24.70   0
   2   1   5 1315.98   23.69   0
  -2  -1  -5 1332.56   25.52   0
  -3  -1  -5    9.01   15.24   0
   3   1   5   20.19    9.83   0
   4   1   5  108.40   12.08   0
  -4  -1  -5  105.63   12.98   0
  -4  -1  -5  112.81   17.13   0
  -5  -1  -5   83.04   12.28   0
  -5  -1  -5   91.09   11.66   0
   5   1   5   89.63    8.17   0
  -6  -1  -5  271.03    9.09   0
   6   1   5  284.86    8.52   0
  -6  -1  -5  277.64   14.38   0
  -7  -1  -5  213.04   10.98   0
  -7  -1  -5  210.16   11.75   0
   7   1   5  221.38   10.48   0
  -8  -1  -5  321.92   11.16   0
  -8  -1  -5  327.71   13.81   0
   8   1   5  332.66   10.75   0
   9   1   5   10.27    8.65   0
  -9  -1  -5    7.74   11.78   0
  -9  -1  -5    0.85    9.42   0
  10   1   5   -3.48    8.70   0
 -10  -1  -5   11.90    6.11   0
  11   1   5   -3.51    6.10   0
 -11  -1  -5   -9.65    6.29   0
  12   1   5   32.86    6.60   0
 -12  -1  -5   30.20    9.04   0
  12  -2  -5    3.97    8.61   0
 -12   2   5    8.38    9.05   0
  11  -2  -5   11.87    9.25   0
  11  -2  -5   -9.74    8.34   0
 -11   2   5    6.71    8.77   0
  10  -2  -5    6.89    8.57   0
  10  -2  -5    6.61    6.38   0
 -10   2   5   10.95    8.85   0
   9  -2  -5    8.63    9.13   0
   9  -2  -5   12.06    5.81   0
  -9   2   5   -0.76    9.17   0
  -8   2   5  103.01   10.11   0
   8  -2  -5  104.62    9.32   0
   8  -2  -5  109.43   10.50   0
  -8   2   5   97.21    7.44   0
  -7   2   5    4.98    9.81   0
  -7   2   5   -0.35    9.70   0
   7  -2  -5   17.69    9.06   0
   7  -2  -5    6.60    9.98   0
   6  -2  -5  370.43   12.67   0
  -6   2   5  390.53   12.22   0
  -6   2   5  390.37   11.81   0
   6  -2  -5  411.87   11.06   0
  -5   2   5  143.98   11.96   0
   5  -2  -5  135.91    8.12   0
  -5   2   5  150.15   10.47   0
   5  -2  -5  144.63   12.17   0
  -4   2   5 1236.97   17.12   0
  -4   2   5 1223.16   15.38   0
   4  -2  -5 1234.59   14.73   0
   4  -2  -5 1210.75   17.44   0
  -3   2   5  417.98   15.92   0
   3  -2  -5  414.53   13.28   0
   3  -2  -5  420.63   16.57   0
  -3   2   5  424.81   14.31   0
  -2   2   5  955.68   21.73   0
   2  -2  -5  933.73   14.16   0
   2  -2  -5  962.55   25.33   0
  -2   2   5  909.50   14.52   0
  -1   2   5 3730.80   48.74   0
   1  -2  -5 3684.82   28.52   0
   1  -2  -5 3639.75   48.97   0
  -1   2   5 3639.95   29.04   0
   0   2   5 5959.45   38.73   0
   0  -2  -5 5958.56   38.30   0
  -2  -2  -5 6729.74   43.62   0
   3   2   5  731.93   17.52   0
  -3  -2  -5  741.38   18.78   0
  -4  -2  -5   82.09   13.01   0
   4   2   5   75.49   11.92   0
  -4  -2  -5   75.06   21.49   0
  -5  -2  -5  908.74   27.00   0
  -5  -2  -5  902.99   14.88   0
   5   2   5  897.89   14.55   0
  -6  -2  -5 1049.18   14.59   0
   6   2   5 1044.41   13.87   0
  -6  -2  -5 1032.56   24.33   0
   7   2   5   30.25    7.11   0
  -7  -2  -5   32.12   12.98   0
  -7  -2  -5   23.81    9.86   0
   8   2   5   58.06    6.66   0
  -8  -2  -5   57.37    7.49   0
   9   2   5   12.98    6.50   0
  -9  -2  -5    1.42    8.92   0
  10   2   5   10.05    8.68   0
 -10  -2  -5   19.51    8.84   0
  11   2   5    3.08    8.99   0
 -11  -2  -5   -8.25    9.07   0
  12   2   5   38.09    8.43   0
 -12  -2  -5    5.70    8.78   0
  11  -3  -5    7.67    6.54   0
 -11   3   5    8.94    8.85   0
 -10   3   5   40.55    6.88   0
  10  -3  -5   46.26    6.72   0
  10  -3  -5   51.01    9.84   0
 -10   3   5   49.23    9.63   0
  -9   3   5   -6.69    9.28   0
   9  -3  -5    6.65    5.68   0
  -9   3   5    8.86    9.05   0
   9  -3  -5  -12.05    6.48   0
  -8   3   5   42.84    6.82   0
  -8   3   5   48.58    9.83   0
   8  -3  -5   49.74    8.87   0
   8  -3  -5   56.80   10.35   0
  -7   3   5  186.82   10.52   0
  -7   3   5  156.90    7.81   0
   7  -3  -5  168.29    8.21   0
   7  -3  -5  166.11    9.74   0
  -6   3   5  739.39   13.44   0
  -6   3   5  730.33   12.76   0
   6  -3  -5  738.30   13.36   0
   6  -3  -5  781.41   12.36   0
  -5   3   5   12.23    8.11   0
   5  -3  -5   -8.45    9.33   0
  -5   3   5    7.16   10.20   0
   5  -3  -5   -5.25   12.07   0
  -4   3   5  904.41   15.76   0
  -4   3   5  871.80   13.67   0
   4  -3  -5  900.11   11.30   0
   4  -3  -5  869.67   13.90   0
  -3   3   5 2417.05   19.67   0
   3  -3  -5 2523.62   19.52   0
   3  -3  -5 2469.19   24.23   0
  -3   3   5 2488.04   23.64   0
  -2   3   5  268.11   13.40   0
  -2   3   5  269.66   16.68   0
   2  -3  -5  269.46    9.94   0
   2  -3  -5  265.82   19.52   0
  -1   3   5    6.51   10.18   0
   1  -3  -5   11.57   13.53   0
  -1   3   5    2.57   15.46   0
   1  -3  -5    6.25   18.72   0
   0  -3  -5  249.14   16.37   0
   0   3   5  244.11   16.31   0
   0   3   5  254.65   22.43   0
   0  -3  -5  264.37   21.70   0
   1   3   5   16.10   15.63   0
  -1  -3  -5   15.14   19.96   0
   1   3   5   13.92   15.79   0
  -2  -3  -5  217.36   17.24   0
  -2  -3  -5  212.34   20.04   0
   2   3   5  205.79   19.24   0
   2   3   5  201.64   15.93   0
  -3  -3  -5 1588.73   21.11   0
   3   3   5 1584.80   20.65   0
   4   3   5  168.21   12.20   0
  -4  -3  -5  166.01   12.59   0
   5   3   5  224.88   10.95   0
  -5  -3  -5  225.29    9.41   0
   6   3   5   45.04   10.19   0
  -6  -3  -5   56.18   10.53   0
  -7  -3  -5  201.49    7.84   0
   7   3   5  187.75    9.79   0
   8   3   5   25.90    9.02   0
  -8  -3  -5   17.78    6.88   0
   9   3   5  359.51   10.02   0
  -9  -3  -5  336.67    8.34   0
  10   3   5    0.49    8.71   0
 -10  -3  -5    6.80    8.81   0
  11   3   5   36.79    6.34   0
 -11  -3  -5   34.23    9.48   0
  12   3   5    3.78    8.62   0
 -12  -3  -5   -0.86    8.79   0
  11  -4  -5    8.16    6.30   0
 -11   4   5    8.81    6.53   0
 -11   4   5   10.83    8.72   0
 -10   4   5  -11.07    8.28   0
 -10   4   5   -4.80    9.38   0
  10  -4  -5    9.95    9.08   0
   9  -4  -5   50.75    8.63   0
  -9   4   5   52.43    9.19   0
  -9   4   5   59.63    9.19   0
   9  -4  -5   50.70    9.43   0
  -8   4   5   11.22    8.86   0
   8  -4  -5   12.58    7.14   0
  -8   4   5    9.04    6.16   0
   8  -4  -5   11.82    8.62   0
  -7   4   5  151.15    7.68   0
   7  -4  -5  165.67   10.51   0
  -7   4   5  166.27    7.66   0
   7  -4  -5  166.94    7.06   0
  -6   4   5   22.22   10.02   0
  -6   4   5    7.79    8.89   0
   6  -4  -5   16.47    8.26   0
   6  -4  -5    9.46    7.63   0
  -5   4   5  502.19   10.77   0
   5  -4  -5  524.55   11.04   0
  -5   4   5  507.91   11.67   0
   5  -4  -5  497.22   13.51   0
  -4   4   5 2464.34   18.45   0
  -4   4   5 2516.62   21.11   0
   4  -4  -5 2551.81   17.82   0
   4  -4  -5 2416.92   21.29   0
   3  -4  -5 3990.68   21.07   0
  -3   4   5 3966.52   22.78   0
   3  -4  -5 3921.58   27.30   0
  -3   4   5 3977.03   27.11   0
   2  -4  -5  439.81   15.82   0
   2  -4  -5  462.84   13.21   0
  -2   4   5  444.52   16.28   0
  -2   4   5  432.88   13.71   0
  -1   4   5  241.11   13.98   0
   1  -4  -5  250.64   13.74   0
   1  -4  -5  237.31   15.14   0
  -1   4   5  235.88   17.55   0
   0   4   5 1079.48   18.99   0
   0  -4  -5 1100.23   18.86   0
   0   4   5 1102.85   22.17   0
   0  -4  -5 1069.21   22.05   0
   1   4   5 2713.84   29.57   0
   1   4   5 2677.48   27.04   0
  -1  -4  -5 2686.56   27.65   0
   2   4   5 3267.29   34.26   0
   2   4   5 3268.63   28.18   0
   3   4   5 1240.88   18.37   0
   3   4   5 1246.84   31.78   0
  -4  -4  -5  611.57   14.23   0
   4   4   5  601.71   14.23   0
   5   4   5  636.39   10.57   0
  -5  -4  -5  635.66   13.68   0
   6   4   5  524.61   12.34   0
  -6  -4  -5  529.71   13.09   0
   7   4   5  585.05   11.34   0
  -7  -4  -5  579.13    9.53   0
   8   4   5  402.06   10.52   0
  -8  -4  -5  378.46    8.66   0
   9   4   5   79.07    8.85   0
  -9  -4  -5   70.46    9.13   0
 -10  -4  -5   45.48    9.40   0
  10   4   5   24.32    8.76   0
  11   4   5   12.89    8.61   0
 -11  -4  -5   -2.22    9.17   0
  12   4   5   13.16    5.98   0
 -12  -4  -5   14.06    8.61   0
 -11   5   5    3.56    8.83   0
 -11   5   5   -6.03    8.84   0
  11  -5  -5   -3.08    6.48   0
 -10   5   5   -7.04    8.67   0
  10  -5  -5   11.75    6.51   0
 -10   5   5   -2.94    6.31   0
  -9   5   5   33.36    9.49   0
   9  -5  -5   28.64    9.19   0
  -9   5   5   22.37    9.43   0
   8  -5  -5    7.31    6.75   0
  -8   5   5   17.53    8.90   0
  -8   5   5   17.11    8.97   0
   8  -5  -5   -0.39    8.23   0
  -7   5   5   -1.59    7.32   0
  -7   5   5   -5.70    9.02   0
   7  -5  -5    8.69    8.47   0
   7  -5  -5    7.17    9.88   0
  -6   5   5  147.76   10.28   0
   6  -5  -5  164.81    9.56   0
   6  -5  -5  123.54   11.32   0
  -6   5   5  141.74   10.01   0
  -5   5   5  528.67   10.67   0
  -5   5   5  497.02   10.87   0
   5  -5  -5  534.98    8.73   0
   5  -5  -5  505.88   13.53   0
  -4   5   5  367.61   12.99   0
   4  -5  -5  374.24    8.41   0
  -4   5   5  354.14    8.95   0
   4  -5  -5  365.79   13.17   0
   3  -5  -5  272.27   13.34   0
   3  -5  -5  283.17   11.17   0
  -3   5   5  252.36    8.64   0
  -3   5   5  259.99   13.21   0
   2  -5  -5  135.39   12.41   0
  -2   5   5  117.68   11.69   0
   2  -5  -5  125.62   11.03   0
  -2   5   5  133.28   12.67   0
  -1   5   5  412.87   14.92   0
  -1   5   5  419.28   13.93   0
   1  -5  -5  419.97   10.58   0
   1  -5  -5  417.47   15.20   0
   0   5   5   65.92   12.15   0
   0  -5  -5   59.99   13.22   0
   0  -5  -5   59.11   11.98   0
   0   5   5   61.25   12.75   0
   1   5   5  261.24   13.77   0
   1   5   5  269.43   14.11   0
   3   5   5   35.30   14.75   0
   3   5   5   34.34   11.31   0
   4   5   5  256.56   20.74   0
   4   5   5  254.40   12.32   0
   5   5   5  266.92   11.85   0
  -5  -5  -5  272.49    9.52   0
   6   5   5 1060.19   14.09   0
  -6  -5  -5 1035.75   14.21   0
   7   5   5   -1.14    6.06   0
  -7  -5  -5   -8.99    8.75   0
   8   5   5   15.02    6.54   0
  -8  -5  -5   14.60    6.85   0
  -9  -5  -5  128.82    7.47   0
   9   5   5  110.76    8.91   0
  10   5   5   -9.47    5.94   0
 -10  -5  -5   -1.96    8.88   0
  11   5   5   29.68    6.20   0
 -11  -5  -5   32.55    6.64   0
 -12  -5  -5    5.23    6.60   0
  12   5   5   12.00    6.03   0
 -10   6   5    6.35    8.84   0
 -10   6   5   -1.13    8.82   0
  10  -6  -5    0.34    9.15   0
  -9   6   5   16.40    9.55   0
  -9   6   5   12.61    9.13   0
   9  -6  -5   16.87    9.82   0
  -8   6   5   11.96    9.33   0
  -8   6   5   23.56    6.84   0
   8  -6  -5   15.56    6.68   0
  -7   6   5   -0.72    9.58   0
  -7   6   5    3.91    6.17   0
   7  -6  -5   -9.26   10.13   0
  -6   6   5  207.07    8.64   0
  -6   6   5  211.36   10.26   0
   6  -6  -5  231.31    9.83   0
   6  -6  -5  200.25    8.24   0
   5  -6  -5  383.22   12.11   0
  -5   6   5  387.96   12.15   0
  -5   6   5  386.10   10.27   0
   5  -6  -5  388.95   10.18   0
   4  -6  -5    9.69   10.55   0
  -4   6   5    3.10    8.93   0
  -4   6   5    1.46   10.73   0
   4  -6  -5    4.90    6.18   0
  -3   6   5  255.51   12.33   0
   3  -6  -5  246.66   11.54   0
  -3   6   5  240.86   10.92   0
   3  -6  -5  253.37    8.26   0
   2  -6  -5 1615.34   18.22   0
  -2   6   5 1598.13   18.36   0
  -2   6   5 1592.68   16.07   0
   2  -6  -5 1655.86   16.06   0
   1  -6  -5   63.33   11.42   0
  -1   6   5   71.09   11.38   0
  -1   6   5   63.46   10.93   0
   0   6   5    3.70   10.78   0
   0  -6  -5    2.63   11.54   0
   0   6   5    6.69   10.95   0
   1   6   5  212.08   11.99   0
   1   6   5  225.87   12.58   0
   2   6   5  763.58   15.17   0
   2   6   5  719.85   14.91   0
   3   6   5   30.96   10.73   0
   3   6   5   29.14   13.10   0
   4   6   5  270.98   15.87   0
   4   6   5  274.41   12.02   0
   5   6   5    4.77   16.80   0
   5   6   5    4.13    9.77   0
   6   6   5 1374.45   14.50   0
   7   6   5   48.07    9.51   0
   8   6   5   18.03    9.18   0
  -8  -6  -5   33.33    6.46   0
   9   6   5   57.29    9.18   0
  -9  -6  -5   48.10    9.23   0
  10   6   5   27.80    8.95   0
 -10  -6  -5   15.38    9.40   0
  11   6   5   14.04    8.59   0
 -11  -6  -5    8.59    8.59   0
  12   6   5   43.31    6.40   0
 -12  -6  -5   39.16    9.00   0
 -10   7   5    2.11    6.26   0
  10  -7  -5   10.87    9.40   0
 -10   7   5   13.03    8.73   0
   9  -7  -5   23.63    9.30   0
  -9   7   5   19.16    9.31   0
  -9   7   5   19.08    8.92   0
   8  -7  -5   24.54    9.55   0
  -8   7   5   19.25    9.32   0
  -8   7   5   18.46    9.05   0
   7  -7  -5    6.12    9.60   0
  -7   7   5    1.44    9.59   0
  -7   7   5   15.91    8.40   0
  -6   7   5  327.45   11.03   0
   6  -7  -5  334.69   11.62   0
  -6   7   5  299.72    9.96   0
   5  -7  -5   41.20   10.14   0
  -5   7   5   32.88    7.10   0
  -5   7   5   38.26    8.49   0
  -4   7   5  134.23   11.13   0
   4  -7  -5  131.99   10.81   0
  -4   7   5  130.49    7.24   0
  -3   7   5    6.12    8.92   0
  -3   7   5    8.32    8.11   0
   3  -7  -5   24.22    9.59   0
  -2   7   5  162.19   10.15   0
   2  -7  -5  172.87   11.27   0
  -2   7   5  176.47   12.02   0
  -1   7   5    2.37   10.40   0
  -1   7   5   17.66    9.85   0
   1  -7  -5   17.35   10.55   0
   0  -7  -5  826.60   14.42   0
   0   7   5  840.51   14.55   0
   0   7   5  805.29   12.02   0
   1   7   5   74.50   10.56   0
   1   7   5   69.82   10.23   0
   2   7   5  631.96   13.25   0
   2   7   5  636.49   13.20   0
   3   7   5 1234.31   17.53   0
   4   7   5  745.20   11.40   0
   5   7   5  198.27    8.30   0
   6   7   5   97.08    9.22   0
   7   7   5  575.99    9.52   0
   7   7   5  582.11   29.94   0
   8   7   5   27.67    9.44   0
   9   7   5   13.80    6.44   0
  10   7   5   -2.77    5.49   0
  11   7   5  210.13    9.47   0
  12   7   5    0.20    5.82   0
 -10   8   5    6.67    6.89   0
  10  -8  -5    3.94    9.59   0
 -10   8   5    1.23    8.80   0
   9  -8  -5    0.34    9.42   0
  -9   8   5    9.02    6.49   0
  -9   8   5    9.72    8.46   0
   8  -8  -5  209.62    8.63   0
  -8   8   5  216.92   10.76   0
  -8   8   5  176.04    8.06   0
  -7   8   5  196.13   10.38   0
  -7   8   5  180.22    9.50   0
   7  -8  -5  178.12   10.32   0
   6  -8  -5  139.77   10.01   0
  -6   8   5  144.33    9.15   0
  -6   8   5  138.06    7.90   0
  -5   8   5    2.29    8.35   0
   5  -8  -5    0.81    9.81   0
  -5   8   5   -4.17    9.74   0
   4  -8  -5  185.89   10.60   0
  -4   8   5  161.75    7.26   0
  -4   8   5  181.36   10.86   0
  -3   8   5   94.54   10.67   0
   3  -8  -5   87.89   10.47   0
  -3   8   5   94.99    9.09   0
   2  -8  -5   49.46   10.63   0
  -2   8   5   48.62    8.90   0
  -2   8   5   51.65   10.13   0
  -1   8   5   81.63   10.97   0
  -1   8   5   82.59    9.33   0
   1  -8  -5   86.50   10.28   0
   0   8   5  234.08   10.83   0
   0  -8  -5  240.17   11.65   0
   0   8   5  253.70   11.71   0
   1   8   5   63.49   10.15   0
   1   8   5   56.98   10.49   0
   2   8   5   88.06   10.32   0
   2   8   5  116.71    9.94   0
   3   8   5   17.43   10.10   0
   3   8   5   14.37    9.15   0
   4   8   5  229.14   11.71   0
   5   8   5  206.73   10.64   0
   6   8   5    2.62    5.97   0
   7   8   5   87.01    6.77   0
   8   8   5  159.52    6.94   0
   8   8   5  163.19   22.68   0
   9   8   5  124.91    9.42   0
  10   8   5   17.20    8.86   0
  11   8   5   20.30    8.70   0
  12   8   5    6.01    8.23   0
  -9   9   5   13.11    6.36   0
   9  -9  -5   27.25    8.99   0
  -9   9   5    2.84    8.95   0
   8  -9  -5  107.10   10.29   0
  -8   9   5   74.23   10.12   0
  -8   9   5  103.75    9.36   0
  -7   9   5    6.37    6.23   0
   7  -9  -5    7.50    8.80   0
  -7   9   5    1.88    6.25   0
  -6   9   5   20.59    9.02   0
  -6   9   5   15.01    5.93   0
   6  -9  -5   23.93    8.94   0
  -5   9   5   24.86    8.40   0
   5  -9  -5   17.93    9.69   0
  -5   9   5   25.08    8.89   0
  -4   9   5  343.45   10.27   0
  -4   9   5  364.43    8.88   0
   4  -9  -5  356.48   11.16   0
  -3   9   5  113.11    6.76   0
  -3   9   5  117.65   10.52   0
   3  -9  -5  130.40   10.03   0
   2  -9  -5   11.19    9.88   0
  -2   9   5    4.21    6.03   0
  -2   9   5    2.47    7.07   0
  -1   9   5  530.11   13.03   0
  -1   9   5  536.17   11.25   0
   1  -9  -5  550.34   12.64   0
   0  -9  -5   35.88   10.65   0
   0   9   5   42.10    7.35   0
   0   9   5   27.26    9.49   0
   1   9   5  477.11   10.26   0
   1   9   5  498.71   12.54   0
   2   9   5   10.20    8.85   0
   2   9   5   -0.03   10.18   0
   3   9   5   47.86   10.13   0
   3   9   5   40.92    8.55   0
   5   9   5   28.50    8.99   0
   6   9   5   97.04    9.29   0
   7   9   5  137.94    9.50   0
   8   9   5  103.42    9.29   0
   8   9   5  106.17   15.70   0
   9   9   5   33.59    9.41   0
  10   9   5   44.36    8.75   0
  11   9   5   37.31    8.74   0
  12   9   5   22.87    8.75   0
  -9  10   5    8.61    8.67   0
  -9  10   5   16.74    9.21   0
   9 -10  -5   34.47    9.53   0
  -8  10   5   31.69    6.78   0
   8 -10  -5   43.27    9.35   0
  -8  10   5   28.29    8.66   0
  -7  10   5  103.50    7.07   0
  -7  10   5  102.76   10.01   0
   7 -10  -5  100.26    9.95   0
  -6  10   5   14.24    8.65   0
  -6  10   5   -4.38    7.91   0
   6 -10  -5    4.34    6.33   0
   5 -10  -5   30.93    8.90   0
  -5  10   5    6.61    6.85   0
  -5  10   5   14.19    8.46   0
  -4  10   5   34.82    9.10   0
   4 -10  -5   13.15    9.36   0
  -4  10   5   15.64    8.21   0
  -3  10   5  362.05    8.15   0
  -3  10   5  360.52   11.24   0
   3 -10  -5  379.13   10.89   0
  -2  10   5   44.36    8.88   0
   2 -10  -5   50.55    7.17   0
  -2  10   5   43.34    9.84   0
  -1  10   5   16.55    9.81   0
  -1  10   5   20.70    8.78   0
   1 -10  -5   18.51    9.55   0
   0  10   5  693.53   13.09   0
   0  10   5  713.21   11.68   0
   0 -10  -5  693.67   12.85   0
   1  10   5 1010.13   13.50   0
   1  10   5 1004.82   14.26   0
   2  10   5    8.19    9.74   0
   2  10   5   -8.25    8.82   0
   3  10   5    3.54    6.45   0
   4  10   5   35.24    6.73   0
   5  10   5  620.18   11.74   0
   6  10   5   46.17    6.70   0
   7  10   5   28.18    9.04   0
   8  10   5   32.36    8.52   0
   9  10   5   96.41    9.55   0
   9  10   5   98.48   18.45   0
  10  10   5   61.06    7.02   0
  11  10   5   10.38    5.76   0
  12  10   5    7.35    6.10   0
   8 -11  -5    2.33    9.09   0
  -8  11   5   20.47    8.61   0
  -8  11   5   11.30    8.69   0
  -7  11   5   64.68    6.44   0
   7 -11  -5   63.39    9.70   0
  -7  11   5   45.18   10.09   0
   6 -11  -5   17.64    6.61   0
  -6  11   5   18.77    8.11   0
  -6  11   5   19.62    9.46   0
  -5  11   5   21.44    8.15   0
  -5  11   5   25.62    9.27   0
   5 -11  -5   16.77    6.07   0
  -4  11   5   12.64    8.63   0
  -4  11   5   11.28    6.62   0
   4 -11  -5   -0.94    6.43   0
   3 -11  -5   88.25    7.20   0
  -3  11   5   87.49    9.54   0
  -3  11   5   81.82    8.33   0
   2 -11  -5   -0.33    6.19   0
  -2  11   5   -2.37    9.22   0
  -2  11   5   10.20    8.21   0
   1 -11  -5    0.07    6.47   0
  -1  11   5   13.26    9.23   0
  -1  11   5   12.57    6.15   0
   0 -11  -5    6.60    6.28   0
   0  11   5   13.70    8.65   0
   0  11   5   -0.66    9.53   0
   1  11   5   66.24    8.89   0
   1  11   5   50.17   10.20   0
   2  11   5   27.91    9.07   0
   2  11   5   31.07    9.68   0
   3  11   5   12.59    9.46   0
   4  11   5  191.10    9.94   0
   5  11   5   46.80    6.69   0
   5  11   5   51.11    9.04   0
   6  11   5    4.18    8.88   0
   7  11   5   42.58    8.85   0
   8  11   5  107.54    9.72   0
   9  11   5   11.84   12.99   0
   9  11   5   17.05    8.58   0
  10  11   5   17.02    8.46   0
  11  11   5   16.91    8.53   0
  -7  12   5   10.59    8.31   0
   7 -12  -5  -10.52    8.76   0
  -7  12   5   12.85    8.79   0
  -6  12   5   23.65    9.44   0
  -6  12   5   12.75    5.96   0
   6 -12  -5   14.10    9.19   0
  -5  12   5   39.79    5.92   0
  -5  12   5   44.92    9.80   0
   5 -12  -5   41.57    9.04   0
   4 -12  -5   32.58    9.09   0
  -4  12   5   41.89   10.18   0
  -4  12   5   38.57    6.18   0
  -3  12   5  154.39   10.10   0
  -3  12   5  164.22    9.11   0
   3 -12  -5  152.98    9.54   0
  -2  12   5  122.09    9.46   0
   2 -12  -5  138.34    9.44   0
  -2  12   5  120.79    8.77   0
   1 -12  -5  264.12    8.10   0
  -1  12   5  301.15    9.94   0
  -1  12   5  277.23    7.88   0
   0  12   5   86.19    6.90   0
   0 -12  -5   81.66    9.54   0
   0  12   5   74.28    9.63   0
   1  12   5  497.41   11.15   0
   1  12   5  510.14   11.27   0
   2  12   5  506.76    9.61   0
   2  12   5  546.40   10.88   0
   3  12   5   83.93    6.90   0
   3  12   5   89.74    8.97   0
   4  12   5    5.45    9.14   0
   5  12   5   52.93    9.71   0
   6  12   5  331.26   10.07   0
   6  12   5  325.76   10.30   0
   7  12   5   -1.50    6.20   0
   8  12   5   51.30    9.46   0
   9  12   5   21.97    8.62   0
  10  12   5   42.04    9.06   0
  10  12   5   43.17   16.22   0
  10  12   5   39.40   15.67   0
  11  12   5   -2.20    8.53   0
  -7  13   5   15.83    8.89   0
  -7  13   5    1.25    5.68   0
   7 -13  -5   10.98    6.44   0
   6 -13  -5   22.52    9.12   0
  -6  13   5   21.57    8.99   0
  -6  13   5    8.26    8.22   0
  -5  13   5   20.25    8.29   0
   5 -13  -5   13.02    9.09   0
  -5  13   5    8.78    9.52   0
   4 -13  -5    7.47    8.99   0
  -4  13   5   13.27    8.18   0
  -4  13   5   21.17    9.23   0
   3 -13  -5    2.74    5.73   0
  -3  13   5   14.20    7.80   0
  -3  13   5    5.58    6.06   0
  -2  13   5  150.91    9.11   0
   2 -13  -5  166.45    9.67   0
  -2  13   5  172.04    7.70   0
  -1  13   5   12.50    9.26   0
   1 -13  -5    5.89    6.11   0
  -1  13   5   -2.02    5.82   0
   0  13   5   57.38    8.48   0
   0  13   5   38.86    9.03   0
   0 -13  -5   47.30    9.09   0
   1  13   5   18.35    8.51   0
   1  13   5   -0.37    8.62   0
   2  13   5    8.35    8.56   0
   2  13   5   24.68    8.85   0
   3  13   5   -0.80    9.09   0
   3  13   5    5.39    6.20   0
   4  13   5   33.35    9.22   0
   5  13   5  389.20   10.46   0
   6  13   5   30.59    8.75   0
   6  13   5   23.32    8.54   0
   7  13   5   21.50    8.95   0
   7  13   5   17.87    6.24   0
   8  13   5   16.56    8.73   0
   9  13   5   77.21    9.09   0
  10  13   5    0.86    8.71   0
  10  13   5    4.62   12.84   0
  10  13   5    8.90   11.87   0
  -6  14   5    1.17    8.11   0
   6 -14  -5   -3.31    9.14   0
  -6  14   5   16.21    8.70   0
   5 -14  -5   13.79    8.52   0
  -5  14   5    6.88    8.10   0
  -5  14   5   21.10    8.91   0
   4 -14  -5   44.37    9.21   0
  -4  14   5   32.77    8.55   0
  -4  14   5   55.93    9.62   0
  -3  14   5   60.46    8.20   0
   3 -14  -5   66.10    9.33   0
  -3  14   5   63.04    7.19   0
   2 -14  -5   72.70    9.03   0
  -2  14   5   64.34    6.55   0
  -2  14   5   82.30    9.90   0
   1 -14  -5   74.82    9.14   0
  -1  14   5   83.18    9.18   0
  -1  14   5   74.23    9.50   0
   0  14   5  140.31    7.76   0
   0 -14  -5  126.88    9.06   0
   0  14   5  161.11    9.09   0
   1  14   5  422.36   11.41   0
   1  14   5  375.64   10.21   0
   2  14   5  147.82    9.31   0
   2  14   5  154.84    9.82   0
   3  14   5   40.03    9.14   0
   3  14   5   43.52    8.57   0
   4  14   5  125.75    6.74   0
   4  14   5  120.29    9.16   0
   5  14   5  260.01   10.12   0
   6  14   5    6.71    8.67   0
   6  14   5   24.23    8.89   0
   7  14   5  141.99    9.39   0
   7  14   5   93.84    9.15   0
   8  14   5   39.52    8.90   0
   8  14   5   36.23    8.73   0
   9  14   5   30.59    8.86   0
  10  14   5   19.84    8.91   0
  10  14   5   13.85   10.82   0
  -5  15   5   11.41    7.88   0
  -5  15   5    9.03    6.32   0
   5 -15  -5   14.50    8.83   0
  -4  15   5   17.78    9.05   0
  -4  15   5   16.31    8.14   0
   4 -15  -5   19.31    8.71   0
  -3  15   5   14.58    8.47   0
  -3  15   5    9.56    5.59   0
   3 -15  -5   15.46    8.26   0
   2 -15  -5    9.72    8.58   0
  -2  15   5    9.27    8.07   0
  -2  15   5    8.73    6.29   0
  -1  15   5  151.19    9.83   0
  -1  15   5  152.56    9.19   0
   1 -15  -5  113.28    9.41   0
   0  15   5   -4.01    6.39   0
   0 -15  -5    9.75    8.74   0
   0  15   5   13.86    8.58   0
   1  15   5   28.92    8.63   0
   1  15   5    0.21    8.34   0
   2  15   5  117.83    9.19   0
   2  15   5  109.42    7.31   0
   3  15   5   13.44    8.60   0
   3  15   5    8.67    8.47   0
   4  15   5    9.92    8.00   0
   4  15   5   17.61    8.54   0
   5  15   5   92.46    6.62   0
   6  15   5   93.96    9.36   0
   6  15   5  125.03    9.16   0
   7  15   5    7.05    6.37   0
   7  15   5    3.20    8.73   0
   8  15   5   17.76    8.80   0
   8  15   5   -6.49    8.58   0
   9  15   5   27.37    8.48   0
   9  15   5   15.82    8.79   0
  -4  16   5   -3.04    8.98   0
  -4  16   5    4.35    5.73   0
   4 -16  -5   -5.28    8.56   0
  -3  16   5   12.07    8.69   0
  -3  16   5    8.93    8.07   0
   3 -16  -5    9.07    8.45   0
  -2  16   5   20.73    8.16   0
   2 -16  -5   34.13    6.04   0
  -2  16   5   48.01    9.09   0
  -1  16   5   34.09    8.65   0
  -1  16   5   31.57    6.05   0
   1 -16  -5   22.88    8.80   0
   0  16   5   62.19    9.38   0
   0  16   5   61.78    8.33   0
   0 -16  -5   55.56    8.68   0
   1  16   5   10.55    8.62   0
   1  16   5    9.54    8.87   0
   2  16   5   73.16    9.33   0
   2  16   5   87.14    9.00   0
   3  16   5   12.30    8.57   0
   3  16   5    0.60    8.66   0
   4  16   5   40.31    9.15   0
   4  16   5   42.96    8.49   0
   5  16   5   17.73    8.43   0
   5  16   5    4.66    8.05   0
   6  16   5   41.01    8.90   0
   6  16   5   50.03    8.48   0
   7  16   5    6.08    8.64   0
   7  16   5   -0.24    5.98   0
   8  16   5    5.46    6.29   0
   8  16   5    7.54    6.22   0
   8  16   5    4.17    8.16   0
  -3  17   5   17.89    9.12   0
   3 -17  -5    2.82    8.47   0
  -3  17   5   -5.13    7.80   0
  -2  17   5   -2.04    8.30   0
  -2  17   5    4.50    8.64   0
   2 -17  -5   19.08    8.61   0
   1 -17  -5   -3.03    8.39   0
  -1  17   5   -0.29    8.68   0
  -1  17   5   16.18    8.40   0
   0  17   5   57.63    9.18   0
   0  17   5   50.83    8.88   0
   1  17   5   21.24    8.56   0
   1  17   5   22.21    8.60   0
   2  17   5   15.26    8.55   0
   2  17   5   22.69    8.51   0
   3  17   5   31.16    6.68   0
   3  17   5   42.58    8.40   0
   4  17   5   86.07    8.88   0
   4  17   5   64.98    8.98   0
   5  17   5   38.11    8.76   0
   5  17   5   25.88    8.36   0
   6  17   5    9.31    8.21   0
   6  17   5   13.06    6.36   0
   7  17   5   26.22    8.37   0
   7  17   5   24.86    6.30   0
   7  17   5   21.63    8.92   0
   1 -18  -5    0.26    8.54   0
  -1  18   5   -0.82    6.11   0
  -1  18   5   -4.17    8.29   0
   0  18   5   18.39    8.89   0
   0  18   5    6.40    8.35   0
   1  18   5    8.25    8.44   0
   1  18   5   25.74    8.80   0
   2  18   5   -6.72    6.33   0
   2  18   5   16.94    8.25   0
   3  18   5    5.43    8.77   0
   3  18   5   12.29    8.17   0
   4  18   5   19.90    8.51   0
   4  18   5   25.68    8.84   0
   5  18   5   23.02    8.59   0
   5  18   5    5.22    8.18   0
   6  18   5    3.45    8.08   0
   6  18   5   17.90    8.61   0
   4  17  -6    8.49    8.39   0
   3  17  -6   27.93    8.59   0
   2  17  -6   15.40    6.10   0
   1  17  -6   12.17    8.48   0
   0  17  -6   10.46    8.22   0
   0 -17   6   21.86    8.03   0
   6  16  -6    6.72    5.72   0
   5  16  -6   36.55    8.45   0
   4  16  -6    7.30    5.70   0
   3  16  -6   23.85    8.09   0
   2  16  -6   19.15    8.29   0
   1  16  -6   17.98    5.95   0
   0 -16   6   -5.40    6.15   0
   0  16  -6   11.48    5.71   0
   1 -16   6   -1.35    5.90   0
  -1  16  -6    8.38    8.43   0
   2 -16   6   19.82    5.97   0
  -2  16  -6    6.82    8.36   0
   8  15  -6    1.09    8.50   0
   8  15  -6   -0.50    8.12   0
   7  15  -6   16.27    8.13   0
   6  15  -6   33.86    8.60   0
   5  15  -6   -2.34    8.35   0
   4  15  -6   -6.09    8.33   0
   3  15  -6   57.47    8.69   0
   2  15  -6  121.05    9.05   0
  -1 -15   6   -7.24    6.05   0
   1  15  -6    5.62    8.25   0
   0 -15   6    4.97    8.38   0
   0  15  -6    0.31    8.38   0
  -1  15  -6   20.63    6.02   0
   1 -15   6    5.63    6.07   0
  -2  15  -6   91.64    8.72   0
   2 -15   6   73.53    6.98   0
  -3  15  -6   43.13    8.54   0
   3 -15   6   49.66    8.86   0
  -4  15  -6    4.00    8.91   0
   4 -15   6   -7.17    8.75   0
   8  14  -6  147.71    9.07   0
   8  14  -6  118.01    9.22   0
   7  14  -6   12.34    7.86   0
   6  14  -6    4.58    8.31   0
   5  14  -6   27.12    8.00   0
   4  14  -6  110.51    6.50   0
   3  14  -6   17.98    5.72   0
   2  14  -6   12.61    8.22   0
  -1 -14   6   64.07    6.30   0
   1  14  -6   73.90    8.53   0
   0 -14   6  239.81    7.67   0
   0  14  -6  242.84    9.74   0
  -1  14  -6   -4.90    6.11   0
   1 -14   6   -0.32    8.63   0
   2 -14   6   21.55    5.81   0
  -2  14  -6   19.44    8.57   0
  -3  14  -6   -1.98    5.88   0
   3 -14   6   -4.03    8.34   0
   4 -14   6   -2.18    6.09   0
  -4  14  -6    4.33    8.34   0
   5 -14   6   -1.36    8.51   0
  -5  14  -6   12.14    8.50   0
  -5  14  -6    9.05    8.71   0
   9  13  -6   18.60    8.17   0
   9  13  -6   23.63    8.45   0
   8  13  -6   51.65    8.33   0
   8  13  -6   53.72    8.64   0
   7  13  -6   75.34    8.62   0
   7  13  -6   70.20    6.27   0
   6  13  -6   48.95    8.32   0
   5  13  -6  110.17    8.85   0
   4  13  -6   10.23    8.28   0
   3  13  -6   21.15    8.61   0
   2  13  -6   13.04    8.38   0
   1  13  -6    5.10    5.91   0
  -1 -13   6    3.44    5.92   0
   0 -13   6   11.79    8.53   0
   0  13  -6    7.76    5.91   0
  -1  13  -6   13.36    5.98   0
   1 -13   6   14.11    8.40   0
  -2  13  -6   -3.69    8.47   0
   2 -13   6    3.31    5.99   0
   3 -13   6   44.77    6.48   0
  -3  13  -6   34.37    9.09   0
  -4  13  -6   23.11    6.18   0
   4 -13   6   21.10    8.63   0
  -5  13  -6   17.23    8.71   0
  -5  13  -6   12.79    6.14   0
   5 -13   6   28.13    8.49   0
  -6  13  -6   10.38    8.63   0
  -6  13  -6    5.15    8.74   0
   6 -13   6   11.28    5.95   0
  10  12  -6   42.91    8.74   0
  10  12  -6   47.71    8.33   0
   9  12  -6   46.25    8.40   0
   9  12  -6   41.99    8.60   0
   8  12  -6   65.82    8.70   0
   8  12  -6   60.18    6.44   0
   7  12  -6  193.99    8.88   0
   7  12  -6  159.26    8.95   0
   6  12  -6  131.44    9.08   0
   5  12  -6   72.25    8.45   0
   4  12  -6  233.18    9.06   0
   3  12  -6   14.74    8.27   0
   2  12  -6  169.86    6.76   0
  -1 -12   6   54.27    6.13   0
   1  12  -6   55.15    9.24   0
   0 -12   6  298.57    7.72   0
   0  12  -6  300.77    9.83   0
   1 -12   6   89.98    9.12   0
  -1  12  -6  107.37    6.67   0
  -2  12  -6  165.74    7.32   0
   2 -12   6  152.89    9.41   0
   3 -12   6    9.20    8.55   0
  -3  12  -6   -1.29    5.75   0
  -4  12  -6    2.99    8.68   0
   4 -12   6    7.67    8.47   0
   5 -12   6   27.86    8.64   0
  -5  12  -6   19.83    8.74   0
   6 -12   6    7.78    8.63   0
  -6  12  -6   -1.47    8.41   0
  -6  12  -6    9.15    8.56   0
   7 -12   6    7.41    8.47   0
  -7  12  -6    2.21    8.82   0
  -7  12  -6   10.81    6.27   0
  10  11  -6   16.94    8.60   0
   9  11  -6   13.50    5.80   0
   9  11  -6    4.39    8.25   0
   8  11  -6  122.48    8.63   0
   8  11  -6  122.14    6.68   0
   7  11  -6   80.36    6.08   0
   7  11  -6   93.02    8.57   0
   6  11  -6   20.92    5.93   0
   5  11  -6    4.82    8.25   0
   4  11  -6   43.38    8.26   0
   3  11  -6   63.90    8.27   0
   2  11  -6  177.62    7.20   0
   1  11  -6   28.12    8.90   0
  -1 -11   6   17.40    6.37   0
   0  11  -6  436.20   10.51   0
   0 -11   6  430.47   10.41   0
  -1  11  -6    8.92    6.18   0
   1 -11   6    7.93    8.40   0
  -2  11  -6   75.44    8.95   0
   2 -11   6   56.65    9.30   0
   3 -11   6   11.72    6.42   0
  -3  11  -6   15.53    6.68   0
   4 -11   6   57.89    6.52   0
  -4  11  -6   57.13    6.65   0
  -5  11  -6   23.04    8.83   0
   5 -11   6   35.88    6.23   0
  -6  11  -6   11.11    8.23   0
  -6  11  -6    5.32    6.35   0
   6 -11   6   12.12    8.90   0
   7 -11   6   18.62    8.87   0
  -7  11  -6   -4.09    6.36   0
  -7  11  -6    7.21    8.45   0
  11  10  -6  -11.39    6.08   0
  11  10  -6    3.29    8.93   0
  10  10  -6   46.18    9.59   0
  10  10  -6   40.32    8.66   0
   9  10  -6   10.01    5.94   0
   8  10  -6  132.78    9.30   0
   7  10  -6   16.53    8.82   0
   7  10  -6   21.79    8.64   0
   6  10  -6   89.45    8.53   0
   5  10  -6   48.42    8.26   0
   4  10  -6   50.42    8.63   0
   3  10  -6    7.00    6.12   0
   2  10  -6   24.29    8.98   0
   1  10  -6  589.94   11.20   0
  -1 -10   6  589.85   11.15   0
   0 -10   6  620.17   11.59   0
   0  10  -6  638.10    9.25   0
  -1  10  -6   94.59    9.43   0
   1 -10   6  109.97    6.90   0
  -2  10  -6   10.64    8.64   0
   2 -10   6   20.81    8.63   0
   3 -10   6  174.18    9.33   0
  -3  10  -6  143.92    7.29   0
  -4  10  -6   89.02    9.41   0
   4 -10   6   88.30    9.48   0
  -5  10  -6    8.22    6.32   0
   5 -10   6   11.34    8.75   0
  -6  10  -6   26.74    9.09   0
   6 -10   6    8.14    6.17   0
  -6  10  -6   -2.54    6.06   0
  -7  10  -6   29.48    9.07   0
   7 -10   6   20.78    6.28   0
  -7  10  -6    9.33    6.26   0
  -8  10  -6    1.93    8.80   0
   8 -10   6   -3.93    8.81   0
  -8  10  -6    4.16    8.27   0
  11   9  -6   26.70    8.72   0
  11   9  -6   -3.88    8.56   0
  10   9  -6   23.21    9.39   0
  10   9  -6   26.24    9.10   0
   9   9  -6    3.90    8.21   0
   8   9  -6   61.22    8.79   0
   7   9  -6  207.42    9.66   0
   6   9  -6  314.11    9.63   0
   6   9  -6  318.18    9.75   0
   5   9  -6   24.16    8.72   0
   4   9  -6  499.44   10.73   0
   3   9  -6 1490.74   12.12   0
   2   9  -6  349.85   10.25   0
  -1  -9   6   24.76    8.97   0
   1   9  -6    9.17    6.09   0
   0  -9   6    1.71    6.43   0
   0   9  -6    9.60    6.36   0
   1  -9   6 1191.23   11.71   0
  -1   9  -6 1267.80   13.60   0
  -2   9  -6   61.84    9.40   0
   2  -9   6   69.19    9.33   0
  -3   9  -6  108.75    9.67   0
   3  -9   6  103.70    9.36   0
   4  -9   6   58.38    6.52   0
  -4   9  -6   57.65    9.09   0
  -5   9  -6   91.44    7.18   0
   5  -9   6  115.76    9.58   0
  -6   9  -6   17.41    8.37   0
   6  -9   6   11.41    5.89   0
  -6   9  -6    8.82    8.92   0
  -7   9  -6    8.61    9.12   0
   7  -9   6   32.19    8.89   0
  -7   9  -6   11.42    8.17   0
  -8   9  -6   18.08    8.81   0
  -8   9  -6   -8.28    8.45   0
   8  -9   6    6.88    8.63   0
  -9   9  -6   21.67    6.42   0
   9  -9   6   13.87    8.82   0
  -9   9  -6   13.49    8.86   0
  11   8  -6   26.84    9.09   0
  11   8  -6   23.95    9.51   0
  10   8  -6   38.44    9.36   0
  10   8  -6   28.93    6.18   0
   9   8  -6   28.45    9.00   0
   9   8  -6   22.97    6.34   0
   8   8  -6   -6.67    8.95   0
   7   8  -6   15.21    8.55   0
   6   8  -6   18.98    9.02   0
   5   8  -6  209.28    9.55   0
   4   8  -6  179.35    9.32   0
   3   8  -6  316.32   10.14   0
   2   8  -6   74.51    8.94   0
  -1  -8   6  132.04    6.90   0
   1   8  -6  138.71    6.91   0
   0  -8   6    6.88    9.11   0
   0   8  -6   23.27    8.93   0
   1  -8   6  366.43    8.47   0
  -1   8  -6  342.98   10.90   0
   2  -8   6   91.97    7.15   0
  -2   8  -6   93.87    9.85   0
   3  -8   6    0.88    9.07   0
  -3   8  -6   13.44    6.61   0
  -4   8  -6   63.58    9.73   0
   4  -8   6   82.08    7.13   0
  -5   8  -6   68.35    6.95   0
   5  -8   6   71.76    9.08   0
   6  -8   6   14.29    8.80   0
  -6   8  -6    0.11    9.14   0
  -6   8  -6   10.62    6.18   0
   7  -8   6    4.15    8.68   0
  -7   8  -6    4.44    6.12   0
  -7   8  -6   10.87    8.32   0
  -8   8  -6   -4.97    9.23   0
   8  -8   6    1.10    5.92   0
  -8   8  -6   10.19    8.59   0
  -9   8  -6    8.37    8.60   0
   9  -8   6    6.81    6.02   0
  -9   8  -6    3.91    8.77   0
  12   7  -6   -1.30    6.52   0
  12   7  -6   -4.87    8.66   0
  11   7  -6    1.22    9.16   0
  11   7  -6    6.06    8.98   0
  10   7  -6   21.84    9.52   0
  10   7  -6   18.54    6.52   0
   9   7  -6   17.55    9.39   0
   9   7  -6   15.08    5.85   0
   8   7  -6   11.55    8.35   0
   7   7  -6  263.06   10.45   0
   6   7  -6  103.83    9.29   0
   4   7  -6  268.15   10.11   0
   3   7  -6  781.20   12.68   0
   2   7  -6  389.41    8.57   0
  -1  -7   6  400.54   10.91   0
   1   7  -6  398.10   10.90   0
   0   7  -6  258.79   10.07   0
   0  -7   6  238.45   10.04   0
   1  -7   6  902.71   12.93   0
  -1   7  -6  902.58   11.24   0
  -2   7  -6  724.33   10.09   0
   2  -7   6  729.79   11.98   0
  -3   7  -6   17.53    7.06   0
   3  -7   6    8.04    9.47   0
   4  -7   6  161.07   10.03   0
  -4   7  -6  137.66    7.52   0
  -5   7  -6   71.44    9.42   0
   5  -7   6   70.26    9.50   0
   6  -7   6  222.23   10.17   0
  -6   7  -6  238.59   10.20   0
  -6   7  -6  234.81   10.50   0
   7  -7   6    8.67    8.96   0
  -7   7  -6   -0.45    6.09   0
  -7   7  -6    4.45    8.99   0
   8  -7   6   10.76    8.81   0
  -8   7  -6   37.81    9.34   0
  -8   7  -6   30.21    8.71   0
   9  -7   6   16.72    8.62   0
  -9   7  -6   13.65    8.91   0
  -9   7  -6   14.33    8.65   0
  10  -7   6   24.76    6.69   0
 -10   7  -6   24.72    6.85   0
 -10   7  -6   16.64    9.00   0
  12   6  -6   -2.80    9.34   0
  12   6  -6   11.24    8.65   0
  11   6  -6    5.39    9.15   0
  11   6  -6    4.50    8.64   0
  10   6  -6   58.19    6.55   0
  10   6  -6   65.75    9.53   0
   9   6  -6   54.73    9.61   0
   9   6  -6   74.73    9.42   0
   8   6  -6    1.11    5.91   0
   8   6  -6    8.57    9.47   0
   7   6  -6   23.09    6.34   0
   6   6  -6   -7.58    9.00   0
   5   6  -6  980.25   13.07   0
   4   6  -6   90.82    9.52   0
   3   6  -6   64.54    9.73   0
   2   6  -6   61.61    9.56   0
   1   6  -6  645.61   10.34   0
  -1  -6   6  642.45   10.11   0
   0   6  -6  994.21   11.77   0
   0  -6   6  981.49   11.76   0
   1  -6   6    3.91    9.70   0
  -1   6  -6    6.29    9.96   0
  -2   6  -6  103.10    9.99   0
   2  -6   6   92.73    9.69   0
   3  -6   6   59.95    9.50   0
  -3   6  -6   54.19    9.72   0
   4  -6   6  186.38   10.57   0
  -4   6  -6  166.75   10.76   0
  -5   6  -6   80.59    9.86   0
   5  -6   6   85.24   10.09   0
   6  -6   6   42.24    6.37   0
  -6   6  -6   39.48    7.01   0
  -6   6  -6   37.94    6.10   0
   7  -6   6   21.76    6.32   0
  -7   6  -6   14.66    9.56   0
  -7   6  -6   14.97    8.79   0
  -8   6  -6   13.71    8.88   0
   8  -6   6    3.12    9.00   0
  -8   6  -6    2.77    6.37   0
   9  -6   6  -10.80    6.44   0
  -9   6  -6   -3.41    8.84   0
  -9   6  -6   -1.63    8.71   0
  10  -6   6   -2.83    8.56   0
 -10   6  -6   -1.17    8.74   0
 -10   6  -6    7.56    8.72   0
  12   5  -6    3.07    9.09   0
  12   5  -6   -3.72    8.21   0
  11   5  -6   30.85    9.22   0
  11   5  -6   36.07    8.92   0
  10   5  -6  105.38    9.46   0
  10   5  -6   82.68    9.61   0
   9   5  -6   73.97    9.38   0
   9   5  -6   78.39    9.41   0
   8   5  -6   32.89    9.18   0
   8   5  -6   46.72    9.51   0
   7   5  -6   -3.51    7.01   0
   6   5  -6  212.54   10.58   0
   5   5  -6  279.42   10.81   0
   3   5  -6  711.63   13.24   0
   2   5  -6  995.72   14.84   0
   1   5  -6  269.89    8.90   0
  -1  -5   6  282.14   12.05   0
   0   5  -6   53.52   11.04   0
   0  -5   6   44.35    7.63   0
   1  -5   6  552.00   12.33   0
  -1   5  -6  565.19   13.35   0
   2  -5   6 2524.77   18.45   0
  -2   5  -6 2472.02   18.43   0
   3  -5   6  232.34   10.58   0
  -3   5  -6  203.75   10.59   0
  -4   5  -6  151.26    7.85   0
   4  -5   6  175.89    9.65   0
   5  -5   6   96.07    9.77   0
  -5   5  -6  127.25   10.47   0
  -6   5  -6   27.78    9.97   0
   6  -5   6   32.06    9.47   0
  -6   5  -6   23.83    8.75   0
   7  -5   6   51.39    6.36   0
  -7   5  -6   44.79    9.04   0
  -7   5  -6   55.17    9.44   0
   8  -5   6    4.17    6.10   0
  -8   5  -6    6.47    9.05   0
  -8   5  -6   15.41    8.20   0
   9  -5   6   22.62    8.64   0
  -9   5  -6    2.91    9.04   0
  -9   5  -6   15.84    8.59   0
  10  -5   6    4.98    8.54   0
 -10   5  -6   -4.07    8.37   0
 -10   5  -6    0.99    8.93   0
 -11   5  -6   30.83    9.06   0
  11  -5   6    3.88    8.97   0
 -11   5  -6   12.22    9.14   0
  12   4  -6   34.46    6.46   0
  12   4  -6   35.75    8.90   0
  11   4  -6   17.97    9.00   0
  11   4  -6   -3.84    8.64   0
  10   4  -6   50.69    9.30   0
  10   4  -6   67.27    9.11   0
   9   4  -6   74.79    9.59   0
   9   4  -6   52.73    9.48   0
   8   4  -6  164.81    7.83   0
   8   4  -6  182.74   10.32   0
   7   4  -6   23.28    9.64   0
   7   4  -6   29.74    6.80   0
   6   4  -6   30.32    7.23   0
   5   4  -6  804.45   13.90   0
   4   4  -6 1176.66   15.66   0
   2   4  -6   52.50    7.83   0
   1   4  -6 1403.56   17.09   0
  -1  -4   6 1376.12   16.80   0
   0   4  -6 4219.46   25.30   0
   0  -4   6 4031.46   23.56   0
  -1   4  -6  307.35    9.94   0
   1  -4   6  298.04    9.64   0
   2  -4   6  453.46   12.58   0
  -2   4  -6  441.06   12.77   0
  -3   4  -6  138.45    8.30   0
   3  -4   6  147.98    7.92   0
   4  -4   6 1054.78   13.29   0
  -4   4  -6 1018.60   12.31   0
   5  -4   6   35.20    6.76   0
  -5   4  -6   23.54    9.78   0
   6  -4   6  329.89   10.67   0
  -6   4  -6  274.59   11.32   0
  -6   4  -6  307.75   10.73   0
  -7   4  -6   10.06    9.05   0
   7  -4   6   11.24    8.98   0
  -7   4  -6   11.06    8.89   0
  -8   4  -6    8.52    9.36   0
  -8   4  -6   10.20    8.90   0
   8  -4   6   12.42    6.45   0
  -9   4  -6    9.98    8.95   0
  -9   4  -6    3.47    8.88   0
   9  -4   6   11.38    8.49   0
 -10   4  -6   -0.78    8.87   0
 -10   4  -6   -3.47    8.96   0
  10  -4   6   15.22    8.67   0
 -11   4  -6    7.61    9.04   0
 -11   4  -6    1.60    9.47   0
  11  -4   6    7.93    5.86   0
  12   3  -6   10.81    8.92   0
  12   3  -6   24.35    9.24   0
  11   3  -6    3.08    9.41   0
  11   3  -6    6.20    8.52   0
  10   3  -6    4.53    6.79   0
  10   3  -6   15.99    8.29   0
   9   3  -6   37.40    6.53   0
   9   3  -6   30.44    9.25   0
   8   3  -6   92.89   10.03   0
   8   3  -6   83.20    9.34   0
   7   3  -6   13.23   10.01   0
   7   3  -6   21.63    9.81   0
   6   3  -6    6.10    9.82   0
   6   3  -6    8.14    7.25   0
   5   3  -6  106.46   11.18   0
   4   3  -6   14.41   11.19   0
   2   3  -6  298.32   13.07   0
  -1  -3   6  182.49   13.30   0
   1   3  -6  181.03   13.37   0
   0  -3   6   73.18    9.74   0
   0   3  -6   82.02   13.71   0
  -1   3  -6  100.97   13.09   0
   1  -3   6   97.99   12.89   0
   2  -3   6   34.26    8.04   0
  -2   3  -6   25.71   11.74   0
   3  -3   6    3.75   10.78   0
  -3   3  -6   15.82   11.47   0
   4  -3   6   78.57   10.13   0
  -4   3  -6   91.05   10.60   0
  -5   3  -6  105.64    7.69   0
   5  -3   6  104.20    7.13   0
  -6   3  -6   94.34   10.12   0
  -6   3  -6  100.83   10.43   0
   6  -3   6  101.72    9.56   0
  -7   3  -6   10.88    9.72   0
  -7   3  -6   30.39    9.34   0
   7  -3   6   24.15    9.10   0
  -8   3  -6   54.45    9.12   0
   8  -3   6   61.45    8.74   0
  -8   3  -6   69.47    9.39   0
  -9   3  -6   45.15    9.12   0
  -9   3  -6   36.11    8.71   0
   9  -3   6   47.02    8.50   0
 -10   3  -6    3.59    6.49   0
 -10   3  -6    8.36    8.75   0
  10  -3   6   21.19    6.28   0
 -11   3  -6    5.64    9.15   0
 -11   3  -6    2.35   10.95   0
  11  -3   6    4.53    8.68   0
  12   2  -6   23.16    9.73   0
  12   2  -6   20.10    8.98   0
 -12  -2   6   24.58    6.54   0
  11   2  -6   71.18    6.87   0
  11   2  -6   87.20    9.12   0
 -11  -2   6   67.79    9.45   0
  10   2  -6   27.35    6.41   0
  10   2  -6   24.46    8.87   0
 -10  -2   6   39.97    9.51   0
   9   2  -6  125.94   10.02   0
   9   2  -6  142.59    7.02   0
  -9  -2   6  130.21    9.65   0
  -8  -2   6   91.54    9.92   0
   8   2  -6   85.69    9.02   0
   8   2  -6   89.83   10.46   0
   7   2  -6  427.34   11.61   0
   7   2  -6  382.02   11.39   0
  -7  -2   6  401.28   11.40   0
   6   2  -6   13.51   10.43   0
   6   2  -6   14.01   10.37   0
   5   2  -6  632.45   14.05   0
   5   2  -6  639.19   13.61   0
   4   2  -6  505.19   13.62   0
   3   2  -6  647.67   15.46   0
   1   2  -6  301.20   15.89   0
   0  -2   6 4784.73   32.99   0
   0   2  -6 4802.78   32.75   0
  -1   2  -6 1050.73   19.37   0
   1  -2   6 1069.24   18.81   0
  -2   2  -6 2843.69   23.91   0
   2  -2   6 2946.06   23.55   0
   3  -2   6   10.41   10.83   0
  -3   2  -6    2.55   11.54   0
  -4   2  -6  405.95   12.79   0
   4  -2   6  420.61   12.12   0
  -5   2  -6 1258.94   15.21   0
   5  -2   6 1267.91   14.59   0
  -6   2  -6  195.08   11.02   0
  -6   2  -6  209.73   10.75   0
   6  -2   6  213.66   10.19   0
  -7   2  -6   23.09   10.36   0
  -7   2  -6   23.98    8.86   0
   7  -2   6   20.34    9.56   0
  -8   2  -6    4.32    9.32   0
  -8   2  -6    8.89    8.93   0
   8  -2   6  -12.60    8.55   0
  -9   2  -6    3.62    9.79   0
  -9   2  -6   -2.06   11.25   0
   9  -2   6   16.90    8.87   0
 -10   2  -6   13.63    8.93   0
  10  -2   6   13.32    8.72   0
 -10   2  -6    2.92    9.12   0
 -11   2  -6   -2.20    9.08   0
 -11   2  -6    9.33   10.93   0
  11  -2   6    7.62    5.94   0
  12   1  -6    2.11    9.13   0
  12   1  -6   -7.11    8.66   0
 -12  -1   6    3.91    5.78   0
  11   1  -6   24.38    8.74   0
  11   1  -6   35.38    9.39   0
 -11  -1   6   33.91    8.59   0
  10   1  -6   32.22    9.58   0
  10   1  -6   27.87    8.74   0
 -10  -1   6   27.47    9.27   0
   9   1  -6   75.73    8.97   0
  -9  -1   6   67.48    9.24   0
   9   1  -6   48.66    7.27   0
   8   1  -6  158.64   10.77   0
   8   1  -6  134.76    9.37   0
  -8  -1   6  133.17    7.80   0
   7   1  -6   53.28    9.94   0
   7   1  -6   69.75   10.43   0
  -7  -1   6   51.98    9.73   0
   6   1  -6   21.70   10.54   0
  -6  -1   6   20.80   10.31   0
   6   1  -6    9.70   10.08   0
   5   1  -6    5.74   11.34   0
   5   1  -6   21.02   10.25   0
  -5  -1   6    6.06   10.65   0
   4   1  -6 1666.06   19.00   0
   4   1  -6 1726.66   17.43   0
   3   1  -6  441.67   15.15   0
   1   1  -6   66.87   15.31   0
   0   1  -6 2232.00   27.88   0
   0  -1   6 2268.04   27.78   0
   1  -1   6  115.77   15.59   0
  -1   1  -6  121.28   16.62   0
   2  -1   6  221.78   15.67   0
  -2   1  -6  226.42   15.67   0
  -3   1  -6 1464.16   18.94   0
   3  -1   6 1444.52   17.65   0
  -4   1  -6  915.19   15.83   0
   4  -1   6  918.82   12.62   0
   5  -1   6  551.21   12.11   0
  -5   1  -6  543.65   12.50   0
  -6   1  -6 1240.75   16.65   0
  -6   1  -6 1218.90   12.40   0
   6  -1   6 1243.69   13.89   0
  -7   1  -6   32.18    9.94   0
   7  -1   6   32.33    9.47   0
  -7   1  -6   31.32   10.98   0
  -8   1  -6   39.21    9.51   0
  -8   1  -6   43.40    9.25   0
   8  -1   6   30.05    6.38   0
  -9   1  -6  107.48   10.20   0
  -9   1  -6  116.44   11.70   0
   9  -1   6  115.72    9.29   0
 -10   1  -6   43.16    9.21   0
 -10   1  -6   56.57    9.31   0
  10  -1   6   74.27    8.74   0
 -11   1  -6   18.81    9.03   0
 -11   1  -6    0.33   10.82   0
  11  -1   6   18.53    8.56   0
 -12   1  -6   20.28    9.53   0
  12  -1   6   20.28    6.34   0
 -12   1  -6   -8.18    8.90   0
  12   0  -6   17.08    8.53   0
 -12   0   6    9.25    6.65   0
  12   0  -6   18.62    6.28   0
  11   0  -6    5.38    9.41   0
  11   0  -6   20.94    8.40   0
 -11   0   6   27.07    8.67   0
  10   0  -6  156.85    9.57   0
  10   0  -6  154.95   10.15   0
 -10   0   6  128.49   10.08   0
   9   0  -6   12.28    9.07   0
   9   0  -6   13.41    6.43   0
  -9   0   6   10.14    8.82   0
   8   0  -6   71.87    9.40   0
   8   0  -6   58.48    7.30   0
  -8   0   6   48.92    9.69   0
   7   0  -6   27.18    9.33   0
   7   0  -6   22.23   10.24   0
  -7   0   6   11.52    9.57   0
   6   0  -6  369.75   12.62   0
   6   0  -6  372.12   11.28   0
  -6   0   6  354.34    9.67   0
   5   0  -6   40.75   11.32   0
   5   0  -6   38.60   10.86   0
  -5   0   6   42.90   11.12   0
   4   0  -6 1278.53   17.72   0
   4   0  -6 1329.05   15.84   0
  -4   0   6 1303.40   17.03   0
   3   0  -6   10.20   13.09   0
  -3   0   6   11.63   12.76   0
   3   0  -6    0.32   12.13   0
   2   0  -6  163.58   15.81   0
   1   0  -6 5744.30   45.60   0
   0   0   6 3814.55   42.53   0
   0   0  -6 3825.75   42.55   0
   1   0   6  467.55   19.72   0
  -1   0  -6  452.07   20.79   0
  -2   0  -6   18.24   16.38   0
   2   0   6   20.07   15.26   0
  -3   0  -6  860.39   17.40   0
   3   0   6  823.96   14.15   0
   4   0   6  799.72   15.25   0
  -4   0  -6  783.82   15.61   0
   5   0   6  416.18    9.40   0
  -5   0  -6  427.95   12.91   0
  -5   0  -6  417.08   12.97   0
  -6   0  -6   38.89    7.54   0
  -6   0  -6   39.26    9.69   0
   6   0   6   38.68    9.65   0
  -7   0  -6   58.61    9.74   0
  -7   0  -6   43.00    9.30   0
   7   0   6   36.74    9.58   0
  -8   0  -6   59.17    9.71   0
   8   0   6   84.26    9.20   0
  -8   0  -6   77.06   10.98   0
  -9   0  -6    2.93    6.81   0
   9   0   6   18.73    8.90   0
  -9   0  -6   -4.30    8.44   0
 -10   0  -6    9.34    8.55   0
 -10   0  -6   13.70   10.78   0
  10   0   6   26.81    8.67   0
 -11   0  -6   23.52   10.05   0
  11   0   6   35.68    6.20   0
 -11   0  -6    8.43    9.23   0
  12   0   6   13.78    8.72   0
 -12   0  -6    1.46    6.31   0
  12  -1  -6   14.35    9.40   0
  12  -1  -6    3.70    8.67   0
 -12   1   6    0.47    8.90   0
  11  -1  -6   -2.98    8.80   0
  11  -1  -6    2.16    6.06   0
 -11   1   6   -6.32    8.27   0
  10  -1  -6  182.86   10.09   0
  10  -1  -6  185.11    7.84   0
 -10   1   6  175.62   10.14   0
   9  -1  -6   77.65    9.50   0
   9  -1  -6   75.16    9.39   0
  -9   1   6   76.40    9.28   0
   8  -1  -6  105.27   10.63   0
   8  -1  -6  106.67    9.02   0
  -8   1   6   93.51    9.85   0
   7  -1  -6  325.18   10.51   0
   7  -1  -6  317.08    8.99   0
  -7   1   6  319.55   11.42   0
   6  -1  -6  567.29   13.66   0
   6  -1  -6  554.05   11.82   0
  -6   1   6  546.32   13.00   0
  -5   1   6  523.19   13.52   0
   5  -1  -6  496.66   12.12   0
   5  -1  -6  495.03   13.58   0
   4  -1  -6  311.22   13.44   0
   4  -1  -6  334.68   11.69   0
  -4   1   6  321.21   12.91   0
   3  -1  -6 3019.18   27.14   0
   3  -1  -6 3082.21   21.92   0
  -3   1   6 2996.51   26.52   0
   2  -1  -6 1872.91   27.01   0
  -2   1   6 1900.36   26.11   0
   2  -1  -6 1893.09   17.87   0
   1  -1  -6  165.33   25.56   0
   1  -1  -6  157.92   11.84   0
   0  -1  -6 1110.83   40.72   0
   0   1   6 1135.89   39.13   0
  -1  -1  -6  983.17   29.86   0
   1   1   6 1007.00   28.31   0
  -2  -1  -6   25.72   16.61   0
   2   1   6   15.62   15.25   0
  -3  -1  -6   83.69   14.42   0
   3   1   6   78.76   13.45   0
  -4  -1  -6   68.66   12.84   0
   4   1   6   72.97   12.09   0
  -5  -1  -6 1728.00   18.01   0
   5   1   6 1787.58   15.51   0
  -5  -1  -6 1774.01   24.80   0
  -6  -1  -6 1021.46   14.99   0
  -6  -1  -6 1016.66   20.03   0
   6   1   6 1039.94   14.12   0
  -7  -1  -6   62.82    7.45   0
  -7  -1  -6   54.84   11.88   0
   7   1   6   60.51    9.64   0
  -8  -1  -6   59.71    9.97   0
   8   1   6   60.07    9.61   0
  -8  -1  -6   65.20   12.16   0
  -9  -1  -6  201.54   10.80   0
  -9  -1  -6  213.22   13.60   0
   9   1   6  222.81    7.28   0
  10   1   6   -1.04    8.81   0
 -10  -1  -6   12.72    6.52   0
  11   1   6   26.90    8.46   0
 -11  -1  -6   29.11    8.70   0
  12   1   6   -8.53    8.67   0
 -12  -1  -6   -0.65    8.89   0
  11  -2  -6   -1.52    9.14   0
  11  -2  -6   -3.19    8.27   0
 -11   2   6    4.60    8.53   0
  10  -2  -6   30.27   10.00   0
  10  -2  -6   26.75    6.07   0
 -10   2   6   25.68    9.38   0
   9  -2  -6   23.29    8.89   0
   9  -2  -6   45.37    9.15   0
  -9   2   6   24.33    8.85   0
  -8   2   6   15.85    6.73   0
   8  -2  -6    9.50    8.73   0
   8  -2  -6   23.55    9.86   0
  -8   2   6   18.67    9.60   0
  -7   2   6   84.68    7.26   0
   7  -2  -6   87.58    9.48   0
   7  -2  -6   93.25   10.54   0
  -7   2   6   90.36   10.09   0
  -6   2   6   55.41   10.72   0
  -6   2   6   56.93    9.48   0
   6  -2  -6   56.50   11.10   0
   6  -2  -6   43.98    9.53   0
  -5   2   6   -2.86   11.37   0
   5  -2  -6   -1.25    6.51   0
   5  -2  -6   11.45   11.89   0
  -5   2   6    4.58    9.79   0
  -4   2   6  217.93   13.01   0
  -4   2   6  228.77   11.90   0
   4  -2  -6  234.67   13.39   0
   4  -2  -6  226.40   11.09   0
  -3   2   6  777.84   17.04   0
  -3   2   6  749.42   14.70   0
   3  -2  -6  735.68   17.69   0
   3  -2  -6  743.21   11.68   0
   2  -2  -6  398.83   18.55   0
   2  -2  -6  416.56   13.84   0
  -2   2   6  399.77   11.45   0
  -2   2   6  412.18   20.25   0
  -1   2   6   -3.13   14.59   0
   1  -2  -6   13.77   14.79   0
   1  -2  -6    8.27   22.70   0
  -1   2   6    5.63   21.52   0
   0  -2  -6    3.49   10.79   0
   1   2   6    8.11   18.66   0
  -1  -2  -6    4.21   20.36   0
  -1  -2  -6    1.18   20.44   0
  -2  -2  -6   61.09   16.33   0
   2   2   6   64.65   15.97   0
  -3  -2  -6 1024.56   19.52   0
   3   2   6  988.15   18.28   0
  -4  -2  -6  515.73   14.77   0
   4   2   6  499.10   13.59   0
  -5  -2  -6   98.24   11.51   0
   5   2   6   94.25   11.12   0
  -5  -2  -6   97.69   17.02   0
  -6  -2  -6    2.07    8.21   0
  -6  -2  -6    2.54   15.62   0
   6   2   6   16.33    9.64   0
  -7  -2  -6  684.77   12.35   0
  -7  -2  -6  657.37   20.02   0
   7   2   6  687.64    9.92   0
   8   2   6    4.13    6.49   0
  -8  -2  -6    1.05    6.83   0
  -9  -2  -6   79.41    9.62   0
   9   2   6   91.92    6.85   0
  10   2   6   47.87    8.83   0
 -10  -2  -6   26.94    9.37   0
  11   2   6    5.34    8.76   0
 -11  -2  -6    0.36    9.29   0
  12   2   6    8.29    6.18   0
 -12  -2  -6    0.94    8.74   0
  11  -3  -6    2.45    9.32   0
  11  -3  -6   -9.43    8.15   0
 -11   3   6   21.39    8.63   0
  10  -3  -6   33.06    7.26   0
  10  -3  -6   38.47    8.22   0
 -10   3   6   30.17    9.15   0
   9  -3  -6   83.11    9.12   0
  -9   3   6   70.50    9.66   0
   9  -3  -6   85.37    9.89   0
  -9   3   6   83.29    9.56   0
  -8   3   6    8.40    9.59   0
  -8   3   6   10.54    6.67   0
   8  -3  -6    5.76    9.49   0
   8  -3  -6   14.57    8.58   0
  -7   3   6  334.57   11.40   0
   7  -3  -6  343.25   11.40   0
  -7   3   6  331.77   11.20   0
   7  -3  -6  344.11   10.46   0
  -6   3   6  188.30   11.30   0
  -6   3   6  202.17    9.83   0
   6  -3  -6  196.41   11.45   0
   6  -3  -6  196.79    9.64   0
  -5   3   6  212.42   12.42   0
   5  -3  -6  220.65   10.47   0
  -5   3   6  207.16   10.66   0
   5  -3  -6  209.42   12.55   0
  -4   3   6    6.21   11.61   0
  -4   3   6    4.54   10.28   0
   4  -3  -6   20.06    9.82   0
   4  -3  -6    9.07   12.16   0
  -3   3   6  785.70   16.56   0
   3  -3  -6  774.83   11.45   0
  -3   3   6  750.37   14.29   0
   3  -3  -6  755.91   17.06   0
   2  -3  -6   53.44   12.16   0
  -2   3   6   53.72   14.02   0
   2  -3  -6   58.18   17.06   0
  -2   3   6   55.50   12.74   0
   1  -3  -6 1534.09   30.44   0
  -1   3   6 1536.09   20.04   0
  -1   3   6 1564.59   31.35   0
   1  -3  -6 1546.37   18.95   0
   0  -3  -6    8.38   14.35   0
   0   3   6    3.05   14.66   0
   0   3   6    2.31   20.21   0
  -1  -3  -6  208.71   16.34   0
   1   3   6  211.97   15.62   0
   1   3   6  209.80   19.02   0
   2   3   6  111.82   14.05   0
  -2  -3  -6  112.35   15.27   0
  -2  -3  -6  113.07   17.97   0
  -3  -3  -6   13.15   13.49   0
   3   3   6   12.68   12.65   0
  -3  -3  -6    8.93   18.86   0
   4   3   6  159.47   12.03   0
  -4  -3  -6  165.76   12.61   0
   5   3   6  219.97   11.30   0
  -5  -3  -6  196.51   12.18   0
   6   3   6  578.64   12.60   0
  -6  -3  -6  569.72   13.49   0
   7   3   6  108.93    9.62   0
  -7  -3  -6   85.30    7.09   0
   8   3   6   93.77    9.53   0
  -8  -3  -6  100.42    9.97   0
   9   3   6   12.97    8.81   0
  -9  -3  -6    4.44    6.38   0
  10   3   6  221.69    7.60   0
 -10  -3  -6  226.08   10.20   0
  11   3   6   16.55    8.59   0
 -11  -3  -6   -0.08    6.32   0
  12   3   6   44.96    8.89   0
 -12  -3  -6   20.48    9.29   0
  11  -4  -6   -1.13    9.32   0
 -11   4   6    7.84    6.30   0
 -10   4   6   28.77    9.62   0
  10  -4  -6    3.55    8.63   0
  10  -4  -6   11.95    8.53   0
 -10   4   6    9.77    8.47   0
  -9   4   6  121.20    7.09   0
  -9   4   6  122.37   10.13   0
   9  -4  -6  122.20    9.99   0
   9  -4  -6  144.12    8.97   0
  -8   4   6   25.24    9.55   0
  -8   4   6   -7.62    8.93   0
   8  -4  -6    7.49    8.66   0
   8  -4  -6    9.62    9.83   0
  -7   4   6   37.25    9.95   0
  -7   4   6   35.77    9.45   0
   7  -4  -6   26.94   10.36   0
   7  -4  -6   42.76    8.88   0
  -6   4   6   18.77   10.31   0
   6  -4  -6    5.06    6.33   0
   6  -4  -6    4.13   10.83   0
  -6   4   6   17.19    9.28   0
  -5   4   6  273.04   11.93   0
  -5   4   6  267.01   10.10   0
   5  -4  -6  274.50    9.83   0
   5  -4  -6  269.15   12.58   0
  -4   4   6  155.75   11.81   0
   4  -4  -6  168.75    7.55   0
   4  -4  -6  156.53   12.29   0
  -4   4   6  163.14   10.76   0
  -3   4   6  187.39   11.75   0
  -3   4   6  185.70   12.51   0
   3  -4  -6  195.06   11.29   0
   3  -4  -6  183.45   12.43   0
   2  -4  -6   20.01   12.46   0
  -2   4   6   24.14   15.69   0
  -2   4   6   23.53    8.07   0
   2  -4  -6   18.11   11.31   0
  -1   4   6  655.52   15.19   0
   1  -4  -6  664.30   15.08   0
  -1   4   6  651.70   20.53   0
   1  -4  -6  665.18   18.92   0
   0  -4  -6 2797.42   24.13   0
   0   4   6 2767.12   35.34   0
   0   4   6 2683.86   23.99   0
   0  -4  -6 2686.95   33.99   0
  -1  -4  -6    9.82   13.63   0
   1   4   6    5.08   12.25   0
   1   4   6    4.06   16.34   0
   2   4   6  498.84   16.70   0
  -2  -4  -6  497.80   17.46   0
   2   4   6  487.65   18.36   0
   3   4   6  642.23   15.67   0
  -3  -4  -6  657.40   16.30   0
   4   4   6 1684.15   18.50   0
  -4  -4  -6 1734.98   19.07   0
   5   4   6    7.24   11.01   0
  -5  -4  -6    1.42   10.56   0
   6   4   6   62.50   10.05   0
  -6  -4  -6   44.14   10.77   0
   7   4   6   15.44    9.33   0
  -7  -4  -6   27.73    9.53   0
   8   4   6  348.27   10.85   0
  -8  -4  -6  377.62   11.33   0
   9   4   6  180.06    9.78   0
  -9  -4  -6  161.30   10.31   0
  10   4   6   76.50    9.08   0
 -10  -4  -6  128.93   10.04   0
  11   4   6   19.81    8.77   0
 -11  -4  -6    5.13    8.77   0
  12   4   6   38.00    8.86   0
 -12  -4  -6   46.75    6.79   0
 -11   5   6   -2.34    6.40   0
  11  -5  -6   -4.67    9.85   0
 -11   5   6   -6.66    9.37   0
 -10   5   6   13.35    8.96   0
 -10   5   6   12.05    6.94   0
  10  -5  -6    5.03    9.32   0
  -9   5   6   61.11    9.29   0
   9  -5  -6   44.39    6.39   0
  -9   5   6   43.98    6.78   0
   9  -5  -6   45.56    7.02   0
  -8   5   6   15.33    6.42   0
  -8   5   6    8.28    8.78   0
   8  -5  -6   19.21    8.59   0
   8  -5  -6    2.50    9.74   0
  -7   5   6    0.20    9.98   0
  -7   5   6   -4.52    8.91   0
   7  -5  -6   13.04    8.50   0
   7  -5  -6    7.72    7.00   0
  -6   5   6    8.86    9.93   0
  -6   5   6   -2.24    8.69   0
   6  -5  -6  -14.80   10.40   0
   6  -5  -6   15.55    8.51   0
  -5   5   6   92.01   10.65   0
  -5   5   6  101.98   10.00   0
   5  -5  -6  102.95    6.38   0
   5  -5  -6  107.78   10.81   0
  -4   5   6   82.63   12.09   0
  -4   5   6   68.52    6.80   0
   4  -5  -6   88.64    9.07   0
   4  -5  -6   75.91   11.26   0
   3  -5  -6   30.98   11.25   0
  -3   5   6   23.08   10.18   0
   3  -5  -6   31.40   10.11   0
  -3   5   6   29.08   11.26   0
  -2   5   6  345.74   13.76   0
   2  -5  -6  362.79   12.34   0
   2  -5  -6  340.15   13.37   0
  -2   5   6  349.63   12.13   0
   1  -5  -6  138.70   12.89   0
   1  -5  -6  145.43    8.49   0
  -1   5   6  142.36    8.77   0
  -1   5   6  141.74   12.59   0
   0   5   6  419.81   15.35   0
   0   5   6  412.52   13.84   0
   0  -5  -6  402.99   17.59   0
   0  -5  -6  412.67   10.64   0
  -1  -5  -6 1799.97   21.22   0
   1   5   6 1785.21   20.43   0
   1   5   6 1760.95   22.86   0
   2   5   6  272.81   13.34   0
   2   5   6  266.55   13.14   0
   3   5   6    6.09   13.55   0
   3   5   6    0.28   10.63   0
   4   5   6   53.09   10.45   0
   5   5   6  239.37   11.77   0
  -5  -5  -6  248.50   11.93   0
  -6  -5  -6  251.60    8.81   0
   6   5   6  274.35   10.77   0
   7   5   6  122.67    9.42   0
  -7  -5  -6  114.00    9.74   0
   8   5   6   23.93    6.61   0
  -8  -5  -6   29.73    7.32   0
  -9  -5  -6    6.24    6.65   0
   9   5   6   -8.66    8.47   0
  10   5   6   19.94    9.12   0
 -10  -5  -6   19.21    8.82   0
  11   5   6   34.36    8.92   0
 -11  -5  -6   38.34    8.94   0
 -12  -5  -6   -6.45    8.50   0
  12   5   6   23.75    8.34   0
 -10   6   6   10.15    6.42   0
 -10   6   6    6.20    8.77   0
  10  -6  -6   22.38    6.62   0
  -9   6   6   16.37    9.20   0
  -9   6   6    9.26    8.99   0
   9  -6  -6    2.10    9.34   0
  -8   6   6  197.67   11.21   0
  -8   6   6  212.97   10.42   0
   8  -6  -6  203.46   10.71   0
  -7   6   6   17.70    6.84   0
   7  -6  -6   16.00    8.36   0
   7  -6  -6   12.55    9.71   0
  -7   6   6   12.99    8.02   0
   6  -6  -6  203.90    7.38   0
  -6   6   6  201.83   10.49   0
  -6   6   6  203.73    9.84   0
   6  -6  -6  191.29   10.66   0
   5  -6  -6  251.16   11.68   0
  -5   6   6  243.03   11.23   0
  -5   6   6  224.59    8.01   0
   5  -6  -6  236.21   10.14   0
   4  -6  -6  514.82   13.44   0
  -4   6   6  524.51   13.11   0
  -4   6   6  524.46   11.12   0
   4  -6  -6  518.55    8.86   0
  -3   6   6  113.65   10.17   0
  -3   6   6  129.49   10.90   0
   3  -6  -6  121.33    9.96   0
   3  -6  -6  117.20   11.25   0
  -2   6   6  217.33   10.65   0
   2  -6  -6  212.21   11.93   0
   2  -6  -6  230.16   10.88   0
  -2   6   6  210.48   12.04   0
  -1   6   6  298.95   12.42   0
   1  -6  -6  312.30   12.72   0
   1  -6  -6  331.15    8.99   0
  -1   6   6  292.36    8.90   0
   0  -6  -6 2846.98   24.80   0
   0   6   6 2771.63   19.37   0
   0   6   6 2883.11   25.09   0
   0  -6  -6 2912.41   21.25   0
   1   6   6   12.88   12.88   0
   1   6   6    8.17   10.10   0
   2   6   6    6.95    9.95   0
   2   6   6    7.13   10.30   0
   3   6   6  591.55   17.13   0
   3   6   6  600.09   13.08   0
   4   6   6  286.99   16.47   0
   4   6   6  291.36   12.27   0
   5   6   6    4.49   10.79   0
   6   6   6   31.89    7.35   0
   7   6   6   21.06    9.17   0
  -7  -6  -6   12.41    9.50   0
   8   6   6   99.91    9.71   0
  -8  -6  -6   94.54   10.31   0
  -9  -6  -6   32.21    9.10   0
   9   6   6    6.05    8.18   0
  10   6   6  126.93    6.80   0
 -10  -6  -6  117.73   10.42   0
  11   6   6   27.05    6.26   0
 -11  -6  -6   17.71    6.50   0
  12   6   6   18.16    8.66   0
 -12  -6  -6   14.13    8.97   0
  10  -7  -6   -3.49    9.22   0
 -10   7   6   19.00    8.85   0
 -10   7   6   15.23    8.89   0
  -9   7   6    0.92    6.34   0
  -9   7   6   18.69    8.89   0
   9  -7  -6    5.28    6.48   0
   8  -7  -6   24.49    9.85   0
  -8   7   6    6.64    6.85   0
  -8   7   6   16.32    8.63   0
   7  -7  -6   53.68    9.74   0
  -7   7   6   47.42    9.59   0
  -7   7   6   52.63    9.20   0
   6  -7  -6  148.01   10.48   0
  -6   7   6  146.94    7.47   0
  -6   7   6  115.98    8.83   0
   5  -7  -6    7.84   10.08   0
  -5   7   6    9.34    9.88   0
  -5   7   6   10.39    9.18   0
  -4   7   6   91.41    9.50   0
   4  -7  -6  103.18   10.16   0
  -4   7   6   93.76   10.90   0
   4  -7  -6   96.89    9.33   0
   3  -7  -6   23.29    8.82   0
  -3   7   6   32.12    8.83   0
   3  -7  -6   34.77   10.35   0
  -3   7   6   29.45   10.58   0
  -2   7   6  230.51    8.35   0
   2  -7  -6  237.95   11.28   0
  -2   7   6  238.25   11.38   0
  -1   7   6  119.20   10.83   0
   1  -7  -6  117.99   10.83   0
  -1   7   6  116.26   10.06   0
   0   7   6   11.81    9.73   0
   0   7   6   10.50    6.68   0
   0  -7  -6    6.46    9.97   0
   1   7   6  736.90   13.62   0
   1   7   6  755.66   14.24   0
   2   7   6   89.44    9.85   0
   2   7   6   80.68    9.81   0
   3   7   6   45.79    9.69   0
   3   7   6   46.68   10.08   0
   4   7   6  319.72   14.22   0
   4   7   6  318.32   11.83   0
   5   7   6  317.34   16.82   0
   5   7   6  298.16   11.64   0
   6   7   6   10.73    6.85   0
   7   7   6   -0.57    6.67   0
   8   7   6   47.82    9.35   0
   9   7   6   15.48    8.90   0
  10   7   6   22.73    9.54   0
  11   7   6   56.99    6.75   0
  12   7   6   37.43    8.66   0
 -10   8   6   11.94    8.92   0
  10  -8  -6   -6.86    9.48   0
 -10   8   6   19.37    8.90   0
  -9   8   6   16.78    9.25   0
  -9   8   6   37.95    8.85   0
   9  -8  -6   14.28    9.59   0
   8  -8  -6   63.57    7.28   0
  -8   8   6   83.70    9.99   0
  -8   8   6   70.72    8.97   0
   7  -8  -6  100.90    9.53   0
  -7   8   6  110.73   10.11   0
  -7   8   6  114.24    8.80   0
  -6   8   6    2.27    9.42   0
   6  -8  -6   13.12    9.44   0
  -6   8   6   14.76    8.41   0
  -5   8   6   50.42    8.72   0
   5  -8  -6   50.96    9.85   0
  -5   8   6   69.21   10.12   0
   4  -8  -6  126.64   10.23   0
  -4   8   6  145.80    9.54   0
  -4   8   6  139.10   10.52   0
  -3   8   6  360.70   11.32   0
   3  -8  -6  354.04   11.30   0
  -3   8   6  361.08   10.48   0
   2  -8  -6  984.73   14.65   0
  -2   8   6 1004.89   12.63   0
  -2   8   6  983.94   14.96   0
  -1   8   6  838.99   14.78   0
   1  -8  -6  844.70   14.23   0
  -1   8   6  821.94   10.95   0
   0  -8  -6  670.67   13.49   0
   0   8   6  706.16   13.67   0
   0   8   6  688.28   12.91   0
   1   8   6 1302.10   16.14   0
   1   8   6 1329.18   15.29   0
   2   8   6 2519.18   19.77   0
   2   8   6 2542.18   20.09   0
   3   8   6   26.54    6.96   0
   3   8   6   37.32    9.14   0
   4   8   6 1703.57   19.79   0
   4   8   6 1703.60   16.92   0
   5   8   6  542.38   16.22   0
   5   8   6  545.69    9.66   0
   6   8   6  241.38   16.46   0
   6   8   6  259.75   10.41   0
   7   8   6  153.57    7.55   0
   8   8   6   47.29    6.80   0
   9   8   6  191.15    9.36   0
  10   8   6   53.52    8.34   0
  11   8   6   16.90    5.99   0
  12   8   6    9.89    9.00   0
  -9   9   6    9.55    8.86   0
   9  -9  -6    3.97    9.49   0
  -9   9   6    5.72    8.50   0
   8  -9  -6   31.16    8.90   0
  -8   9   6   14.22    9.16   0
  -8   9   6   20.27    9.31   0
  -7   9   6   58.30   10.11   0
   7  -9  -6   67.69    9.73   0
  -7   9   6   55.77    8.76   0
   6  -9  -6   -0.49    9.39   0
  -6   9   6    6.80    9.40   0
  -6   9   6    7.14    8.14   0
   5  -9  -6   36.99    8.98   0
  -5   9   6   34.53    9.36   0
  -5   9   6   35.22    8.46   0
  -4   9   6   38.87    9.86   0
  -4   9   6   47.89    8.35   0
   4  -9  -6   50.00    9.61   0
  -3   9   6  260.00    9.87   0
  -3   9   6  276.72   11.18   0
   3  -9  -6  278.14   10.90   0
   2  -9  -6   17.18    9.34   0
  -2   9   6   10.60    9.32   0
  -2   9   6   16.47    6.52   0
  -1   9   6  707.99   13.13   0
  -1   9   6  694.88   10.03   0
   1  -9  -6  712.63   12.70   0
   0   9   6  964.00   13.21   0
   0  -9  -6  976.81   14.28   0
   0   9   6  960.15   14.78   0
   1   9   6  169.85   11.25   0
   1   9   6  142.07   10.84   0
   2   9   6   19.25    9.48   0
   2   9   6   18.98    9.13   0
   3   9   6 1065.97   14.35   0
   3   9   6 1048.39   14.45   0
   4   9   6  469.73   12.23   0
   4   9   6  450.86   11.93   0
   5   9   6  143.94   12.27   0
   5   9   6  131.37    7.84   0
   6   9   6   85.01   11.39   0
   6   9   6   90.45    9.62   0
   7   9   6  242.97   10.39   0
   7   9   6  254.70   17.13   0
   8   9   6   20.55    8.76   0
   9   9   6   33.93    6.14   0
  10   9   6   86.74    9.22   0
  11   9   6   -3.01    8.74   0
  12   9   6   31.51    8.63   0
   9 -10  -6   16.45    9.20   0
  -9  10   6   13.70    8.69   0
  -9  10   6    3.13    6.51   0
  -8  10   6   75.92    9.91   0
  -8  10   6   64.68    9.35   0
   8 -10  -6   97.21    9.79   0
  -7  10   6   11.48    8.75   0
  -7  10   6   19.58    8.43   0
   7 -10  -6   11.61    6.86   0
  -6  10   6   64.25    8.51   0
   6 -10  -6   70.07    9.82   0
  -6  10   6   79.13    9.79   0
   5 -10  -6    4.19    9.56   0
  -5  10   6    6.23    9.88   0
  -5  10   6    1.56    8.46   0
  -4  10   6   30.53    8.32   0
  -4  10   6   56.59    9.17   0
   4 -10  -6   65.47    9.26   0
   3 -10  -6   13.06    9.07   0
  -3  10   6    0.68    8.26   0
  -3  10   6   17.66    9.33   0
   2 -10  -6  174.19   10.08   0
  -2  10   6  188.51    9.33   0
  -2  10   6  191.15   10.66   0
   1 -10  -6   54.40    9.93   0
  -1  10   6   56.77   10.28   0
  -1  10   6   75.17    8.78   0
   0  10   6  917.68   13.15   0
   0 -10  -6  902.51   13.22   0
   0  10   6  890.97   11.05   0
   1  10   6  540.23   11.70   0
   1  10   6  526.23   12.21   0
   2  10   6  447.19   10.97   0
   2  10   6  457.45   11.76   0
   3  10   6  196.59   10.51   0
   3  10   6  217.29   11.46   0
   4  10   6  292.03   10.61   0
   4  10   6  272.16   10.48   0
   5  10   6   62.65   11.10   0
   5  10   6   61.83    9.53   0
   6  10   6    3.96   10.44   0
   6  10   6    7.13    9.16   0
   7  10   6   25.99   12.69   0
   7  10   6   28.56    6.56   0
   8  10   6  139.28    9.49   0
   8  10   6  163.83   19.02   0
   8  10   6  159.24   17.11   0
   9  10   6    1.51    6.56   0
  10  10   6  154.67    9.31   0
  11  10   6   -2.38    8.98   0
  12  10   6    0.43    8.62   0
   8 -11  -6    4.84    9.10   0
  -8  11   6    2.52    8.90   0
  -8  11   6   18.17    8.37   0
  -7  11   6    7.69    7.97   0
  -7  11   6   15.66    9.01   0
   7 -11  -6    5.90    8.84   0
  -6  11   6   84.14    8.61   0
   6 -11  -6   82.23    9.65   0
  -6  11   6   79.79    7.47   0
  -5  11   6   27.36    8.11   0
   5 -11  -6   15.31    9.36   0
  -5  11   6   35.15    9.51   0
  -4  11   6   37.01    8.66   0
  -4  11   6   31.21    9.70   0
   4 -11  -6   31.41    9.38   0
   3 -11  -6   71.41    9.72   0
  -3  11   6   72.63    8.43   0
  -3  11   6   90.85    9.71   0
  -2  11   6  163.55   10.43   0
  -2  11   6  169.72    9.23   0
   2 -11  -6  163.62   10.04   0
  -1  11   6  113.79   10.17   0
   1 -11  -6  112.60    9.71   0
  -1  11   6  133.40    9.38   0
   0  11   6   87.28    9.07   0
   0  11   6   74.22   10.05   0
   0 -11  -6   80.05    9.30   0
   1  11   6  458.34   11.59   0
   1  11   6  472.21   11.34   0
   2  11   6   91.98    8.74   0
   2  11   6   93.56    9.54   0
   3  11   6  172.56   10.16   0
   3  11   6  157.06    9.27   0
   4  11   6  104.59    9.22   0
   4  11   6  104.89    9.53   0
   5  11   6 1347.73   15.60   0
   5  11   6 1363.24   13.97   0
   5  11   6 1355.59   14.11   0
   6  11   6  141.66   11.51   0
   6  11   6  137.02    9.77   0
   7  11   6   36.34   10.97   0
   7  11   6   24.27    8.80   0
   8  11   6  148.17   13.46   0
   8  11   6  138.66    9.57   0
   9  11   6  226.48    9.79   0
  10  11   6    2.81    6.41   0
  11  11   6    8.39    6.17   0
  -7  12   6   -3.42    6.29   0
  -7  12   6   15.17    8.15   0
   7 -12  -6   11.17    8.91   0
  -6  12   6   18.32    9.17   0
   6 -12  -6    8.50    6.24   0
  -6  12   6   13.07    8.24   0
  -5  12   6   15.06    6.56   0
  -5  12   6   19.33    8.23   0
   5 -12  -6    5.85    6.32   0
   4 -12  -6    5.29    6.34   0
  -4  12   6    4.46    8.79   0
  -4  12   6   11.18    8.16   0
   3 -12  -6   81.86    9.46   0
  -3  12   6   86.12   10.05   0
  -3  12   6   77.98    8.72   0
  -2  12   6  152.04    6.90   0
   2 -12  -6  157.85    9.53   0
  -2  12   6  155.15    9.62   0
  -1  12   6    4.24    9.29   0
   1 -12  -6   -2.98    8.23   0
  -1  12   6    0.84    8.44   0
   0  12   6  123.79    9.67   0
   0  12   6  139.42    9.31   0
   0 -12  -6  130.91    9.81   0
   1  12   6  167.73    9.39   0
   1  12   6  183.46   10.05   0
   2  12   6   25.85    8.95   0
   2  12   6   26.24    8.40   0
   3  12   6  314.73    8.62   0
   3  12   6  319.31    9.91   0
   4  12   6   -5.19    9.05   0
   4  12   6   12.36    8.50   0
   5  12   6   28.58    9.07   0
   5  12   6   17.24    8.56   0
   5  12   6   21.58    9.10   0
   6  12   6    1.76    6.24   0
   6  12   6    3.66    8.63   0
   6  12   6    6.34   10.24   0
   7  12   6  361.29   10.82   0
   7  12   6  394.36   13.55   0
   8  12   6   11.68   10.05   0
   8  12   6   -1.47    9.28   0
   9  12   6   44.22   15.11   0
   9  12   6   43.12   14.09   0
   9  12   6   34.33    6.55   0
  10  12   6   -5.72    8.74   0
  11  12   6    8.21    6.78   0
  -7  13   6    7.05    5.56   0
  -7  13   6   -3.31    6.32   0
   7 -13  -6    6.79    9.16   0
  -6  13   6    3.10    5.68   0
  -6  13   6    4.35    8.84   0
   6 -13  -6    1.71    8.88   0
   5 -13  -6    3.05    9.24   0
  -5  13   6    6.11    5.68   0
  -5  13   6    0.56    9.44   0
   4 -13  -6   -1.74    8.55   0
  -4  13   6   -1.06    5.58   0
  -4  13   6   -3.98    6.74   0
  -3  13   6   31.11    8.44   0
   3 -13  -6   15.44    9.02   0
  -3  13   6   31.49    8.97   0
   2 -13  -6   45.15    6.21   0
  -2  13   6   51.20    8.79   0
  -2  13   6   51.93    9.38   0
  -1  13   6   78.05    9.45   0
  -1  13   6   84.09    6.30   0
   1 -13  -6   74.09    6.54   0
   0 -13  -6   14.20    8.67   0
   0  13   6   10.90    8.26   0
   0  13   6   19.15    8.98   0
   1  13   6   10.88    8.62   0
   1  13   6    0.97    9.02   0
   2  13   6  153.42    9.40   0
   2  13   6  154.16    9.15   0
   3  13   6   72.95    9.55   0
   3  13   6   64.59    8.73   0
   4  13   6    9.66    8.48   0
   4  13   6   10.77    8.66   0
   5  13   6   19.48    8.80   0
   5  13   6   11.36    8.20   0
   6  13   6  188.47    9.37   0
   6  13   6  180.31   11.50   0
   6  13   6  170.94    7.14   0
   7  13   6   33.02    8.63   0
   7  13   6   48.53    8.88   0
   7  13   6   61.47    9.04   0
   8  13   6   28.72    6.47   0
   8  13   6   36.63   10.81   0
   9  13   6   16.77   11.90   0
   9  13   6    8.52    6.10   0
  10  13   6   73.93    8.92   0
   6 -14  -6    6.48    9.00   0
  -6  14   6   24.41    8.26   0
  -6  14   6   12.46    9.19   0
   5 -14  -6   36.74    9.04   0
  -5  14   6   18.30    8.16   0
  -5  14   6   28.92    9.26   0
   4 -14  -6    3.51    8.83   0
  -4  14   6    5.50    5.61   0
  -4  14   6   -9.05    9.79   0
  -3  14   6    0.02    9.02   0
  -3  14   6   -6.63    8.04   0
   3 -14  -6    9.79    8.53   0
   2 -14  -6   53.35    9.17   0
  -2  14   6   62.41    8.73   0
  -2  14   6   44.38    8.91   0
  -1  14   6   50.26    9.43   0
  -1  14   6   61.83    6.40   0
   1 -14  -6   65.34    8.83   0
   0 -14  -6   94.04    9.20   0
   0  14   6   80.20    9.83   0
   0  14   6   81.06    8.82   0
   1  14   6    1.61    9.08   0
   1  14   6    0.40    8.56   0
   2  14   6   14.73    8.38   0
   2  14   6    8.19    8.90   0
   3  14   6  110.23    9.23   0
   3  14   6   89.98    9.29   0
   4  14   6  221.21    9.77   0
   4  14   6  244.11   10.54   0
   5  14   6   14.17    8.37   0
   5  14   6    8.54    8.57   0
   6  14   6    1.94    8.67   0
   6  14   6   -3.11    8.47   0
   6  14   6    4.49    8.41   0
   7  14   6    4.41    8.45   0
   7  14   6   13.42    9.78   0
   7  14   6   14.86    6.13   0
   8  14   6   90.00    9.15   0
   8  14   6   96.56    9.24   0
   8  14   6   93.26   11.00   0
   9  14   6    2.30   10.25   0
   9  14   6   -2.02    6.11   0
  10  14   6   26.15   14.95   0
  10  14   6   25.52   15.21   0
  10  14   6   27.63    8.88   0
   5 -15  -6   25.86    9.01   0
  -5  15   6   33.78    9.60   0
  -5  15   6   16.50    8.55   0
  -4  15   6   11.24    5.46   0
   4 -15  -6   12.36    8.80   0
  -4  15   6   11.45    9.03   0
  -3  15   6    4.74    8.04   0
  -3  15   6   11.77    9.38   0
   3 -15  -6   11.41    5.89   0
  -2  15   6    1.27    8.12   0
   2 -15  -6    6.04    8.68   0
  -2  15   6   15.34    6.69   0
  -1  15   6   62.68    9.63   0
   1 -15  -6   50.73    9.00   0
  -1  15   6   49.28    8.80   0
   0  15   6   13.55    9.22   0
   0  15   6    8.26    6.18   0
   0 -15  -6   19.12    8.60   0
   1  15   6   19.35    8.65   0
   1  15   6   10.71    6.28   0
   2  15   6   31.33    6.03   0
   2  15   6   41.44    9.18   0
   3  15   6    7.15    8.59   0
   3  15   6   13.60    8.58   0
   4  15   6    7.05    8.19   0
   4  15   6   10.35    8.31   0
   5  15   6    9.73    6.39   0
   5  15   6   20.82    9.90   0
   6  15   6   48.15    8.75   0
   6  15   6   40.85    6.93   0
   6  15   6   49.81    8.73   0
   7  15   6   26.48    8.79   0
   7  15   6   16.83    8.90   0
   7  15   6   11.79    8.52   0
   8  15   6    6.64    6.11   0
   8  15   6   -1.53   10.33   0
   8  15   6   -2.70    8.53   0
   9  15   6    8.94   10.33   0
   9  15   6   -0.43    6.40   0
   9  15   6   -2.00    8.83   0
   4 -16  -6   16.92    9.11   0
  -4  16   6   26.07    5.84   0
  -4  16   6   33.38    9.38   0
  -3  16   6   15.99    7.90   0
   3 -16  -6    7.53    8.54   0
  -3  16   6   25.00    9.00   0
  -2  16   6   -1.56    5.69   0
   2 -16  -6   12.23    8.35   0
  -2  16   6   -5.76    9.06   0
  -1  16   6   25.07    8.94   0
   1 -16  -6   22.57    8.42   0
  -1  16   6   10.32    8.57   0
   0  16   6  269.60   10.44   0
   0  16   6  263.24    9.21   0
   1  16   6   20.76    9.59   0
   1  16   6   21.96    8.70   0
   2  16   6    9.18    8.06   0
   2  16   6    3.48    9.22   0
   3  16   6   24.29    9.17   0
   3  16   6   11.11    8.48   0
   4  16   6  167.87   10.11   0
   4  16   6  158.13    9.59   0
   5  16   6   21.20    8.68   0
   5  16   6   22.77    7.90   0
   6  16   6    4.05    8.58   0
   6  16   6    2.57    8.29   0
   6  16   6   17.11    8.25   0
   7  16   6   -4.18    8.35   0
   7  16   6    4.52    8.55   0
   7  16   6    4.06    8.33   0
   8  16   6   38.00    8.85   0
   8  16   6   27.89    8.48   0
   8  16   6   46.89    8.71   0
   2 -17  -6   16.38    8.93   0
  -2  17   6    3.49    8.03   0
  -2  17   6   14.89    8.91   0
  -1  17   6    5.75    8.76   0
  -1  17   6   -3.27    8.48   0
   1 -17  -6    5.70    8.45   0
   0  17   6   18.83    8.89   0
   0  17   6   16.49    8.25   0
   1  17   6    4.45    8.12   0
   1  17   6   11.09    9.08   0
   2  17   6    4.33    7.86   0
   2  17   6    5.30    6.19   0
   3  17   6   -1.30    5.96   0
   3  17   6    3.01    9.38   0
   4  17   6   13.36    8.68   0
   4  17   6   38.92    8.51   0
   5  17   6    3.84    8.51   0
   5  17   6    3.87    7.93   0
   6  17   6   71.82    8.41   0
   6  17   6   73.95    9.11   0
   6  17   6   32.27    6.81   0
   7  17   6    3.17    8.51   0
   7  17   6    3.54    8.46   0
   7  17   6    7.85    8.55   0
  -1  18   6   16.25    8.70   0
   1 -18  -6    5.24    6.49   0
  -1  18   6   -7.35    6.20   0
   0  18   6   21.52    9.13   0
   0  18   6    6.02    6.09   0
   1  18   6   54.46    6.90   0
   1  18   6   55.99    6.66   0
   2  18   6    7.05    8.73   0
   2  18   6   10.98    8.31   0
   3  18   6    3.48    5.68   0
   3  18   6   -8.38    8.81   0
   4  18   6   42.43    8.43   0
   4  18   6   47.94    8.94   0
   5  18   6   77.87    9.21   0
   5  18   6   39.49    8.89   0
   6  18   6   13.47    8.65   0
   6  18   6    5.99    8.31   0
   6  18   6   19.57    5.96   0
   2  17  -7   14.12    8.32   0
   6  16  -7   -2.17    5.69   0
   5  16  -7   12.28    8.10   0
   4  16  -7   41.11    6.20   0
   3  16  -7   50.57    8.71   0
   2  16  -7   10.64    5.71   0
   1  16  -7   18.08    8.46   0
   0  16  -7   13.28    8.53   0
   0 -16   7    3.68    8.36   0
  -1  16  -7   15.36    8.41   0
   1 -16   7    8.84    8.48   0
   7  15  -7   -4.78    5.81   0
   6  15  -7    8.20    8.21   0
   5  15  -7  132.45    8.78   0
   4  15  -7   11.71    7.90   0
   3  15  -7   24.47    5.94   0
   2  15  -7   22.96    6.05   0
   1  15  -7  135.45    6.74   0
   0  15  -7   31.56    8.38   0
   0 -15   7   34.14    8.81   0
  -1  15  -7   43.09    8.60   0
   1 -15   7   39.33    8.62   0
  -2  15  -7   -2.20    8.49   0
   2 -15   7   18.95    8.48   0
   3 -15   7   39.81    6.73   0
  -3  15  -7   45.94    9.07   0
   8  14  -7   -5.86    7.98   0
   8  14  -7   15.22    8.39   0
   7  14  -7  100.71    6.79   0
   6  14  -7   -2.18    8.25   0
   5  14  -7   17.39    8.38   0
   4  14  -7   34.83    6.26   0
   3  14  -7   60.73    6.49   0
   2  14  -7   53.87    6.66   0
   1  14  -7   70.22    8.67   0
  -1 -14   7   67.00    8.51   0
   0  14  -7  100.96    6.77   0
   0 -14   7  130.60    9.06   0
   1 -14   7   17.49    8.60   0
  -1  14  -7    2.74    8.80   0
  -2  14  -7   67.68    8.87   0
   2 -14   7   58.44    8.92   0
   3 -14   7   -3.84    5.60   0
  -3  14  -7    5.30    5.58   0
   4 -14   7    9.66    8.58   0
  -4  14  -7   10.35    8.38   0
   9  13  -7    8.06    5.91   0
   9  13  -7   15.57    8.34   0
   8  13  -7   68.54    8.89   0
   8  13  -7   86.45    8.67   0
   7  13  -7   50.79    6.05   0
   7  13  -7   67.43    6.50   0
   6  13  -7   -1.32    8.23   0
   5  13  -7  123.08    6.39   0
   4  13  -7  216.38    9.31   0
   3  13  -7  117.40    8.63   0
   2  13  -7   -1.97    6.10   0
  -1 -13   7   57.71    8.82   0
   1  13  -7   67.06    8.96   0
   0 -13   7  343.36    7.91   0
   0  13  -7  371.57    9.84   0
  -1  13  -7   -1.11    8.14   0
   1 -13   7    7.49    5.88   0
  -2  13  -7   11.67    6.11   0
   2 -13   7   10.53    8.41   0
   3 -13   7   24.52    8.89   0
  -3  13  -7    6.10    8.93   0
   4 -13   7  134.76    7.19   0
  -4  13  -7  144.75    7.35   0
  -5  13  -7    7.86    8.74   0
   5 -13   7   14.61    8.61   0
  10  12  -7   23.09    8.66   0
  10  12  -7    8.38    6.32   0
   9  12  -7    9.61    5.82   0
   9  12  -7    8.16    5.91   0
   8  12  -7   44.04    8.66   0
   8  12  -7   43.12    8.54   0
   7  12  -7   41.71    6.26   0
   7  12  -7   37.40    5.83   0
   6  12  -7  134.46    9.23   0
   5  12  -7   55.71    6.28   0
   4  12  -7   46.10    6.49   0
   3  12  -7    8.85    8.34   0
   2  12  -7  280.60    7.27   0
   1  12  -7    4.30    5.83   0
  -1 -12   7    9.21    8.74   0
   0  12  -7   57.42    8.80   0
   0 -12   7   69.37    9.17   0
  -1  12  -7   15.62    8.91   0
   1 -12   7   15.11    8.85   0
  -2  12  -7   11.70    8.51   0
   2 -12   7    9.92    8.31   0
   3 -12   7   21.19    8.60   0
  -3  12  -7   34.81    8.48   0
   4 -12   7   22.90    8.95   0
  -4  12  -7   37.51    6.51   0
   5 -12   7    5.44    8.65   0
  -5  12  -7   25.51    8.70   0
  -6  12  -7   -5.83    8.73   0
  -6  12  -7   -5.09    6.22   0
   6 -12   7   10.10    6.25   0
  10  11  -7   10.13    6.04   0
   9  11  -7  -10.84    7.99   0
   9  11  -7    5.36    8.30   0
   8  11  -7  126.77    8.92   0
   8  11  -7  126.09    9.11   0
   7  11  -7   64.04    8.30   0
   7  11  -7   67.15    9.00   0
   6  11  -7  111.09    8.88   0
   5  11  -7  155.94    6.95   0
   4  11  -7    9.05    8.60   0
   3  11  -7   42.35    6.10   0
   2  11  -7  533.58    8.47   0
  -1 -11   7  107.93    9.00   0
   1  11  -7  116.91    8.77   0
   0  11  -7   70.29    6.02   0
   0 -11   7   67.10    8.39   0
   1 -11   7  175.12    9.23   0
  -1  11  -7  183.25    9.16   0
  -2  11  -7   10.27    6.27   0
   2 -11   7    5.25    8.85   0
   3 -11   7   55.61    8.77   0
  -3  11  -7   57.34    8.79   0
  -4  11  -7   10.51    6.18   0
   4 -11   7   -5.89    5.83   0
  -5  11  -7  168.37    9.84   0
   5 -11   7  157.78    9.62   0
  -6  11  -7   13.28    8.77   0
  -6  11  -7    0.90    6.13   0
   6 -11   7    3.90    6.12   0
  -7  11  -7    1.89    6.05   0
   7 -11   7    9.29    6.08   0
  -7  11  -7    2.51    8.87   0
  10  10  -7   65.75    9.49   0
  10  10  -7   48.06    6.54   0
   9  10  -7    1.96    8.71   0
   8  10  -7    3.23    5.44   0
   8  10  -7    6.61    8.12   0
   7  10  -7  102.78    9.32   0
   7  10  -7  104.66    9.44   0
   6  10  -7  114.41    8.41   0
   5  10  -7   14.41    8.09   0
   4  10  -7   61.96    8.89   0
   3  10  -7   61.43    8.76   0
   2  10  -7  233.96    7.65   0
   1  10  -7  245.25    9.77   0
  -1 -10   7  239.14    9.64   0
   0 -10   7  492.68   10.69   0
   0  10  -7  486.38    8.57   0
  -1  10  -7   -0.64    6.12   0
   1 -10   7    2.02    8.65   0
  -2  10  -7   92.20    8.71   0
   2 -10   7   63.74    6.43   0
   3 -10   7  142.28   10.09   0
  -3  10  -7  158.63    9.21   0
   4 -10   7   24.61    6.35   0
  -4  10  -7   28.16    8.99   0
  -5  10  -7   15.43    6.37   0
   5 -10   7    9.89    8.65   0
  -6  10  -7    2.83    8.94   0
  -6  10  -7    8.07    8.63   0
   6 -10   7   19.32    6.07   0
   7 -10   7   24.97    6.17   0
  -7  10  -7   41.45    8.95   0
  -7  10  -7   45.17    8.83   0
  -8  10  -7    6.25    8.48   0
   8 -10   7   -0.01    8.62   0
  -8  10  -7    8.59    8.40   0
  11   9  -7   13.63    6.11   0
  11   9  -7    7.32    9.44   0
  10   9  -7    2.26    9.00   0
  10   9  -7   13.25    8.95   0
   9   9  -7    4.84    6.01   0
   8   9  -7  -14.04    8.97   0
   7   9  -7   17.11    8.61   0
   7   9  -7   31.57    8.52   0
   6   9  -7   23.34    8.38   0
   6   9  -7   22.34    5.96   0
   5   9  -7   80.76    8.60   0
   4   9  -7  195.82    7.35   0
   3   9  -7   70.89    9.27   0
   2   9  -7  115.44    9.20   0
  -1  -9   7   13.54    6.62   0
   1   9  -7    4.68    5.92   0
   0  -9   7  233.00    9.59   0
   0   9  -7  230.13    9.57   0
  -1   9  -7   86.87    9.55   0
   1  -9   7   86.96    9.44   0
  -2   9  -7   83.23    9.34   0
   2  -9   7   70.07    9.37   0
   3  -9   7    7.19    8.52   0
  -3   9  -7   -0.32    8.54   0
  -4   9  -7   57.33    6.39   0
   4  -9   7   35.21    6.28   0
   5  -9   7   -1.08    9.11   0
  -5   9  -7    3.83    9.63   0
   6  -9   7   27.95    6.37   0
  -6   9  -7   25.20    8.90   0
  -7   9  -7   17.20    8.94   0
  -7   9  -7   10.33    6.45   0
   7  -9   7   21.48    8.87   0
  -8   9  -7   25.26    8.62   0
   8  -9   7   37.89    8.61   0
  -8   9  -7   15.07    8.70   0
  -9   9  -7  -19.35    9.11   0
   9  -9   7   -1.11    8.62   0
  -9   9  -7   -1.94    8.76   0
  11   8  -7   20.48    9.49   0
  11   8  -7   17.47    9.40   0
  10   8  -7   28.86    9.08   0
  10   8  -7   38.88    9.33   0
   9   8  -7  186.20   10.68   0
   9   8  -7  187.72   10.06   0
   8   8  -7    8.34    6.07   0
   7   8  -7   63.11    6.50   0
   6   8  -7   52.95    8.94   0
   6   8  -7   30.33    6.44   0
   5   8  -7  952.97   12.80   0
   4   8  -7  460.17   10.86   0
   3   8  -7  248.42    9.54   0
   2   8  -7  293.83   10.59   0
  -1  -8   7  761.09   12.03   0
   1   8  -7  779.41   12.24   0
   0  -8   7    4.08    8.84   0
   0   8  -7    2.88    9.10   0
  -1   8  -7   31.91    6.14   0
   1  -8   7   22.86    8.39   0
  -2   8  -7  121.39    9.40   0
   2  -8   7  123.51    7.40   0
   3  -8   7   17.76    9.39   0
  -3   8  -7    3.57    6.75   0
   4  -8   7   11.07    6.26   0
  -4   8  -7   26.24    8.94   0
   5  -8   7    5.04    8.85   0
  -5   8  -7   27.20    6.69   0
  -6   8  -7    9.97    9.21   0
   6  -8   7   10.24    8.78   0
   7  -8   7   11.24    8.17   0
  -7   8  -7   20.47    8.87   0
  -7   8  -7    6.85    8.70   0
  -8   8  -7   17.15    8.76   0
  -8   8  -7   23.55    8.91   0
   8  -8   7   29.34    6.16   0
   9  -8   7   24.63    6.42   0
  -9   8  -7   45.75    8.84   0
  -9   8  -7   40.71    6.86   0
  11   7  -7   -3.67    8.84   0
  11   7  -7    5.35    8.89   0
  10   7  -7   73.35    9.46   0
  10   7  -7   87.94    8.94   0
   9   7  -7    9.08    6.40   0
   9   7  -7   -0.94    8.87   0
   8   7  -7   -0.32    6.47   0
   7   7  -7   10.22    6.55   0
   6   7  -7  734.40   11.99   0
   5   7  -7   13.59    8.69   0
   4   7  -7  197.36    7.49   0
   3   7  -7    2.54    9.11   0
   2   7  -7  964.93   13.18   0
  -1  -7   7  306.60   11.11   0
   1   7  -7  300.60   11.34   0
   0  -7   7   26.39    6.39   0
   0   7  -7   34.94    8.90   0
  -1   7  -7   14.24    9.25   0
   1  -7   7   -3.30    9.01   0
  -2   7  -7  265.38   10.08   0
   2  -7   7  260.11   10.42   0
   3  -7   7  361.04   10.87   0
  -3   7  -7  349.06    8.63   0
   4  -7   7   26.79    9.37   0
  -4   7  -7   30.94    6.84   0
   5  -7   7    6.90    5.84   0
  -5   7  -7   15.45    8.83   0
  -6   7  -7    2.42    6.23   0
   6  -7   7   13.09    6.32   0
  -7   7  -7   44.66    6.53   0
  -7   7  -7   66.29    8.93   0
   7  -7   7   65.54    6.55   0
   8  -7   7   69.80    9.21   0
  -8   7  -7   60.32    6.95   0
  -8   7  -7   62.61    9.25   0
  -9   7  -7   51.51    9.51   0
   9  -7   7   72.85    9.26   0
  -9   7  -7   50.74    9.38   0
  10  -7   7    4.38    8.64   0
 -10   7  -7    5.00    8.88   0
 -10   7  -7   -5.39    8.56   0
  11   6  -7   -4.51    8.77   0
  11   6  -7   -1.75    9.02   0
  10   6  -7   82.92    9.47   0
  10   6  -7  103.28    9.77   0
   9   6  -7    9.53    9.19   0
   9   6  -7   23.54    9.48   0
   8   6  -7   58.52    9.49   0
   8   6  -7   70.03    9.04   0
   7   6  -7  353.39   10.81   0
   6   6  -7  141.02    9.95   0
   5   6  -7  127.48    7.20   0
   4   6  -7  783.79   12.43   0
   3   6  -7  929.00   13.75   0
   2   6  -7  564.36   12.68   0
   1   6  -7 1447.01   15.51   0
  -1  -6   7 1407.28   15.21   0
   0   6  -7   75.02    7.59   0
   0  -6   7   71.72    7.55   0
  -1   6  -7  579.45   10.10   0
   1  -6   7  597.11   11.97   0
  -2   6  -7   48.97    6.75   0
   2  -6   7   51.38    9.50   0
   3  -6   7  428.68    8.62   0
  -3   6  -7  420.93   11.22   0
   4  -6   7   51.15    7.11   0
  -4   6  -7   29.12    9.78   0
   5  -6   7  163.70    7.48   0
  -5   6  -7  150.70    7.50   0
   6  -6   7    5.44    8.69   0
  -6   6  -7   19.13    9.09   0
   7  -6   7   16.01    8.73   0
  -7   6  -7   14.43    6.52   0
  -7   6  -7    9.01    6.19   0
   8  -6   7   10.53    5.85   0
  -8   6  -7    4.66    8.94   0
  -8   6  -7   13.35    9.10   0
   9  -6   7   -6.72    8.72   0
  -9   6  -7   -0.52    6.28   0
  -9   6  -7    3.63    8.55   0
 -10   6  -7   -9.51    8.51   0
  10  -6   7    8.58    6.14   0
 -10   6  -7   -2.89    6.39   0
  12   5  -7   27.73    9.38   0
  12   5  -7   31.06    8.89   0
  11   5  -7   12.97    9.09   0
  11   5  -7    8.75    8.65   0
  10   5  -7    7.52    8.47   0
  10   5  -7   19.46    6.30   0
   9   5  -7  254.09   10.36   0
   9   5  -7  232.87   10.67   0
   8   5  -7   22.56    9.09   0
   8   5  -7   11.57    9.14   0
   7   5  -7    3.94    9.25   0
   6   5  -7   14.88    9.00   0
   5   5  -7  878.25   11.08   0
   3   5  -7    8.47    9.52   0
   2   5  -7  248.98   11.99   0
   1   5  -7 1224.70   15.08   0
  -1  -5   7 1190.31   15.11   0
   0   5  -7 1257.75   15.47   0
   0  -5   7 1250.30   15.56   0
   1  -5   7  513.92   10.25   0
  -1   5  -7  488.31   12.73   0
  -2   5  -7   26.43   10.10   0
   2  -5   7   34.04    9.84   0
   3  -5   7  454.95   11.32   0
  -3   5  -7  474.08   11.57   0
   4  -5   7  111.67    6.70   0
  -4   5  -7   84.80   10.33   0
   5  -5   7   83.25    6.96   0
  -5   5  -7   65.43   10.18   0
   6  -5   7   10.56    8.87   0
  -6   5  -7   26.78    6.68   0
   7  -5   7  239.21    9.94   0
  -7   5  -7  203.78    9.77   0
  -7   5  -7  198.07   10.02   0
   8  -5   7   58.91    8.49   0
  -8   5  -7   47.50    9.07   0
  -8   5  -7   42.20    9.02   0
   9  -5   7   82.52    9.05   0
  -9   5  -7   63.70    7.34   0
  -9   5  -7   71.06    9.83   0
  10  -5   7   17.87    8.51   0
 -10   5  -7   15.10    6.32   0
 -10   5  -7   -7.89    8.49   0
  12   4  -7    2.77    8.84   0
  12   4  -7    4.08    8.82   0
  11   4  -7   -5.47    8.85   0
  11   4  -7   13.31    8.80   0
  10   4  -7   -2.98    9.05   0
  10   4  -7    6.46    8.64   0
   9   4  -7  178.12    9.84   0
   9   4  -7  182.42   10.37   0
   8   4  -7   29.73    9.65   0
   8   4  -7   33.01    9.48   0
   7   4  -7  160.50   10.36   0
   7   4  -7  175.77   10.20   0
   6   4  -7    0.40    9.69   0
   5   4  -7  280.66   11.59   0
   4   4  -7   68.52   10.78   0
   3   4  -7  397.62   12.68   0
   2   4  -7  192.26   11.25   0
   1   4  -7 1780.86   17.95   0
  -1  -4   7 1732.74   16.13   0
   0  -4   7   16.34    7.74   0
   0   4  -7   20.09   10.97   0
   1  -4   7 1269.99   16.43   0
  -1   4  -7 1274.17   16.01   0
  -2   4  -7  809.59   14.05   0
   2  -4   7  830.21   13.76   0
   3  -4   7   45.62    7.00   0
  -3   4  -7   39.77    7.75   0
  -4   4  -7   52.16   10.16   0
   4  -4   7   53.45    9.85   0
   5  -4   7    6.54    9.48   0
  -5   4  -7   -7.31    7.50   0
   6  -4   7   82.78    6.82   0
  -6   4  -7   80.51   10.17   0
   7  -4   7   67.42    9.08   0
  -7   4  -7   82.63    9.33   0
  -7   4  -7   61.08    9.38   0
  -8   4  -7   13.68    9.37   0
  -8   4  -7   16.16   10.53   0
   8  -4   7    7.07    8.80   0
  -9   4  -7    9.82    8.71   0
  -9   4  -7    3.77   10.79   0
   9  -4   7   12.85    6.17   0
 -10   4  -7    5.55    6.16   0
 -10   4  -7   19.57    8.86   0
  10  -4   7   11.44    6.14   0
 -11   4  -7   -4.25    8.96   0
 -11   4  -7    7.03   10.67   0
  11  -4   7   19.04    8.49   0
  12   3  -7    4.13    6.84   0
  12   3  -7    3.57    8.66   0
  11   3  -7   24.32    9.45   0
  11   3  -7   16.19    8.83   0
  10   3  -7    8.96    9.30   0
  10   3  -7   19.10    8.92   0
   9   3  -7   21.88    9.53   0
   9   3  -7   14.94    9.23   0
   8   3  -7   98.22   10.35   0
   8   3  -7   89.48    9.33   0
   7   3  -7  290.44   11.38   0
   7   3  -7  271.43   10.97   0
   6   3  -7  114.60   10.26   0
   6   3  -7  116.55   10.46   0
   5   3  -7   90.61   10.79   0
   4   3  -7 1097.80   15.65   0
   2   3  -7    6.75   10.63   0
   1   3  -7  239.25   12.52   0
  -1  -3   7  226.62   12.93   0
   0   3  -7 6182.62   31.16   0
   0  -3   7 6127.73   31.44   0
  -1   3  -7  677.02   14.76   0
   1  -3   7  701.21   14.72   0
   2  -3   7   41.84   11.27   0
  -2   3  -7   32.51   12.34   0
   3  -3   7   97.65   11.01   0
  -3   3  -7  101.25   10.99   0
   4  -3   7  995.11   14.31   0
  -4   3  -7  961.35   14.63   0
  -5   3  -7   62.03   10.07   0
   5  -3   7   66.92    6.81   0
  -6   3  -7   13.03    7.30   0
   6  -3   7    5.35    9.83   0
  -7   3  -7  116.31    9.83   0
  -7   3  -7  122.64   10.27   0
   7  -3   7  132.30    6.87   0
  -8   3  -7  152.77    7.88   0
  -8   3  -7  161.63    9.88   0
   8  -3   7  182.79    9.78   0
  -9   3  -7   73.89    9.84   0
  -9   3  -7   90.48    9.89   0
   9  -3   7   92.22    6.87   0
 -10   3  -7   17.96    9.13   0
  10  -3   7  -12.88    8.44   0
 -10   3  -7    9.66    8.42   0
 -11   3  -7    3.82    6.31   0
  11  -3   7   11.67    5.88   0
 -11   3  -7    3.02    9.12   0
  12   2  -7   20.28    9.58   0
  12   2  -7    9.23    8.48   0
  11   2  -7   66.98    9.50   0
  11   2  -7   51.36    9.35   0
  10   2  -7   96.48    9.16   0
  10   2  -7   95.26    9.21   0
   9   2  -7    8.54    8.99   0
   9   2  -7    9.45    9.10   0
   8   2  -7   60.27   10.34   0
   8   2  -7   67.02    6.25   0
   7   2  -7  175.11   10.70   0
   7   2  -7  168.93   10.07   0
   6   2  -7  737.58   13.19   0
   6   2  -7  717.15   10.58   0
   5   2  -7   45.97   10.98   0
   5   2  -7   35.67   11.08   0
   4   2  -7  283.15    9.85   0
   3   2  -7  288.61   10.01   0
   2   2  -7 2933.36   24.43   0
   1   2  -7  118.75   13.72   0
   0   2  -7 1160.84   18.92   0
   0  -2   7 1149.60   19.11   0
  -1   2  -7 1653.15   20.29   0
   1  -2   7 1644.43   18.07   0
   2  -2   7 2201.37   18.64   0
  -2   2  -7 2150.45   20.42   0
   3  -2   7    7.16   11.47   0
  -3   2  -7    5.24   12.23   0
  -4   2  -7  150.39   11.64   0
   4  -2   7  136.69    8.54   0
  -5   2  -7  286.76   12.11   0
   5  -2   7  299.40   11.11   0
   6  -2   7  535.97   11.27   0
  -6   2  -7  490.99   11.77   0
  -6   2  -7  512.24   12.13   0
  -7   2  -7   14.71    9.82   0
  -7   2  -7   28.71    9.58   0
   7  -2   7   25.71    9.30   0
  -8   2  -7   56.12    6.62   0
   8  -2   7   64.25    6.30   0
  -8   2  -7   64.44    9.08   0
  -9   2  -7   -5.65    9.11   0
  -9   2  -7   -3.77    9.14   0
   9  -2   7   -6.33    8.75   0
 -10   2  -7   11.41    6.70   0
 -10   2  -7   -0.03    8.79   0
  10  -2   7    5.65    8.56   0
 -11   2  -7   10.67    8.59   0
  11  -2   7    0.85    8.32   0
 -11   2  -7    8.75    8.83   0
  12   1  -7   -8.54    8.57   0
 -12  -1   7    7.98    8.84   0
  12   1  -7   -5.85    6.47   0
  11   1  -7   31.17    6.27   0
  11   1  -7   41.31    9.26   0
 -11  -1   7   17.57    8.76   0
  10   1  -7   52.01    9.12   0
  10   1  -7   46.08    6.98   0
 -10  -1   7   34.97    6.73   0
   9   1  -7   28.74    9.32   0
   9   1  -7   33.04    8.89   0
  -9  -1   7   34.01    8.80   0
   8   1  -7  104.38    7.87   0
   8   1  -7  100.38    9.73   0
  -8  -1   7  101.45    9.94   0
   7   1  -7  156.04    7.98   0
   7   1  -7  148.38    7.53   0
  -7  -1   7  144.19    7.58   0
   6   1  -7  117.85   11.44   0
  -6  -1   7  103.13   10.66   0
   6   1  -7  113.87    9.70   0
   5   1  -7   90.47   11.26   0
   5   1  -7   85.11   11.11   0
   4   1  -7   76.85   10.76   0
   4   1  -7   81.86   11.85   0
   3   1  -7  203.22   13.15   0
   1   1  -7 1605.47   24.68   0
   0   1  -7  406.08   16.41   0
   0  -1   7  421.44   16.28   0
   1  -1   7 1492.23   21.69   0
  -1   1  -7 1459.11   21.82   0
   2  -1   7 2016.43   21.41   0
  -2   1  -7 1950.16   20.08   0
  -3   1  -7    3.05   12.04   0
   3  -1   7    3.90    7.74   0
  -4   1  -7   10.42   11.45   0
   4  -1   7    6.47   10.77   0
  -5   1  -7 2605.70   20.05   0
   5  -1   7 2621.12   17.37   0
  -6   1  -7   29.14    9.56   0
  -6   1  -7   32.65    9.49   0
   6  -1   7   38.53    9.73   0
  -7   1  -7  153.49    7.78   0
  -7   1  -7  142.85   10.11   0
   7  -1   7  150.68   10.29   0
  -8   1  -7   10.13    9.17   0
   8  -1   7   28.08    8.67   0
  -8   1  -7   18.44   10.17   0
  -9   1  -7  140.13   10.34   0
  -9   1  -7  146.46   12.01   0
   9  -1   7  144.71    9.71   0
 -10   1  -7   10.87    6.24   0
 -10   1  -7    5.50    8.55   0
  10  -1   7   15.98    5.87   0
 -11   1  -7   61.28    9.47   0
 -11   1  -7   46.81    9.46   0
  11  -1   7   38.60    6.17   0
 -12   1  -7   13.26    8.96   0
 -12   1  -7   -4.61   11.21   0
  12  -1   7    4.31    6.10   0
 -12   0   7   16.58    6.21   0
  12   0  -7    2.91    9.39   0
  12   0  -7    9.37    8.65   0
  11   0  -7   -2.38    8.45   0
 -11   0   7   12.60    8.87   0
  11   0  -7   -2.15    6.23   0
  10   0  -7  183.46   10.62   0
  10   0  -7  161.42    9.59   0
 -10   0   7  168.59   10.10   0
   9   0  -7   -0.03    9.03   0
   9   0  -7   -4.44    5.92   0
  -9   0   7   -1.13    8.79   0
   8   0  -7    3.77    9.26   0
   8   0  -7   21.54    9.84   0
  -8   0   7    8.35    9.42   0
   7   0  -7  213.26    8.41   0
  -7   0   7  216.61   10.85   0
   7   0  -7  235.33   10.35   0
   6   0  -7 1098.10   15.39   0
   6   0  -7 1042.98   13.87   0
  -6   0   7 1021.09   14.70   0
   5   0  -7   99.14   10.78   0
   5   0  -7   86.27   11.63   0
  -5   0   7   92.59   10.34   0
   4   0  -7  875.71   16.25   0
   4   0  -7  848.97   13.64   0
  -4   0   7  848.44   15.48   0
   3   0  -7  196.56   13.56   0
   3   0  -7  187.79    9.62   0
   2   0  -7 2298.59   28.50   0
   1   0  -7  452.43   17.37   0
   0   0  -7  169.07   15.84   0
   0   0   7  173.97   15.60   0
   1   0   7   55.51   14.48   0
  -1   0  -7   48.31   15.91   0
  -2   0  -7  319.37   16.32   0
   2   0   7  325.49   15.44   0
  -3   0  -7 1581.18   19.68   0
   3   0   7 1569.61   16.80   0
   4   0   7  247.38   12.02   0
  -4   0  -7  245.15   10.13   0
  -5   0  -7   63.14   11.78   0
   5   0   7   62.49   11.11   0
  -6   0  -7   89.07   12.20   0
  -6   0  -7   84.87    8.03   0
   6   0   7   91.77    7.48   0
  -7   0  -7  693.83   13.10   0
  -7   0  -7  661.77   14.19   0
   7   0   7  709.26   12.02   0
  -8   0  -7   21.74    9.46   0
  -8   0  -7   24.22   10.68   0
   8   0   7   29.08    8.69   0
  -9   0  -7   37.20    9.73   0
  -9   0  -7   23.73    9.05   0
   9   0   7   19.52    6.66   0
 -10   0  -7   33.68    6.40   0
 -10   0  -7   19.08   10.65   0
  10   0   7   31.25    6.07   0
 -11   0  -7   45.25    9.27   0
 -11   0  -7   24.30   11.61   0
  11   0   7   45.00    8.90   0
  12   0   7   15.10    8.75   0
 -12   0  -7   20.28    9.37   0
 -11   1   7   -0.94    8.77   0
  11  -1  -7    4.96    9.23   0
  11  -1  -7    9.29    8.46   0
  10  -1  -7   48.27    9.39   0
  10  -1  -7   46.79    6.52   0
 -10   1   7   56.59    9.20   0
  -9   1   7   15.85    8.81   0
   9  -1  -7   11.63    9.61   0
   9  -1  -7   21.56    8.09   0
   8  -1  -7   17.49    9.38   0
   8  -1  -7    0.50    8.64   0
  -8   1   7    0.90    9.44   0
   7  -1  -7   16.21   10.21   0
   7  -1  -7   35.60    9.04   0
  -7   1   7   35.33    9.72   0
   6  -1  -7   72.29    8.91   0
   6  -1  -7   81.27   10.91   0
  -6   1   7   65.91   10.28   0
   5  -1  -7  106.82   11.64   0
   5  -1  -7  123.83   10.35   0
  -5   1   7  112.77   11.52   0
   4  -1  -7    2.54    7.27   0
   4  -1  -7   -0.12   11.09   0
  -4   1   7    2.00   10.41   0
   3  -1  -7   31.80   12.48   0
   3  -1  -7   36.00   11.64   0
  -3   1   7   29.56   11.67   0
   2  -1  -7   18.95    9.13   0
   2  -1  -7   19.92   17.15   0
   1  -1  -7   16.90   14.05   0
   1  -1  -7   21.26   16.06   0
   1  -1  -7   15.68   17.77   0
   0  -1  -7  359.42   26.07   0
   0   1   7  385.47   26.60   0
   1   1   7  492.83   21.67   0
  -1  -1  -7  499.59   23.36   0
  -2  -1  -7 1023.86   21.34   0
   2   1   7 1059.70   20.10   0
  -3  -1  -7   13.20   13.63   0
   3   1   7   12.30   12.56   0
  -4  -1  -7  656.66   12.76   0
   4   1   7  676.37   12.26   0
   5   1   7 1198.26   15.72   0
  -5  -1  -7 1207.85   14.15   0
   6   1   7  261.22   11.33   0
  -6  -1  -7  246.20   11.95   0
  -6  -1  -7  245.52   14.02   0
  -7  -1  -7    7.14   10.23   0
   7   1   7   24.72    9.38   0
  -7  -1  -7   13.82   10.93   0
  -8  -1  -7  391.75   11.56   0
  -8  -1  -7  357.36   15.13   0
   8   1   7  385.71   10.84   0
  -9  -1  -7   13.21    6.91   0
  -9  -1  -7    3.60   11.37   0
   9   1   7   10.37    6.39   0
  10   1   7    5.91    8.40   0
 -10  -1  -7    6.25   11.96   0
 -10  -1  -7   24.35    9.65   0
  11   1   7   18.83    8.51   0
 -11  -1  -7  -18.27    9.06   0
  12   1   7   74.80    9.32   0
 -12  -1  -7   44.22    7.09   0
  11  -2  -7   -1.87    9.35   0
  11  -2  -7   11.90    8.41   0
 -11   2   7   -9.55    8.59   0
  10  -2  -7   35.19    9.11   0
  10  -2  -7   40.50    9.96   0
 -10   2   7   38.50    9.54   0
   9  -2  -7  200.37   10.87   0
   9  -2  -7  219.68    9.57   0
  -9   2   7  175.69   10.24   0
   8  -2  -7   23.85    6.21   0
  -8   2   7   21.64    7.09   0
   8  -2  -7   21.32   10.22   0
   7  -2  -7  112.15   10.38   0
   7  -2  -7  100.76    9.47   0
  -7   2   7  105.57   10.07   0
  -6   2   7   36.21    9.54   0
   6  -2  -7   45.05    7.83   0
   6  -2  -7   34.91    6.08   0
  -6   2   7   40.58   10.13   0
  -5   2   7  504.76   12.06   0
   5  -2  -7  514.75   11.66   0
   5  -2  -7  491.15   13.69   0
  -5   2   7  487.61   13.11   0
  -4   2   7   46.21    7.60   0
   4  -2  -7   46.79   11.53   0
   4  -2  -7   40.38    7.57   0
  -4   2   7   47.70   11.16   0
   3  -2  -7   77.38   11.18   0
  -3   2   7   71.86   11.54   0
   3  -2  -7   70.56   13.15   0
  -3   2   7   67.24   14.89   0
   2  -2  -7  830.01   14.99   0
   2  -2  -7  807.39   23.70   0
  -2   2   7  838.47   20.17   0
  -2   2   7  805.90   15.36   0
   1  -2  -7 2089.90   20.97   0
   1  -2  -7 2027.11   45.31   0
   0  -2  -7 1533.72   18.69   0
  -1  -2  -7  649.40   25.68   0
   1   2   7  653.42   24.72   0
  -1  -2  -7  658.57   19.49   0
  -2  -2  -7 2397.65   28.10   0
   2   2   7 2443.11   27.30   0
  -3  -2  -7 2958.14   26.21   0
   3   2   7 2992.07   25.43   0
  -4  -2  -7   37.65   12.71   0
   4   2   7   27.32   11.65   0
  -5  -2  -7  134.36   12.63   0
   5   2   7  138.51   11.34   0
  -5  -2  -7  146.52   17.41   0
  -6  -2  -7   91.17   10.09   0
  -6  -2  -7   80.14   16.53   0
   6   2   7   81.12   10.01   0
  -7  -2  -7  140.37   10.38   0
   7   2   7  148.37    9.93   0
  -7  -2  -7  158.14   16.84   0
  -8  -2  -7  394.69   18.77   0
  -8  -2  -7  376.16   11.73   0
   8   2   7  404.11    8.90   0
  -9  -2  -7   84.72    7.45   0
   9   2   7   91.63    9.25   0
  10   2   7   84.39    9.46   0
 -10  -2  -7   65.91    7.12   0
  11   2   7    0.02    8.52   0
 -11  -2  -7   -4.14    6.35   0
 -12  -2  -7   25.40    6.62   0
  12   2   7   33.80    8.50   0
  11  -3  -7    5.18    9.70   0
  11  -3  -7    6.40    8.25   0
 -11   3   7   11.63    8.45   0
  10  -3  -7   15.69    9.99   0
  10  -3  -7    4.80    7.97   0
 -10   3   7   -0.56    8.74   0
   9  -3  -7  137.80   10.34   0
   9  -3  -7  147.74    8.97   0
  -9   3   7  140.91    7.92   0
   8  -3  -7   41.57    9.99   0
   8  -3  -7   62.06    9.07   0
  -8   3   7   60.90    9.26   0
[truncated: 1,072,094 more chars]
