# Supplementary material for: Crystal structure of bis(5-bromo-1,10-phenanthroline-κ2 N,N′)bis­[di­hydro­bis­(pyrazol-1-yl)borato-κ2 N 2,N 2′]iron(II) toluene disolvate
Source: Acta Crystallogr E Crystallogr Commun. 2020 Jul 31;76(Pt 8):1398–402. doi: 10.1107/S2056989020010361 (PMC7405586; doi:10.1107/S2056989020010361)
Supplement: Supplementary file 2 [file e-76-01398-Isup2.hkl]

data_I                                                                          
_shelx_title ' Felix183 at 200 K in P-1 (MW01)'                                 
_shelx_refln_list_code          4                                               
_shelx_F_calc_maximum      210.31                                               
_exptl_crystal_F_000      1432.00                                               
_reflns_d_resolution_high  0.8105                                               
                                                                                
loop_                                                                           
 _space_group_symop_operation_xyz                                               
 'x, y, z'                                                                      
 '-x, -y, -z'                                                                   
                                                                                
_cell_length_a    10.5035                                                       
_cell_length_b    15.2782                                                       
_cell_length_c    20.9003                                                       
_cell_angle_alpha  80.266                                                       
_cell_angle_beta   86.443                                                       
_cell_angle_gamma  78.066                                                       
                                                                                
_shelx_F_squared_multiplier     1.000                                           
                                                                                
loop_                                                                           
 _refln_index_h                                                                 
 _refln_index_k                                                                 
 _refln_index_l                                                                 
 _refln_F_squared_calc                                                          
 _refln_F_squared_meas                                                          
 _refln_F_squared_sigma                                                         
 _refln_observed_status                                                         
   1   0   0        138.01        224.42        65.47 o                         
   2   0   0      28635.80      27628.60       110.38 o                         
   3   0   0       1905.64       1685.91        44.66 o                         
   4   0   0      15449.73      14035.45        60.04 o                         
   5   0   0        140.63        124.45        27.64 o                         
   6   0   0        400.38        448.35        36.06 o                         
   7   0   0         26.12         25.33        23.20 o                         
   8   0   0        227.75        235.08        23.59 o                         
   9   0   0        173.88        213.01        20.64 o                         
  10   0   0        961.64        902.35        26.41 o                         
  11   0   0          3.86         51.00        24.48 o                         
  12   0   0         49.76         83.21        64.15 o                         
 -12   1   0         46.53         37.70        25.02 o                         
 -11   1   0         70.64         76.51        30.39 o                         
 -10   1   0        216.58        237.49        26.62 o                         
  -9   1   0         85.31        118.15        24.71 o                         
  -8   1   0        135.08        176.99        24.15 o                         
  -7   1   0        483.37        470.51        23.97 o                         
  -6   1   0       3279.48       3377.37        45.97 o                         
  -5   1   0        829.41        866.99        29.30 o                         
  -4   1   0       1209.28       1247.85        34.25 o                         
  -3   1   0         95.95        106.20        37.57 o                         
  -2   1   0      44231.79      48276.53       213.39 o                         
  -1   1   0       5530.48       5928.24        93.94 o                         
   0   1   0      15143.76      19831.02       566.07 o                         
   1   1   0      10206.63      10588.92       138.66 o                         
   2   1   0       1799.41       1580.11        56.24 o                         
   3   1   0        470.09        599.96        49.15 o                         
   4   1   0        840.61        950.46        32.40 o                         
   5   1   0       2963.26       2499.53        32.57 o                         
   6   1   0        608.15        516.24        24.43 o                         
   7   1   0        688.12        699.14        23.03 o                         
   8   1   0        298.47        365.64        26.97 o                         
   9   1   0        220.39        281.85        40.57 o                         
  10   1   0        517.81        483.56        25.72 o                         
  11   1   0        578.24        416.71        50.77 o                         
  12   1   0         81.20         30.23        24.98 o                         
 -12   2   0         11.08         28.82        46.83 o                         
 -11   2   0          0.14        -18.02        28.72 o                         
 -10   2   0        156.09        112.46        25.49 o                         
  -9   2   0        163.14        211.45        35.82 o                         
  -8   2   0          5.18         12.44        22.68 o                         
  -7   2   0        505.72        477.09        24.79 o                         
  -6   2   0          7.70          8.94        28.64 o                         
  -5   2   0        950.70        908.85        30.30 o                         
  -4   2   0       6712.61       6043.99        50.73 o                         
  -3   2   0       6942.36       6651.31        66.87 o                         
  -2   2   0        231.69         94.32        36.23 o                         
  -1   2   0        201.73        264.73        64.10 o                         
   0   2   0      19855.88      21228.91       150.20 o                         
   2   2   0       6686.28       6405.66       105.56 o                         
   3   2   0        630.50        583.11        46.32 o                         
   4   2   0       1735.77       1656.14        37.05 o                         
   5   2   0       2478.66       2148.67        38.73 o                         
   6   2   0       1140.70       1194.92        32.55 o                         
   7   2   0       1880.89       1986.51        36.54 o                         
   8   2   0        620.75        660.09        25.20 o                         
   9   2   0       1132.81       1181.67        25.79 o                         
  10   2   0         67.74         67.05        24.98 o                         
  11   2   0        284.30        295.78        26.52 o                         
  12   2   0         24.18         68.67        30.73 o                         
 -12   3   0         21.17         44.49        24.72 o                         
 -11   3   0        140.84        126.88        25.56 o                         
 -10   3   0        358.42        372.71        27.05 o                         
  -9   3   0         81.54        127.09        25.43 o                         
  -8   3   0         69.93         91.24        22.94 o                         
  -7   3   0        155.01        126.18        23.92 o                         
  -6   3   0        998.02        916.65        26.28 o                         
  -5   3   0        266.01        226.23        26.52 o                         
  -4   3   0         22.43         85.51        32.71 o                         
  -3   3   0       4053.89       4392.42        70.25 o                         
  -2   3   0      24375.66      25774.38        89.66 o                         
  -1   3   0       6216.78       6887.78       113.87 o                         
   0   3   0       2361.86       2986.68        81.50 o                         
   1   3   0       9143.24       9198.99       138.01 o                         
   3   3   0       6709.05       5850.93        91.99 o                         
   4   3   0         44.53         34.69        34.60 o                         
   5   3   0        755.48        619.67        33.32 o                         
   6   3   0        223.76        203.06        25.94 o                         
   7   3   0       4479.10       4504.87       108.90 o                         
   8   3   0        651.66        605.45        26.44 o                         
   9   3   0        508.83        605.84        31.06 o                         
  10   3   0        395.64        456.81        26.05 o                         
  11   3   0         94.47        131.33        19.48 o                         
  12   3   0        313.15        192.37        52.15 o                         
 -11   4   0          5.61          9.09        21.78 o                         
 -10   4   0          8.72          2.53        25.11 o                         
  -9   4   0        444.45        457.95        27.70 o                         
  -8   4   0         19.68         39.92        25.35 o                         
  -7   4   0        593.72        596.82        22.25 o                         
  -6   4   0        346.33        306.32        28.32 o                         
  -5   4   0        278.57        322.41        25.81 o                         
  -4   4   0          4.33         29.83        24.79 o                         
  -3   4   0       1266.90       1030.23        32.40 o                         
  -2   4   0        557.21        541.25        48.35 o                         
  -1   4   0         39.96         27.85        52.55 o                         
   0   4   0        892.07        899.01        58.58 o                         
   1   4   0        156.12        332.02        47.07 o                         
   3   4   0        671.23        647.06        64.50 o                         
   4   4   0        115.17         78.27        57.49 o                         
   5   4   0         26.44         68.66        51.46 o                         
   6   4   0       3151.00       2937.80        34.41 o                         
   7   4   0        327.84        385.46        29.30 o                         
   8   4   0       1447.40       1649.45        26.09 o                         
   9   4   0        435.70        370.57        27.01 o                         
  10   4   0        606.60        622.57        22.26 o                         
  11   4   0        185.64        188.73        47.14 o                         
  12   4   0        147.15        140.56        25.13 o                         
 -11   5   0         61.09         64.33        21.28 o                         
 -10   5   0          3.44         21.22        25.25 o                         
  -9   5   0       1370.32       1345.12        30.80 o                         
  -8   5   0         20.48          1.04        53.28 o                         
  -7   5   0         15.39          9.16        20.56 o                         
  -6   5   0        141.43        167.00        23.45 o                         
  -5   5   0       2278.07       2056.20        58.21 o                         
  -4   5   0        107.48        181.27        28.85 o                         
  -3   5   0         30.65         60.66        31.40 o                         
  -2   5   0        287.62        382.64        36.31 o                         
  -1   5   0       7572.40       7105.36        65.12 o                         
   0   5   0       1868.98       2052.32        53.94 o                         
   1   5   0        954.60        737.30        37.56 o                         
   2   5   0        357.32        252.79        62.93 o                         
   4   5   0       3649.34       3553.17        56.80 o                         
   5   5   0       7776.38       7434.49        77.34 o                         
   6   5   0       1332.95       1766.07        54.01 o                         
   7   5   0        244.13        276.01        37.20 o                         
   8   5   0        265.12        215.12        36.90 o                         
   9   5   0       1090.96       1116.65        23.58 o                         
  10   5   0        169.57        175.75        23.34 o                         
  11   5   0         85.48         96.28        24.86 o                         
  12   5   0         35.39         14.99        55.58 o                         
 -11   6   0         69.31         44.52        21.15 o                         
 -10   6   0        214.05        194.34        25.28 o                         
  -9   6   0          8.87         16.75        38.06 o                         
  -8   6   0        324.02        334.17        23.92 o                         
  -7   6   0        969.20        911.33        34.03 o                         
  -6   6   0        821.18        795.07        23.93 o                         
  -5   6   0        875.45        842.55        23.78 o                         
  -4   6   0        333.06        325.81        24.95 o                         
  -3   6   0          4.81         55.39        24.43 o                         
  -2   6   0       2144.53       2190.53        44.18 o                         
  -1   6   0        871.03        888.85        49.01 o                         
   0   6   0        184.73        147.20        40.74 o                         
   1   6   0       1670.20       1726.69        42.36 o                         
   2   6   0       3271.22       3588.50        72.78 o                         
   5   6   0        806.22        851.72        53.08 o                         
   6   6   0         93.37        138.15        44.99 o                         
   7   6   0        807.85        747.14        30.59 o                         
   8   6   0       1180.84       1285.26        38.64 o                         
   9   6   0        406.92        392.94        35.04 o                         
  10   6   0         21.37         48.98        30.16 o                         
  11   6   0        154.01        145.79        29.64 o                         
  12   6   0          6.21        -14.14        32.19 o                         
 -10   7   0        231.36        227.75        26.26 o                         
  -9   7   0         93.48        104.37        22.35 o                         
  -8   7   0        773.05        693.62        45.49 o                         
  -7   7   0        838.86        950.71        23.16 o                         
  -6   7   0         22.73         47.93        25.75 o                         
  -5   7   0        459.79        555.00        27.23 o                         
  -4   7   0       1779.17       1739.67        36.78 o                         
  -3   7   0       2798.62       2849.95        35.14 o                         
  -2   7   0         22.44         31.34        29.04 o                         
  -1   7   0       2313.49       1837.58        35.56 o                         
   0   7   0       1245.66       1077.39        34.29 o                         
   1   7   0       6603.69       5880.45        50.17 o                         
   2   7   0       1736.70       1891.04        62.14 o                         
   3   7   0        151.30        163.10        50.67 o                         
   5   7   0        553.15        493.37        34.85 o                         
   6   7   0       1405.97       1346.56        52.05 o                         
   7   7   0         54.45        -21.07        32.64 o                         
   8   7   0        695.57        698.97        36.46 o                         
   9   7   0         25.84         45.21        33.81 o                         
  10   7   0        959.08        923.04        33.83 o                         
  11   7   0          3.90         37.20        30.30 o                         
  12   7   0          2.91         14.61        32.57 o                         
 -10   8   0          7.01          9.33        21.75 o                         
  -9   8   0         41.86         44.45        25.27 o                         
  -8   8   0          0.86         -9.97        21.33 o                         
  -7   8   0        590.13        529.30        24.65 o                         
  -6   8   0         65.54         84.94        25.91 o                         
  -5   8   0       2820.65       3039.49        36.93 o                         
  -4   8   0         64.37        125.58        38.32 o                         
  -3   8   0          7.55         31.18        24.99 o                         
  -2   8   0       1129.21        974.50        50.77 o                         
  -1   8   0       7357.00       6806.89       130.41 o                         
   0   8   0        989.07       1011.83        37.11 o                         
   1   8   0         81.64        123.12        27.79 o                         
   2   8   0       4147.13       4084.03        55.53 o                         
   3   8   0      13235.63      13075.57        88.66 o                         
   5   8   0        426.63        454.90        46.12 o                         
   6   8   0         10.13         -2.40        30.73 o                         
   7   8   0       1888.15       2023.56        53.22 o                         
   8   8   0        621.27        638.83        45.33 o                         
   9   8   0        447.30        473.56        33.48 o                         
  10   8   0        268.79        187.18        40.58 o                         
  11   8   0         12.48         17.15        32.87 o                         
  12   8   0        125.83        118.26        33.48 o                         
  -9   9   0         12.84         28.36        22.03 o                         
  -8   9   0          6.91         21.87        23.76 o                         
  -7   9   0        435.37        438.99        23.70 o                         
  -6   9   0          6.52         57.72        46.77 o                         
  -5   9   0        772.82        761.87        21.07 o                         
  -4   9   0        413.49        407.26        27.24 o                         
  -3   9   0        928.29        933.43        30.75 o                         
  -2   9   0       1030.37       1042.27        35.00 o                         
  -1   9   0       3780.13       3844.14        70.03 o                         
   0   9   0        531.02        601.86        25.37 o                         
   1   9   0         24.69         15.13        31.67 o                         
   2   9   0       2018.76       2144.71        54.15 o                         
   3   9   0        984.50        949.05        36.51 o                         
   4   9   0          2.53        -11.37        43.57 o                         
   6   9   0       1273.57       1374.10        38.77 o                         
   7   9   0          8.05          3.28        42.64 o                         
   8   9   0          5.07        -21.71        42.98 o                         
   9   9   0        338.86        330.73        32.75 o                         
  10   9   0         18.40         13.69        38.37 o                         
  11   9   0          4.77          3.75        25.45 o                         
  12   9   0         68.04        104.33        33.14 o                         
  -9  10   0          3.39          4.45        30.60 o                         
  -8  10   0         11.42         21.47        25.78 o                         
  -7  10   0          3.93         41.78        20.02 o                         
  -6  10   0         43.28         24.04        21.10 o                         
  -5  10   0          5.12         91.38        24.39 o                         
  -4  10   0       1519.15       1591.20        29.15 o                         
  -3  10   0        637.18        711.82        22.61 o                         
  -2  10   0         68.05        110.65        30.85 o                         
  -1  10   0         17.27         16.14        29.41 o                         
   0  10   0      17114.35      17279.53        66.17 o                         
   1  10   0          1.54         51.06        30.75 o                         
   2  10   0        204.75        150.11        30.04 o                         
   3  10   0         33.70         44.79        32.30 o                         
   4  10   0      11325.97      11285.24        71.06 o                         
   5  10   0        684.89        670.68        34.75 o                         
   6  10   0         76.21         51.70        42.78 o                         
   7  10   0         76.66         73.61        40.82 o                         
   8  10   0        665.51        809.91        47.34 o                         
   9  10   0        133.14        119.34        30.88 o                         
  10  10   0        345.89        270.80        25.86 o                         
  11  10   0         56.89         62.24        32.71 o                         
  12  10   0        136.94        109.89        26.81 o                         
  -8  11   0          1.06         -1.59        19.90 o                         
  -7  11   0         79.41         92.78        21.06 o                         
  -6  11   0        232.78        190.01        24.29 o                         
  -5  11   0        496.89        507.82        26.46 o                         
  -4  11   0        182.13        257.69        24.73 o                         
  -3  11   0         40.94         30.63        33.95 o                         
  -2  11   0       2168.58       2136.30        61.82 o                         
  -1  11   0          0.19         24.51        25.74 o                         
   0  11   0        104.81        126.15        24.38 o                         
   1  11   0         37.04         71.74        29.89 o                         
   2  11   0       1811.96       1677.95        40.09 o                         
   3  11   0        260.30        291.70        45.09 o                         
   4  11   0        133.49        114.58        31.02 o                         
   5  11   0         43.99         42.34        29.60 o                         
   6  11   0        454.81        470.85        40.43 o                         
   7  11   0          0.40        -19.60        42.15 o                         
   8  11   0        365.98        273.03        43.52 o                         
   9  11   0        347.59        378.10        42.54 o                         
  10  11   0        501.12        469.42       100.71 o                         
  11  11   0         82.66         36.33        33.33 o                         
  -8  12   0         54.86         52.15        21.65 o                         
  -7  12   0          4.46        -10.87        18.37 o                         
  -6  12   0          4.99          1.36        22.95 o                         
  -5  12   0          3.30         43.33        33.59 o                         
  -4  12   0        354.54        429.65        21.04 o                         
  -3  12   0       1455.46       1436.48        61.03 o                         
  -2  12   0        146.19        145.86        30.70 o                         
  -1  12   0         77.55        105.74        31.30 o                         
   0  12   0       1286.94       1328.19        50.11 o                         
   1  12   0       2548.23       2594.80        35.24 o                         
   2  12   0          4.74         31.95        42.49 o                         
   3  12   0        126.82        196.13        43.96 o                         
   4  12   0         29.92        -37.69        40.63 o                         
   5  12   0       1208.59       1384.83        36.41 o                         
   6  12   0          5.12        -24.26        40.92 o                         
   7  12   0          8.04         39.34        23.30 o                         
   8  12   0        428.70        387.80        43.42 o                         
   9  12   0        634.66        604.27        43.03 o                         
  10  12   0          9.08         30.83        41.07 o                         
  11  12   0        110.84         66.42        30.99 o                         
  -7  13   0         12.37         25.21        21.69 o                         
  -6  13   0        252.10        199.64        22.66 o                         
  -5  13   0        356.38        318.96        23.63 o                         
  -4  13   0          5.71         20.42        19.51 o                         
  -3  13   0         42.22        101.71        27.52 o                         
  -2  13   0        521.50        525.54        22.65 o                         
  -1  13   0        868.22        997.93        32.90 o                         
   0  13   0        153.24        210.54        21.62 o                         
   1  13   0         22.62         47.17        24.52 o                         
   2  13   0        487.24        524.05        46.12 o                         
   3  13   0       2480.46       2622.00        42.88 o                         
   4  13   0        323.63        350.46        32.98 o                         
   5  13   0        162.13        207.85        41.56 o                         
   6  13   0        117.25         88.95        31.37 o                         
   7  13   0       1109.04       1214.15       108.50 o                         
   8  13   0        160.07         94.50        48.13 o                         
   9  13   0          0.78         -1.16        20.34 o                         
  10  13   0         23.35         40.87        27.74 o                         
  -6  14   0          3.84         13.17        22.08 o                         
  -5  14   0          2.19         -0.39        24.71 o                         
  -4  14   0         64.43         70.87        24.52 o                         
  -3  14   0        180.05        182.08        24.96 o                         
  -2  14   0        288.00        244.92        21.73 o                         
  -1  14   0        233.80        227.79        33.25 o                         
   0  14   0        206.91        229.78        30.18 o                         
   1  14   0         75.70        113.45        24.76 o                         
   2  14   0        291.77        296.31        44.55 o                         
   3  14   0          1.34         67.14        39.60 o                         
   4  14   0        508.33        491.16        33.13 o                         
   5  14   0          9.47         -1.47        27.84 o                         
   6  14   0        356.95        421.47        44.30 o                         
   7  14   0         43.04         35.29        23.27 o                         
   8  14   0         55.25         38.96        24.03 o                         
   9  14   0         71.97         82.55        29.21 o                         
  10  14   0        379.13        217.22        26.28 o                         
  -5  15   0        140.84         95.82        21.82 o                         
  -4  15   0          5.52          6.12        41.33 o                         
  -3  15   0        132.93        107.35        26.07 o                         
  -2  15   0        154.91        184.13        32.53 o                         
  -1  15   0        779.39        813.18        29.18 o                         
   0  15   0          4.52         24.39        29.28 o                         
   1  15   0        190.87        159.28        28.57 o                         
   2  15   0         44.83        114.92        32.35 o                         
   3  15   0        446.53        371.19        44.99 o                         
   4  15   0        149.38        190.94        31.66 o                         
   5  15   0        469.07        403.00        33.13 o                         
   6  15   0        154.51        101.40        40.58 o                         
   7  15   0         40.78         53.26        29.80 o                         
   8  15   0         78.28         83.03        28.77 o                         
   9  15   0         72.69        120.44        29.82 o                         
  -4  16   0          0.40          3.88        18.94 o                         
  -3  16   0         10.91         23.42        24.28 o                         
  -2  16   0        311.93        257.15        31.12 o                         
  -1  16   0          2.18         16.12        23.79 o                         
   0  16   0         97.58         72.79        28.78 o                         
   1  16   0        162.09        117.18        30.73 o                         
   2  16   0        118.20        104.09        39.21 o                         
   3  16   0        211.80        218.63        29.01 o                         
   4  16   0        292.45        282.78        44.60 o                         
   5  16   0          4.43         58.61        29.31 o                         
   6  16   0          1.32         25.29        30.48 o                         
   7  16   0        129.38        107.65        29.28 o                         
   8  16   0         39.36         67.20        28.38 o                         
  -2  17   0        205.91        147.40        35.55 o                         
  -1  17   0          7.07        -16.95        20.67 o                         
   0  17   0        270.49        245.66        33.64 o                         
   1  17   0         14.44        -37.88        43.96 o                         
   2  17   0         16.79         72.39        38.42 o                         
   3  17   0         37.44         50.58        39.30 o                         
   4  17   0        393.48        458.72        43.91 o                         
   5  17   0         52.33         44.84        28.87 o                         
   6  17   0          5.71         -4.70        29.06 o                         
   7  17   0          0.33        -28.72        40.09 o                         
   0  18   0         46.59         39.25        21.52 o                         
   1  18   0          1.57        -19.46        44.65 o                         
   2  18   0         99.74        104.24        43.18 o                         
   3  18   0        261.86        216.91        42.29 o                         
   4  18   0         52.37         13.92        30.63 o                         
   5  18   0        103.54         57.78        42.59 o                         
  -5 -18   1         50.91         58.61        41.90 o                         
  -4 -18   1         16.60         44.74        41.80 o                         
  -3 -18   1        219.40        155.26        31.12 o                         
  -2 -18   1        229.99        177.85        43.57 o                         
  -1 -18   1         12.22         -3.63        42.44 o                         
   0 -18   1          7.83         69.14        29.39 o                         
  -7 -17   1         10.08         36.81        30.14 o                         
  -6 -17   1         15.91        -10.44        39.84 o                         
  -5 -17   1          9.55         89.88        40.63 o                         
  -4 -17   1        118.63        143.89        29.55 o                         
  -3 -17   1        149.28        144.48        41.07 o                         
  -2 -17   1          1.71         38.13        40.53 o                         
  -1 -17   1          2.44         34.80        29.85 o                         
   0 -17   1         98.45        127.56        24.48 o                         
   1 -17   1        117.92        130.26        24.15 o                         
   2 -17   1          2.89         10.02        24.22 o                         
  -8 -16   1          0.31         -3.50        40.63 o                         
  -7 -16   1         48.37         48.32        29.45 o                         
  -6 -16   1        667.33        665.24        46.46 o                         
  -5 -16   1         64.15         91.06        40.24 o                         
  -4 -16   1         20.15         39.26        40.19 o                         
  -3 -16   1         31.53         55.09        39.26 o                         
  -2 -16   1        654.88        761.20        44.55 o                         
  -1 -16   1          4.39        -16.17        31.12 o                         
   0 -16   1         81.02        111.15        29.93 o                         
   1 -16   1          3.93        -24.08        24.72 o                         
   2 -16   1          1.54          4.30        36.87 o                         
   3 -16   1        203.76        155.82        25.02 o                         
   4 -16   1          6.20         39.70        26.82 o                         
  -9 -15   1         15.63         29.96        29.66 o                         
  -8 -15   1          1.82          2.50        27.72 o                         
  -7 -15   1        182.37        162.75        78.32 o                         
  -6 -15   1        202.02        159.67        43.81 o                         
  -5 -15   1        125.84        129.53        40.09 o                         
  -4 -15   1        270.95        262.24        41.85 o                         
  -3 -15   1        665.11        623.24        44.35 o                         
  -2 -15   1          6.32          3.14        38.23 o                         
  -1 -15   1        280.79        263.56        63.74 o                         
   0 -15   1         51.54         73.88        20.82 o                         
   1 -15   1         40.75         55.30        24.36 o                         
   2 -15   1        801.92        666.28        21.93 o                         
   3 -15   1          4.40         28.68        29.67 o                         
   4 -15   1          3.75         24.70        19.78 o                         
   5 -15   1        114.27        112.12        24.36 o                         
 -10 -14   1         38.05         25.88        23.51 o                         
  -9 -14   1        663.35        602.83        30.62 o                         
  -8 -14   1         55.36         55.81        23.24 o                         
  -7 -14   1          0.74         24.52        31.73 o                         
  -6 -14   1          1.73         21.76        41.22 o                         
  -5 -14   1       1969.15       2074.14        48.71 o                         
  -4 -14   1         57.29        163.05        43.32 o                         
  -3 -14   1         62.44         49.35        40.87 o                         
  -2 -14   1         31.95         45.77        30.53 o                         
  -1 -14   1       2205.12       2291.41        55.94 o                         
   0 -14   1         22.17         42.24        29.68 o                         
   1 -14   1        538.19        534.35        32.60 o                         
   2 -14   1          8.40          9.27        24.30 o                         
   3 -14   1        540.43        565.94        23.51 o                         
   4 -14   1          1.42         53.77        18.37 o                         
   5 -14   1          5.04         15.53        19.08 o                         
   6 -14   1          5.20         21.33        25.14 o                         
 -10 -13   1         44.39         35.43        41.76 o                         
  -9 -13   1          7.08         27.68        29.30 o                         
  -8 -13   1         14.61         46.46        23.45 o                         
  -7 -13   1        469.12        537.20        92.80 o                         
  -6 -13   1         99.11        107.87        42.39 o                         
  -5 -13   1         79.51        112.96        41.07 o                         
  -4 -13   1        379.11        466.46        41.90 o                         
  -3 -13   1        268.31        246.61        40.87 o                         
  -2 -13   1        678.20        764.39        45.09 o                         
  -1 -13   1        691.26        740.93        35.26 o                         
   0 -13   1         44.40        -11.48        19.95 o                         
   1 -13   1        401.01        415.45        36.58 o                         
   2 -13   1        402.05        452.11        39.82 o                         
   3 -13   1         92.43        123.54        22.14 o                         
   4 -13   1        360.38        424.60        33.89 o                         
   5 -13   1          4.64         -6.70        21.47 o                         
   6 -13   1        181.41        117.13        32.03 o                         
   7 -13   1          7.15         -5.54        21.84 o                         
 -11 -12   1         20.92         10.53        30.74 o                         
 -10 -12   1         14.15         30.58        28.92 o                         
  -9 -12   1          2.99         43.18        29.75 o                         
  -8 -12   1        263.10        333.32        35.29 o                         
  -7 -12   1         97.50        128.29        37.96 o                         
  -6 -12   1         49.64        130.80        43.08 o                         
  -5 -12   1        675.27        704.69        32.49 o                         
  -4 -12   1       1066.60       1030.21        44.99 o                         
  -3 -12   1        520.71        503.17        43.03 o                         
  -2 -12   1        397.29        494.74        43.52 o                         
  -1 -12   1        347.18        395.75        25.58 o                         
   0 -12   1       3332.30       3415.93        40.29 o                         
   1 -12   1        331.30        403.72        30.75 o                         
   2 -12   1         37.70         34.04        24.86 o                         
   3 -12   1         21.25         23.00        24.96 o                         
   4 -12   1        596.84        648.15        27.79 o                         
   5 -12   1         19.87         27.15        20.88 o                         
   6 -12   1        133.51         68.81        22.32 o                         
   7 -12   1          9.79        -30.59        30.59 o                         
 -11 -11   1         66.21        119.26        36.32 o                         
 -10 -11   1          4.40         54.97        24.54 o                         
  -9 -11   1       1191.34       1011.98        46.36 o                         
  -8 -11   1          0.59         35.34        41.71 o                         
  -7 -11   1        423.82        430.93        44.65 o                         
  -6 -11   1         32.37         86.06        42.00 o                         
  -5 -11   1       2863.08       2799.86        52.49 o                         
  -4 -11   1         32.91         26.02        31.02 o                         
  -3 -11   1         22.69         57.44        43.37 o                         
  -2 -11   1        655.54        667.25        46.90 o                         
  -1 -11   1       4332.85       4454.81        38.11 o                         
   0 -11   1        816.65        800.40        23.68 o                         
   1 -11   1        612.90        619.61        32.61 o                         
   2 -11   1       1247.78       1227.59        34.64 o                         
   3 -11   1        970.10       1003.04        33.97 o                         
   4 -11   1        459.67        439.56        21.11 o                         
   5 -11   1        777.78        813.75        27.50 o                         
   6 -11   1          3.96         25.19        21.37 o                         
   7 -11   1         51.84         46.06        24.93 o                         
   8 -11   1         53.97         46.61        21.80 o                         
 -11 -10   1         70.71         64.54        32.59 o                         
 -10 -10   1         28.50         35.98        25.54 o                         
  -9 -10   1          0.19         -2.50        29.11 o                         
  -8 -10   1          4.03         55.82        42.39 o                         
  -7 -10   1        868.74        812.95        45.33 o                         
  -6 -10   1         26.08         54.74        44.11 o                         
  -5 -10   1        251.71        271.12        32.30 o                         
  -4 -10   1        176.06        228.92        32.00 o                         
  -3 -10   1       1493.03       1526.57        39.50 o                         
  -2 -10   1        814.65        826.33        48.91 o                         
  -1 -10   1       1691.00       1636.61        56.95 o                         
   0 -10   1        226.88        275.08        31.34 o                         
   1 -10   1       3413.22       3239.42        61.29 o                         
   2 -10   1         51.46         78.45        26.47 o                         
   3 -10   1        556.13        593.99        32.71 o                         
   4 -10   1        290.29        354.32        31.68 o                         
   5 -10   1         29.10         41.18        21.72 o                         
   6 -10   1         41.25         66.12        25.57 o                         
   7 -10   1         54.15         75.68        30.51 o                         
   8 -10   1          0.47         37.71        19.04 o                         
   9 -10   1         19.64         24.69        21.89 o                         
 -12  -9   1          5.78         57.98        29.52 o                         
 -11  -9   1          0.84         10.30        29.68 o                         
 -10  -9   1         38.76         99.01        42.78 o                         
  -9  -9   1         93.89        110.54        31.85 o                         
  -8  -9   1        292.31        363.45        42.98 o                         
  -7  -9   1        186.43        173.20        44.01 o                         
  -6  -9   1        426.58        491.31        46.41 o                         
  -4  -9   1       1965.84       2032.04        42.25 o                         
  -3  -9   1        206.03        211.13        44.79 o                         
  -2  -9   1       3433.91       3515.72        59.69 o                         
  -1  -9   1          7.77         31.22        31.41 o                         
   0  -9   1       7917.62       7482.94        47.14 o                         
   1  -9   1        241.72        196.95        31.22 o                         
   2  -9   1         79.93         75.83        25.87 o                         
   3  -9   1        263.09        261.60        27.68 o                         
   4  -9   1       2161.54       2257.69        30.91 o                         
   5  -9   1        490.45        561.62        23.44 o                         
   6  -9   1         26.06         43.53        18.91 o                         
   7  -9   1          2.53         36.76        25.30 o                         
   8  -9   1         82.80        117.07        44.12 o                         
   9  -9   1         18.66         53.27        21.18 o                         
 -12  -8   1          9.70         21.23        26.25 o                         
 -11  -8   1        126.20        166.27        30.07 o                         
 -10  -8   1         11.16         54.17        35.63 o                         
  -9  -8   1        327.91        311.77        35.63 o                         
  -8  -8   1         24.17         83.46        42.05 o                         
  -7  -8   1       1805.54       1868.89        50.38 o                         
  -6  -8   1       5428.01       5632.25        64.45 o                         
  -4  -8   1         41.54         32.64        45.28 o                         
  -3  -8   1       3431.66       3506.80        51.21 o                         
  -2  -8   1      10748.35      10806.82        76.89 o                         
  -1  -8   1        250.09        195.80        35.54 o                         
   0  -8   1        999.84        987.54        37.24 o                         
   1  -8   1        962.89       1015.19        31.90 o                         
   2  -8   1       1407.71       1248.20        35.71 o                         
   3  -8   1         22.01         32.51        25.39 o                         
   4  -8   1          6.77         17.92        26.35 o                         
   5  -8   1         14.31        -13.34        26.25 o                         
   6  -8   1        114.75        184.90        25.07 o                         
   7  -8   1         20.04         60.27        19.49 o                         
   8  -8   1         58.70         28.33        21.98 o                         
   9  -8   1         39.00         32.42        24.44 o                         
  10  -8   1         78.50         84.37        25.65 o                         
 -12  -7   1         63.33         97.54        30.98 o                         
 -11  -7   1         72.41        109.12        30.51 o                         
 -10  -7   1          0.11         30.55        33.11 o                         
  -9  -7   1        487.71        472.99        56.38 o                         
  -8  -7   1        204.59        224.43        32.07 o                         
  -7  -7   1        355.36        313.31        46.66 o                         
  -6  -7   1          5.34          2.99        45.28 o                         
  -5  -7   1         47.98        106.64        46.80 o                         
  -3  -7   1       2056.87       2050.57        58.47 o                         
  -2  -7   1       4752.45       4467.86        60.23 o                         
  -1  -7   1        905.59        968.94        40.44 o                         
   0  -7   1       4799.45       4619.17        46.76 o                         
   1  -7   1       2312.81       2276.78        43.26 o                         
   2  -7   1        334.73        383.48        29.77 o                         
   3  -7   1        301.50        312.87        34.03 o                         
   4  -7   1       1345.55       1342.34        23.80 o                         
   5  -7   1       1154.43       1355.97        34.78 o                         
   6  -7   1        362.65        320.69        27.05 o                         
   7  -7   1          0.98         -4.57        24.80 o                         
   8  -7   1         62.38         94.10        24.61 o                         
   9  -7   1        448.81        370.37        27.47 o                         
  10  -7   1          6.76        -14.64        23.81 o                         
 -12  -6   1        159.41        140.11        34.09 o                         
 -11  -6   1         20.72         62.42        32.34 o                         
 -10  -6   1       1175.25       1362.61        35.79 o                         
  -9  -6   1        154.18        194.06        42.93 o                         
  -8  -6   1        755.94        772.10        38.37 o                         
  -7  -6   1        121.81        130.41        45.82 o                         
  -6  -6   1      11494.20      11339.79        81.55 o                         
  -5  -6   1        582.53        594.42        52.34 o                         
  -2  -6   1      21495.12      20970.79       118.94 o                         
  -1  -6   1       2135.97       1970.51        46.46 o                         
   0  -6   1       1072.78        999.12        43.52 o                         
   1  -6   1       1774.88       1421.97        44.74 o                         
   2  -6   1       4890.99       4659.16        47.71 o                         
   3  -6   1       9085.41       8851.57       136.76 o                         
   4  -6   1        135.43        102.68        26.66 o                         
   5  -6   1         31.01         69.54        26.82 o                         
   6  -6   1        166.75        179.99        20.73 o                         
   7  -6   1        206.46        227.22        26.53 o                         
   8  -6   1         71.15        104.59        34.24 o                         
   9  -6   1         82.60         97.41        21.12 o                         
  10  -6   1         18.04         49.74        22.42 o                         
  11  -6   1         15.85         29.68        22.83 o                         
 -12  -5   1        169.79        136.58        42.44 o                         
 -11  -5   1         83.18         76.84        25.13 o                         
 -10  -5   1        308.26        333.91        28.02 o                         
  -9  -5   1         24.28         33.30        24.82 o                         
  -8  -5   1       1813.05       1761.17        46.39 o                         
  -7  -5   1       1021.11        953.49        31.11 o                         
  -6  -5   1       1072.10       1094.65        38.32 o                         
  -5  -5   1       4934.63       4865.12        68.81 o                         
  -4  -5   1       3032.42       3236.86        54.89 o                         
  -2  -5   1       4610.31       4253.74        77.29 o                         
  -1  -5   1       3231.33       3015.49        47.99 o                         
   0  -5   1        792.48        762.07        38.82 o                         
   1  -5   1         67.87         98.63        36.39 o                         
   2  -5   1        565.92        567.80        35.94 o                         
   3  -5   1       1652.15       1349.07        56.92 o                         
   4  -5   1        511.29        594.50        24.27 o                         
   5  -5   1       1002.71       1012.26        29.84 o                         
   6  -5   1         41.05         55.23        29.87 o                         
   7  -5   1        377.65        421.52        23.88 o                         
   8  -5   1          6.06         12.99        27.06 o                         
   9  -5   1        288.92        229.54        30.50 o                         
  10  -5   1        101.50         86.78        25.06 o                         
  11  -5   1         90.68         67.42        20.16 o                         
 -12  -4   1          3.64         28.84        20.85 o                         
 -11  -4   1         36.74         61.31        21.00 o                         
 -10  -4   1        100.82        188.89        26.69 o                         
  -9  -4   1       1226.63       1353.92        25.41 o                         
  -8  -4   1          2.85          1.75        26.14 o                         
  -7  -4   1       1150.53       1309.02        28.29 o                         
  -6  -4   1       1386.54       1937.14        40.86 o                         
  -5  -4   1       4907.96       4153.77        69.00 o                         
  -4  -4   1       3150.83       2938.75        55.04 o                         
  -1  -4   1      18391.47      17742.85        93.49 o                         
   0  -4   1         19.14         10.53        54.47 o                         
   1  -4   1        573.80        432.24        51.53 o                         
   2  -4   1         35.82         91.62        44.65 o                         
   3  -4   1      19810.10      18623.71       136.53 o                         
   4  -4   1        214.26        228.24        24.84 o                         
   5  -4   1        368.81        393.65        29.70 o                         
   6  -4   1         14.05          3.96        21.27 o                         
   7  -4   1       1042.11       1075.05        26.00 o                         
   8  -4   1         29.65         39.87        24.88 o                         
   9  -4   1        199.52        241.40        30.04 o                         
  10  -4   1         97.96         34.00        24.31 o                         
  11  -4   1          3.20         32.42        22.40 o                         
 -12  -3   1        149.15        125.03        26.13 o                         
 -11  -3   1        248.35        209.72        23.63 o                         
 -10  -3   1         65.06        110.32        44.55 o                         
  -9  -3   1         12.85         17.54        20.82 o                         
  -8  -3   1        158.09        133.42        26.80 o                         
  -7  -3   1       3605.20       3563.05        31.99 o                         
  -6  -3   1       5578.09       5551.47        52.90 o                         
  -5  -3   1       1037.73       1147.04        35.16 o                         
  -4  -3   1        184.09        125.51        60.18 o                         
  -3  -3   1       4435.03       4225.86        70.28 o                         
  -1  -3   1      12594.08      13333.99       146.98 o                         
   0  -3   1       2610.81       2192.77        58.24 o                         
   1  -3   1        545.21        495.32        52.99 o                         
   2  -3   1        584.11        591.38        53.49 o                         
   3  -3   1        684.59        458.27        38.15 o                         
   4  -3   1       4912.44       4466.78        43.57 o                         
   5  -3   1       1705.77       1787.17        29.58 o                         
   6  -3   1         70.56         54.64        23.63 o                         
   7  -3   1        191.84        227.91        24.25 o                         
   8  -3   1       1394.69       1495.00        45.87 o                         
   9  -3   1         66.56         45.09        22.79 o                         
  10  -3   1          8.95         56.51        25.04 o                         
  11  -3   1         53.68         61.45        25.38 o                         
  12  -3   1         51.42         40.80        22.20 o                         
 -12  -2   1         75.26         95.99        24.44 o                         
 -11  -2   1         43.64         71.37        21.49 o                         
 -10  -2   1         45.84         70.54        25.06 o                         
  -9  -2   1        898.32        984.73        27.48 o                         
  -8  -2   1       1420.50       1331.68        30.12 o                         
  -7  -2   1         70.04         56.01        26.47 o                         
  -6  -2   1       1379.08       1232.36        32.44 o                         
  -5  -2   1        175.04         84.06        31.84 o                         
  -4  -2   1       4825.17       4528.90        45.71 o                         
  -3  -2   1       4764.82       4569.02        65.98 o                         
  -2  -2   1      13828.64      14122.93       149.23 o                         
   0  -2   1      25884.93      29570.23       497.95 o                         
   1  -2   1       3916.76       3874.20        78.93 o                         
   2  -2   1       3685.76       4021.12        81.92 o                         
   3  -2   1          6.49         -1.32        33.65 o                         
   4  -2   1       6513.00       6020.03        48.49 o                         
   5  -2   1        168.89        152.10        27.00 o                         
   6  -2   1        947.70        924.64        30.35 o                         
   7  -2   1         12.81         18.06        27.45 o                         
   8  -2   1        339.33        373.09        24.23 o                         
   9  -2   1          0.46         28.73        22.01 o                         
  10  -2   1         77.31         98.21        22.16 o                         
  11  -2   1         25.66         14.87        21.71 o                         
  12  -2   1         18.02         13.03        21.47 o                         
 -12  -1   1         99.01         82.36        26.04 o                         
 -11  -1   1        204.41        187.81        29.11 o                         
 -10  -1   1        110.08        115.00        19.89 o                         
  -9  -1   1        527.32        561.26        31.84 o                         
  -8  -1   1        250.17        255.68        23.44 o                         
  -7  -1   1       1711.55       1698.51        41.50 o                         
  -6  -1   1       1938.21       1978.29        30.84 o                         
  -5  -1   1       5155.18       4831.20        47.58 o                         
  -4  -1   1         19.18         40.98        36.78 o                         
  -3  -1   1       1690.28       1343.22        49.92 o                         
  -2  -1   1         98.08         51.17        74.72 o                         
   0  -1   1       2758.19       2906.41       108.22 o                         
   1  -1   1       4068.39       4611.12       110.31 o                         
   2  -1   1       2228.92       1804.40        56.24 o                         
   3  -1   1      12771.59      12325.32       145.98 o                         
   4  -1   1       1534.32       1141.61        31.60 o                         
   5  -1   1        414.76        355.72        32.09 o                         
   6  -1   1       4109.95       4264.19        37.16 o                         
   7  -1   1        580.97        560.00        23.67 o                         
   8  -1   1        903.30        927.28        28.27 o                         
   9  -1   1        615.64        723.65        33.21 o                         
  10  -1   1        230.04        239.79        25.82 o                         
  11  -1   1        207.14        129.43        30.21 o                         
  12  -1   1        111.39        100.81        30.39 o                         
 -12   0   1         36.82         68.75        63.76 o                         
 -11   0   1        123.21        103.65        31.15 o                         
 -10   0   1        579.59        557.75        24.42 o                         
  -9   0   1        111.59        131.00        24.78 o                         
  -8   0   1        142.27        125.49        23.29 o                         
  -7   0   1        269.25        280.71        22.78 o                         
  -6   0   1       1059.77       1138.75        25.00 o                         
  -5   0   1       1481.79       1367.87        30.46 o                         
  -4   0   1        450.86        564.86        30.22 o                         
  -3   0   1       3874.75       4223.28        46.78 o                         
  -2   0   1       7035.38       7334.46        63.71 o                         
  -1   0   1      24380.37      28450.38       201.79 o                         
   1   0   1      30132.32      32485.71       932.73 o                         
   2   0   1       1438.12       1021.57        55.05 o                         
   3   0   1       3238.61       3191.38        48.56 o                         
   4   0   1       1029.31       1188.60        36.18 o                         
   5   0   1       2513.34       2257.66        29.41 o                         
   6   0   1        110.77         83.80        25.99 o                         
   7   0   1        628.48        603.62        25.46 o                         
   8   0   1         12.62         16.99        24.40 o                         
   9   0   1        210.71        215.98        23.23 o                         
  10   0   1        206.70        157.79        26.80 o                         
  11   0   1        488.60        581.64       127.01 o                         
  12   0   1          0.34         -7.24        24.14 o                         
 -12   1   1         10.39         30.42        30.41 o                         
 -11   1   1         40.38         94.82        31.91 o                         
 -10   1   1        699.04        756.27        28.45 o                         
  -9   1   1         45.05        102.45        22.00 o                         
  -8   1   1        332.26        304.15        21.14 o                         
  -7   1   1        635.07        604.84        25.37 o                         
  -6   1   1       2932.39       2875.10        30.18 o                         
  -5   1   1        958.79        997.64        26.47 o                         
  -4   1   1        563.33        397.86        31.25 o                         
  -3   1   1        153.02         88.50        33.54 o                         
  -2   1   1      15429.42      14211.91        76.49 o                         
  -1   1   1         17.51        115.64        62.37 o                         
   0   1   1      30070.49      35456.03       420.87 o                         
   1   1   1        270.76        302.15        76.91 o                         
   2   1   1        133.95        246.81        59.66 o                         
   3   1   1        761.39        666.28        44.96 o                         
   4   1   1       5939.27       5763.16        45.58 o                         
   5   1   1        581.87        504.13        28.12 o                         
   6   1   1         90.60        141.24        23.74 o                         
   7   1   1         14.61         13.66        20.87 o                         
   8   1   1       1317.56       1304.81        27.52 o                         
   9   1   1          8.86         26.96        27.34 o                         
  10   1   1        132.61        143.51        22.59 o                         
  11   1   1         16.95         57.11        25.70 o                         
  12   1   1        341.94        223.92        41.90 o                         
 -12   2   1          2.36         15.96        21.20 o                         
 -11   2   1        108.50         86.54        22.59 o                         
 -10   2   1        110.21        106.59        26.85 o                         
  -9   2   1        181.75        220.14        24.59 o                         
  -8   2   1        217.15        214.65        21.19 o                         
  -7   2   1        352.46        386.01        19.82 o                         
  -6   2   1        886.71        892.03        24.13 o                         
  -5   2   1       4294.15       4763.92        35.63 o                         
  -4   2   1         54.58         35.07        28.20 o                         
  -3   2   1       9748.47       9729.33        97.63 o                         
  -1   2   1       9781.69      10210.86        71.92 o                         
   0   2   1        818.44       1283.04        88.96 o                         
   2   2   1       2128.35       1569.07        75.46 o                         
   3   2   1       3133.96       2607.13        49.15 o                         
   4   2   1       1417.05       1240.62        37.52 o                         
   5   2   1        547.69        489.31        33.43 o                         
   6   2   1       3183.12       2982.83        54.77 o                         
   7   2   1        708.25        725.25        25.61 o                         
   8   2   1        702.76        766.01        25.59 o                         
   9   2   1        118.84         65.47        30.07 o                         
  10   2   1        222.88        256.14        22.89 o                         
  11   2   1         60.43         65.73        30.56 o                         
  12   2   1        135.81         87.31        24.57 o                         
 -12   3   1         16.54         42.13        22.33 o                         
 -11   3   1         10.90         26.47        20.55 o                         
 -10   3   1          4.33         78.30        25.43 o                         
  -9   3   1        787.64        726.74        36.86 o                         
  -8   3   1          2.43         46.26        23.40 o                         
  -7   3   1        658.94        721.43        46.79 o                         
  -6   3   1         78.01        108.58        27.53 o                         
  -5   3   1        363.10        333.10        23.30 o                         
  -4   3   1         84.44        217.70        25.47 o                         
  -3   3   1       8144.54       8460.74        57.65 o                         
  -2   3   1      25850.15      24142.49        99.67 o                         
  -1   3   1       1637.60       1838.95        49.78 o                         
   0   3   1       4205.15       4601.17       104.71 o                         
   1   3   1       1981.85       1790.23        82.73 o                         
   3   3   1        106.58         85.62        68.76 o                         
   4   3   1       3810.05       3774.89        43.36 o                         
   5   3   1       1208.02       1271.86        38.03 o                         
   6   3   1         19.40         25.55        26.43 o                         
   7   3   1          6.17          3.60        24.89 o                         
   8   3   1          5.21          8.58        28.13 o                         
   9   3   1        520.81        526.14        27.31 o                         
  10   3   1        103.24        118.71        23.19 o                         
  11   3   1         39.35         49.10        25.05 o                         
  12   3   1         44.98         71.53        23.30 o                         
 -11   4   1          3.41         13.37        25.87 o                         
 -10   4   1        329.62        318.25        28.20 o                         
  -9   4   1          1.27         42.28        25.26 o                         
  -8   4   1         16.12         35.57        21.96 o                         
  -7   4   1         97.80         93.34        24.38 o                         
  -6   4   1       5671.68       5743.90        44.60 o                         
  -5   4   1          7.69         -3.43        21.56 o                         
  -4   4   1         99.91         63.25        27.64 o                         
  -3   4   1        793.82        967.69        38.96 o                         
  -2   4   1      24388.72      23411.53        79.25 o                         
  -1   4   1      14499.51      14651.99        90.06 o                         
   0   4   1      18159.06      18087.19       233.67 o                         
   3   4   1      14772.10      13944.19       112.92 o                         
   4   4   1       3801.40       3917.69        61.60 o                         
   5   4   1       2568.24       2178.88        50.63 o                         
   6   4   1        760.21        761.62        28.55 o                         
   7   4   1       3003.21       2739.24        32.58 o                         
   8   4   1        689.22        737.84        37.15 o                         
   9   4   1        299.98        305.04        28.37 o                         
  10   4   1        156.79        185.19        23.39 o                         
  11   4   1          3.12         26.28        25.72 o                         
  12   4   1          7.47         19.46        65.77 o                         
 -11   5   1          1.72         17.58        26.53 o                         
 -10   5   1        147.27        112.40        22.52 o                         
  -9   5   1        195.04        228.89        26.93 o                         
  -8   5   1       1166.32       1110.98        34.31 o                         
  -7   5   1        238.26        246.94        24.73 o                         
  -6   5   1        746.87        835.89        33.05 o                         
  -5   5   1        406.55        546.79        25.50 o                         
  -4   5   1      11189.99      11637.06       190.32 o                         
  -3   5   1         90.56        159.60        31.68 o                         
  -2   5   1       1476.77       1385.06        36.63 o                         
  -1   5   1        130.94        126.26        46.10 o                         
   0   5   1        449.16        501.97        37.60 o                         
   1   5   1        441.87        495.32        41.84 o                         
   4   5   1       4627.58       5034.74        73.86 o                         
   5   5   1         36.25        -23.92        51.12 o                         
   6   5   1         37.28         40.84        36.67 o                         
   7   5   1       1555.45       1478.72        33.50 o                         
   8   5   1        581.34        604.16        26.21 o                         
   9   5   1         60.05         99.27        29.23 o                         
  10   5   1        340.90        340.12        26.10 o                         
  11   5   1        137.60        165.03        31.86 o                         
  12   5   1         10.60         15.07        26.47 o                         
 -11   6   1         26.22         30.16        24.49 o                         
 -10   6   1         18.39         12.13        22.88 o                         
  -9   6   1        202.69        246.30        26.50 o                         
  -8   6   1         55.28         64.10        20.20 o                         
  -7   6   1          0.67         44.89        25.65 o                         
  -6   6   1         66.56        110.32        38.40 o                         
  -5   6   1       2013.59       1972.29        31.62 o                         
  -4   6   1       1475.33       1630.94        33.28 o                         
  -3   6   1        439.23        437.52        24.77 o                         
  -2   6   1       2470.87       2207.86        39.40 o                         
  -1   6   1       9698.50       8190.36        59.65 o                         
   0   6   1        305.72        288.12        43.43 o                         
   1   6   1        941.62        897.75        68.34 o                         
   2   6   1       5111.37       5580.06        82.92 o                         
   4   6   1        161.40        174.72        53.66 o                         
   5   6   1         22.41         12.69        49.74 o                         
   6   6   1        152.22         90.37        45.23 o                         
   7   6   1       4324.62       4539.77        59.47 o                         
   8   6   1        243.18        235.39        29.22 o                         
   9   6   1        384.20        388.15        36.44 o                         
  10   6   1          9.07         -7.88        28.46 o                         
  11   6   1         12.79         27.23        32.55 o                         
  12   6   1         22.81        -42.44        64.03 o                         
 -10   7   1          2.07         35.37        25.50 o                         
  -9   7   1         44.44         55.98        35.57 o                         
  -8   7   1        143.79        143.19        23.37 o                         
  -7   7   1        673.05        696.28        24.24 o                         
  -6   7   1          7.77          2.86        22.70 o                         
  -5   7   1         10.38         61.20        22.73 o                         
  -4   7   1        183.38        189.86        31.77 o                         
  -3   7   1       1113.51       1064.99        28.71 o                         
  -2   7   1        107.41         85.49        24.62 o                         
  -1   7   1       1120.29       1213.47        41.69 o                         
   0   7   1       1040.83        930.84        34.28 o                         
   1   7   1       6753.42       6158.77        60.06 o                         
   2   7   1          3.48         12.89        52.83 o                         
   3   7   1       1212.36       1372.24        43.23 o                         
   5   7   1       1768.29       1558.37        52.98 o                         
   6   7   1         23.07         32.54        46.02 o                         
   7   7   1          8.16         -4.90        44.60 o                         
   8   7   1       1751.83       1805.15        61.53 o                         
   9   7   1         70.28        111.75        27.15 o                         
  10   7   1         19.10         28.94        32.32 o                         
  11   7   1         92.13        107.98        31.61 o                         
  12   7   1        170.37        174.19        33.48 o                         
 -10   8   1         18.94         54.75        21.55 o                         
  -9   8   1          6.15         32.72        25.93 o                         
  -8   8   1          2.60         25.02        22.04 o                         
  -7   8   1         12.82         20.15        21.73 o                         
  -6   8   1         81.94        141.22        25.47 o                         
  -5   8   1        165.18        180.68        36.32 o                         
  -4   8   1       1989.12       2019.40        45.27 o                         
  -3   8   1        119.54        152.61        26.83 o                         
  -2   8   1       1372.75       1418.48        28.64 o                         
  -1   8   1        403.62        344.42        47.27 o                         
   0   8   1       3841.67       3491.01        46.18 o                         
   1   8   1       3225.90       3256.41        36.26 o                         
   2   8   1        785.75       1009.77        40.97 o                         
   3   8   1       1915.40       1734.26        54.74 o                         
   5   8   1         77.06         81.84        32.20 o                         
   6   8   1       2466.45       2591.47        56.65 o                         
   7   8   1         80.31         98.07        32.69 o                         
   8   8   1       1197.57       1205.51        48.13 o                         
   9   8   1         46.95         46.29        33.86 o                         
  10   8   1         60.80        137.05        32.60 o                         
  11   8   1         32.86         58.01        32.20 o                         
  12   8   1        242.71        185.76        33.60 o                         
  -9   9   1          8.52         11.62        25.30 o                         
  -8   9   1         13.23         -7.84        30.14 o                         
  -7   9   1        100.12        124.29        25.80 o                         
  -6   9   1        603.08        565.91        23.90 o                         
  -5   9   1        765.48        817.58        24.69 o                         
  -4   9   1          3.40         30.99        26.02 o                         
  -3   9   1        366.11        284.89        23.11 o                         
  -2   9   1       2600.23       2572.84        32.30 o                         
  -1   9   1       2501.71       2410.27        33.06 o                         
   0   9   1        787.01        857.86        30.55 o                         
   1   9   1        703.46        587.59        30.69 o                         
   2   9   1       2241.84       1907.71        44.74 o                         
   3   9   1        761.88        640.25        35.34 o                         
   4   9   1        469.98        377.95        45.48 o                         
   6   9   1       2451.12       2532.81        54.35 o                         
   7   9   1        498.13        556.44        45.38 o                         
   8   9   1        156.68        190.25        41.56 o                         
   9   9   1        931.36        906.87        37.56 o                         
  10   9   1        171.37        240.74        33.18 o                         
  11   9   1        158.26        105.54        26.19 o                         
  12   9   1         24.15          7.90        32.54 o                         
  -9  10   1          1.85         22.77        20.84 o                         
  -8  10   1          3.97         35.49        21.87 o                         
  -7  10   1        290.23        244.61        27.69 o                         
  -6  10   1        232.26        212.51        27.17 o                         
  -5  10   1         38.40         63.26        25.17 o                         
  -4  10   1          0.22         10.65        25.15 o                         
  -3  10   1        347.06        402.63        21.45 o                         
  -2  10   1        136.24        143.49        21.79 o                         
  -1  10   1        774.73        797.30        33.70 o                         
   0  10   1         83.03        110.85        26.34 o                         
   1  10   1        627.78        531.26        32.01 o                         
   2  10   1        418.00        361.88        43.08 o                         
   3  10   1        306.47        341.25        44.94 o                         
   4  10   1        181.87        174.96        33.57 o                         
   5  10   1       2463.92       2595.15        53.22 o                         
   6  10   1       1062.27       1062.11        47.10 o                         
   7  10   1        527.29        534.98        31.71 o                         
   8  10   1        143.09        124.24        43.18 o                         
   9  10   1        314.37        274.55        32.15 o                         
  10  10   1         23.76         22.59        25.75 o                         
  11  10   1        236.43        253.78        32.24 o                         
  12  10   1         14.86          7.99        31.74 o                         
  -8  11   1          6.71         11.75        21.33 o                         
  -7  11   1         21.99         21.63        22.16 o                         
  -6  11   1        705.09        807.97        27.99 o                         
  -5  11   1         17.98          2.17        32.25 o                         
  -4  11   1         60.48         87.78        24.83 o                         
  -3  11   1         65.69         84.12        22.64 o                         
  -2  11   1        794.78        863.87        24.39 o                         
  -1  11   1        136.66        161.50        30.83 o                         
   0  11   1        692.74        721.31        27.87 o                         
   1  11   1        177.74        198.42        25.87 o                         
   2  11   1       2612.40       2678.61        54.64 o                         
   3  11   1        460.27        456.17        31.46 o                         
   4  11   1        835.98        874.75        36.17 o                         
   5  11   1        643.35        593.69        33.47 o                         
   6  11   1        633.83        642.73        28.00 o                         
   7  11   1        327.96        325.96        40.87 o                         
   8  11   1        133.74        115.12        41.31 o                         
   9  11   1         38.91         42.83        41.22 o                         
  10  11   1         11.96         77.04        52.78 o                         
  11  11   1        136.55         85.67        33.64 o                         
  -8  12   1         13.26         14.31        22.37 o                         
  -7  12   1        136.60        117.43        20.53 o                         
  -6  12   1          8.23         36.45        21.31 o                         
  -5  12   1          0.63         53.35        20.98 o                         
  -4  12   1         89.78        120.43        36.35 o                         
  -3  12   1       1322.55       1315.53        33.51 o                         
  -2  12   1        474.08        539.18        20.90 o                         
  -1  12   1        731.50        714.50        64.42 o                         
   0  12   1         18.77         33.68        31.51 o                         
   1  12   1        417.19        389.95        31.08 o                         
   2  12   1       2230.33       2342.21        55.77 o                         
   3  12   1       2136.56       2131.33        52.78 o                         
   4  12   1       1042.96       1125.63        47.88 o                         
   5  12   1         50.67         47.15        28.72 o                         
   6  12   1       1304.57       1470.75        47.98 o                         
   7  12   1        495.09        459.11        27.03 o                         
   8  12   1          5.75         60.62        40.04 o                         
   9  12   1         15.13        102.62        41.90 o                         
  10  12   1        125.56        133.60        39.89 o                         
  11  12   1         27.70         49.71        32.71 o                         
  -7  13   1        139.08        100.46        22.03 o                         
  -6  13   1         42.80         43.30        26.63 o                         
  -5  13   1        170.77        197.91        24.97 o                         
  -4  13   1         66.50         33.38        20.88 o                         
  -3  13   1        851.89        904.60        54.13 o                         
  -2  13   1          1.34          9.35        23.70 o                         
  -1  13   1        193.07        220.31        25.26 o                         
   0  13   1         20.56         28.13        32.47 o                         
   1  13   1        136.79        147.63        25.55 o                         
   2  13   1         82.13         42.74        28.87 o                         
   3  13   1        334.62        326.05        43.13 o                         
   4  13   1         83.74        116.93        42.44 o                         
   5  13   1         40.26         68.56        41.56 o                         
   6  13   1         64.27         43.91        30.73 o                         
   7  13   1        231.90        189.27        21.99 o                         
   8  13   1         49.29         49.00        28.33 o                         
   9  13   1         45.53        -14.95        41.12 o                         
  10  13   1         56.30         33.42        40.73 o                         
  -6  14   1        104.87         90.07        25.23 o                         
  -5  14   1          4.13        -10.24        24.10 o                         
  -4  14   1         14.83        -13.32        23.99 o                         
  -3  14   1          6.72         24.33        37.02 o                         
  -2  14   1       1084.34       1164.09        27.39 o                         
  -1  14   1        168.72        193.41        34.29 o                         
   0  14   1         20.11         42.32        24.90 o                         
   1  14   1         59.99         63.22        46.31 o                         
   2  14   1       1472.96       1370.67        46.71 o                         
   3  14   1       1141.02       1213.11        47.10 o                         
   4  14   1         71.59        133.65        42.49 o                         
   5  14   1       1049.15        953.36        48.96 o                         
   6  14   1          2.19         49.99        38.72 o                         
   7  14   1        503.88        579.74        31.05 o                         
   8  14   1        179.03        170.64        29.26 o                         
   9  14   1          6.73         23.66        27.58 o                         
  10  14   1         82.47        102.18        36.41 o                         
  -5  15   1         16.96         46.81        24.38 o                         
  -4  15   1         35.73         30.36        18.59 o                         
  -3  15   1         62.28         49.23        22.73 o                         
  -2  15   1        193.62        177.32        22.03 o                         
  -1  15   1          4.25         52.27        23.65 o                         
   0  15   1        198.58        192.39        25.62 o                         
   1  15   1         32.99         17.50        30.73 o                         
   2  15   1         90.74        130.46        45.68 o                         
   3  15   1        144.77        153.40        31.71 o                         
   4  15   1        610.24        632.06        45.43 o                         
   5  15   1          4.96         20.53        40.68 o                         
   6  15   1          5.65         -4.56        29.75 o                         
   7  15   1        110.66        130.17        24.70 o                         
   8  15   1         56.02         65.91        25.09 o                         
   9  15   1          0.06         -5.38        23.74 o                         
  -4  16   1         27.17         49.71        24.34 o                         
  -3  16   1         71.18        126.13        21.27 o                         
  -2  16   1          0.63          2.15        24.34 o                         
  -1  16   1        800.35        921.69        29.34 o                         
   0  16   1          2.72         -1.63        24.48 o                         
   1  16   1         68.67         82.14        42.98 o                         
   2  16   1         13.86        -22.84        29.94 o                         
   3  16   1        709.28        692.74        45.38 o                         
   4  16   1         26.75         22.84        41.90 o                         
   5  16   1         53.48        150.31        41.66 o                         
   6  16   1          2.24         38.28        39.65 o                         
   7  16   1        238.41        257.76        49.55 o                         
   8  16   1         22.13         25.90        20.73 o                         
  -2  17   1          2.13         41.50        24.01 o                         
  -1  17   1         60.92         35.90        24.24 o                         
   0  17   1          0.07         -7.99        21.15 o                         
   1  17   1        323.20        287.92        44.79 o                         
   2  17   1         18.42          1.18        43.72 o                         
   3  17   1         24.94         18.18        28.96 o                         
   4  17   1        248.72        174.67        44.21 o                         
   5  17   1        434.42        496.26        46.46 o                         
   6  17   1         13.16         88.56        40.97 o                         
   7  17   1          0.19         -6.34        29.04 o                         
   0  18   1        185.13        163.83        60.89 o                         
   1  18   1          0.01         12.73        23.24 o                         
   2  18   1         22.54         -4.21        41.80 o                         
   3  18   1          3.49         12.30        44.65 o                         
   4  18   1        244.44        129.58        44.21 o                         
   5  18   1          0.60        -42.34        42.34 o                         
  -4 -18   2         21.52         24.46        27.93 o                         
  -3 -18   2         14.14         10.68        42.10 o                         
  -2 -18   2        353.80        347.52        34.60 o                         
  -1 -18   2          0.21        -28.87        28.87 o                         
  -6 -17   2         85.51        118.36        42.69 o                         
  -5 -17   2         38.85         85.67        41.27 o                         
  -4 -17   2        212.72        206.33        41.36 o                         
  -3 -17   2        311.83        271.90        31.90 o                         
  -2 -17   2        299.90        194.51        32.05 o                         
  -1 -17   2        102.81         74.35        31.22 o                         
   0 -17   2         64.60         75.14        24.55 o                         
   1 -17   2        114.79        115.91        23.86 o                         
   2 -17   2         14.70         59.06        20.71 o                         
  -8 -16   2          2.91         13.48        23.97 o                         
  -7 -16   2          5.38         51.70        38.67 o                         
  -6 -16   2         56.52         58.12        39.60 o                         
  -5 -16   2        666.64        668.57        44.74 o                         
  -4 -16   2         45.01         40.78        29.65 o                         
  -3 -16   2         27.81        -14.95        40.14 o                         
  -2 -16   2          0.18        -14.41        29.55 o                         
  -1 -16   2        353.82        300.37        41.02 o                         
   0 -16   2        489.26        485.94        66.31 o                         
   1 -16   2         74.80         82.53        24.36 o                         
   2 -16   2        102.11         82.45        29.23 o                         
   3 -16   2         31.23         37.38        20.31 o                         
  -9 -15   2         33.23         38.37        25.07 o                         
  -8 -15   2          2.34         21.76        23.66 o                         
  -7 -15   2         13.51         71.75        39.84 o                         
  -6 -15   2        576.61        614.22        44.94 o                         
  -5 -15   2         28.19         61.90        39.01 o                         
  -4 -15   2         51.25         71.75        38.32 o                         
  -3 -15   2        127.67        128.50        40.04 o                         
  -2 -15   2       1297.62       1324.60        47.73 o                         
  -1 -15   2          6.50          0.70        23.13 o                         
   0 -15   2        107.48        105.95        23.77 o                         
   1 -15   2         47.18         49.46        24.16 o                         
   2 -15   2        552.24        538.93        27.35 o                         
   3 -15   2        297.02        319.45        24.62 o                         
   4 -15   2         23.68          7.48        25.63 o                         
   5 -15   2         12.63         20.01        19.20 o                         
  -9 -14   2        130.14        103.17        24.74 o                         
  -8 -14   2        622.02        536.70        23.43 o                         
  -7 -14   2         12.77         36.19        29.22 o                         
  -6 -14   2         65.90         65.87        30.73 o                         
  -5 -14   2          3.83         21.17        41.22 o                         
  -4 -14   2       1110.68       1062.31        45.63 o                         
  -3 -14   2         23.81         69.94        40.97 o                         
  -2 -14   2          9.82         27.93        44.06 o                         
  -1 -14   2         56.91         52.25        29.92 o                         
   0 -14   2        221.56        240.47        29.86 o                         
   1 -14   2        245.94        267.85        25.82 o                         
   2 -14   2         36.53         45.40        24.58 o                         
   3 -14   2          3.30         60.98        43.26 o                         
   4 -14   2         22.53         54.88        24.20 o                         
   5 -14   2         25.47         40.89        27.51 o                         
   6 -14   2         53.66         63.73        26.88 o                         
 -10 -13   2          4.49         39.60        41.31 o                         
  -9 -13   2         90.77         70.99        24.34 o                         
  -8 -13   2          0.37        -29.20        29.20 o                         
  -7 -13   2        103.71        130.55        24.11 o                         
  -6 -13   2         91.04        121.64        41.46 o                         
  -5 -13   2         69.13        109.53        42.98 o                         
  -4 -13   2         20.52          7.55        42.74 o                         
  -3 -13   2         80.47        100.71        27.89 o                         
  -2 -13   2        204.03        116.15        40.87 o                         
  -1 -13   2        473.03        490.31        48.35 o                         
   0 -13   2        652.57        655.83        41.80 o                         
   1 -13   2        178.57        190.15        61.43 o                         
   2 -13   2         33.03         31.03        30.04 o                         
   3 -13   2       1139.47       1088.43        34.46 o                         
   4 -13   2        177.43        191.62        30.95 o                         
   5 -13   2         17.79          3.19        24.51 o                         
   6 -13   2          2.12         18.83        20.92 o                         
   7 -13   2        227.94        189.40        25.97 o                         
 -11 -12   2         30.56         -2.72        29.77 o                         
 -10 -12   2         18.76         43.76        40.43 o                         
  -9 -12   2        180.80        127.23        29.50 o                         
  -8 -12   2        838.13        831.13        27.78 o                         
  -7 -12   2       1014.18       1076.97        61.21 o                         
  -6 -12   2        369.42        376.19        44.40 o                         
  -5 -12   2        469.38        572.81        32.35 o                         
  -4 -12   2          4.80          9.46        40.68 o                         
  -3 -12   2       2789.55       2911.40        53.91 o                         
  -2 -12   2        343.79        397.61        43.76 o                         
  -1 -12   2        809.16        762.52        31.58 o                         
   0 -12   2        736.02        827.49        50.65 o                         
   1 -12   2       1592.35       1717.24        36.88 o                         
   2 -12   2          7.39          0.21        36.85 o                         
   3 -12   2          8.79        -28.25        28.25 o                         
   4 -12   2         28.87         60.79        25.05 o                         
   5 -12   2         91.70        148.08        21.24 o                         
   6 -12   2         82.52         85.53        24.86 o                         
   7 -12   2        157.86        110.20        22.65 o                         
 -11 -11   2         31.54         18.75        49.20 o                         
 -10 -11   2        101.77         52.78        30.58 o                         
  -9 -11   2         79.79         95.76        31.02 o                         
  -8 -11   2        111.00        167.17        42.25 o                         
  -7 -11   2         83.54        132.37        30.55 o                         
  -6 -11   2          3.42        -17.79        41.51 o                         
  -5 -11   2        796.90        803.10        43.91 o                         
  -4 -11   2        641.30        616.72        33.96 o                         
  -3 -11   2        130.60        186.23        45.04 o                         
  -2 -11   2        372.58        391.33        46.31 o                         
  -1 -11   2         48.18         66.97        31.79 o                         
   0 -11   2        734.19        764.38        39.57 o                         
   1 -11   2        313.17        254.33        31.76 o                         
   2 -11   2         58.65         84.29        24.73 o                         
   3 -11   2         12.15         40.21        25.07 o                         
   4 -11   2        661.60        631.37        26.87 o                         
   5 -11   2        384.04        429.00        24.38 o                         
   6 -11   2        497.77        558.03        31.84 o                         
   7 -11   2          2.86         21.74        21.61 o                         
   8 -11   2         77.53         68.70        21.39 o                         
 -11 -10   2        484.96        449.93        49.84 o                         
 -10 -10   2         11.91         -5.55        30.37 o                         
  -9 -10   2        145.60         57.59        41.71 o                         
  -8 -10   2        365.64        436.71        44.70 o                         
  -7 -10   2       3941.06       3864.37        47.78 o                         
  -6 -10   2       1412.70       1532.76        43.05 o                         
  -5 -10   2        150.06        183.88        43.37 o                         
  -4 -10   2        432.50        457.40        44.35 o                         
  -3 -10   2       5223.18       5167.46        54.94 o                         
  -2 -10   2        922.00        829.66        48.91 o                         
  -1 -10   2        192.44        188.21        26.18 o                         
   0 -10   2         73.88        101.83        25.72 o                         
   1 -10   2       3559.89       3524.82        42.54 o                         
   2 -10   2        266.57        241.18        23.81 o                         
   3 -10   2         63.04         96.86        35.34 o                         
   4 -10   2        175.76        167.85        20.33 o                         
   5 -10   2         35.31         71.11        27.56 o                         
   6 -10   2        473.47        530.40        30.35 o                         
   7 -10   2         12.13         55.77        18.42 o                         
   8 -10   2        134.47        131.17        25.41 o                         
   9 -10   2          3.29          0.61        20.65 o                         
 -12  -9   2        102.03         17.69        54.50 o                         
 -11  -9   2          4.01         46.46        32.08 o                         
 -10  -9   2         69.48        131.80        30.27 o                         
  -9  -9   2        244.44        241.37        43.37 o                         
  -8  -9   2        147.23        199.81        44.35 o                         
  -7  -9   2          2.07        -44.16        44.16 o                         
  -6  -9   2        247.54        287.09        45.72 o                         
  -5  -9   2         20.67          0.64        43.91 o                         
  -4  -9   2        495.35        552.08        46.31 o                         
  -3  -9   2         46.02         44.01        42.34 o                         
  -2  -9   2        444.21        411.67        45.58 o                         
  -1  -9   2       1408.30       1502.08        52.07 o                         
   0  -9   2       1009.49       1088.33        49.50 o                         
   1  -9   2        649.59        664.71        28.61 o                         
   2  -9   2       3543.68       3390.30        50.36 o                         
   3  -9   2        207.23        234.83        32.94 o                         
   4  -9   2          6.52         24.04        22.69 o                         
   5  -9   2         68.51         55.43        30.02 o                         
   6  -9   2        342.29        384.00        25.96 o                         
   7  -9   2         57.39        102.39        24.82 o                         
   8  -9   2         35.74          9.82        19.38 o                         
   9  -9   2         28.46         42.55        19.36 o                         
 -12  -8   2        130.10         94.83        30.25 o                         
 -11  -8   2         41.32         41.06        24.59 o                         
 -10  -8   2        135.61        165.64        33.46 o                         
  -9  -8   2         63.08         38.40        31.99 o                         
  -8  -8   2         16.80         22.15        43.67 o                         
  -7  -8   2         29.90        -11.52        44.70 o                         
  -6  -8   2       7593.52       7776.23        71.21 o                         
  -4  -8   2         94.28        120.02        44.25 o                         
  -3  -8   2       1582.36       1517.65        53.17 o                         
  -2  -8   2      15541.38      14588.31        93.85 o                         
  -1  -8   2       2319.63       2576.49        33.59 o                         
   0  -8   2        209.85        224.67        28.06 o                         
   1  -8   2        103.87        125.57        28.13 o                         
   2  -8   2       3418.11       3150.88        73.46 o                         
   3  -8   2        414.60        491.37        28.41 o                         
   4  -8   2         32.07         46.61        20.27 o                         
   5  -8   2         34.73         70.92        25.36 o                         
   6  -8   2        134.34        127.36        21.78 o                         
   7  -8   2         59.66         96.39        19.22 o                         
   8  -8   2          0.31        -20.24        20.24 o                         
   9  -8   2          0.57         -2.76        30.75 o                         
  10  -8   2         17.11         25.29        24.93 o                         
 -12  -7   2         15.74         23.68        24.42 o                         
 -11  -7   2        156.68        116.18        25.15 o                         
 -10  -7   2         10.77         44.38        33.15 o                         
  -9  -7   2        163.58        167.25        31.63 o                         
  -8  -7   2       1743.52       1856.52        46.07 o                         
  -7  -7   2       1256.92       1228.30        49.99 o                         
  -6  -7   2         79.68         81.16        33.37 o                         
  -5  -7   2          5.52         27.35        44.94 o                         
  -3  -7   2       1830.77       1845.12        45.28 o                         
  -2  -7   2        181.24        167.76        50.53 o                         
  -1  -7   2       2421.71       2261.19        43.62 o                         
   0  -7   2       7622.92       7144.73       131.22 o                         
   1  -7   2        187.16        208.58        29.81 o                         
   2  -7   2       1932.13       1809.65        35.64 o                         
   3  -7   2       6604.82       6378.72        58.74 o                         
   4  -7   2       2041.53       2094.52        28.82 o                         
   5  -7   2        189.58        228.00        27.24 o                         
   6  -7   2         36.99         76.93        33.73 o                         
   7  -7   2        271.20        316.28        24.37 o                         
   8  -7   2          9.55         23.51        22.06 o                         
   9  -7   2          4.78         25.55        25.18 o                         
  10  -7   2         37.51         -0.02        29.13 o                         
 -12  -6   2         62.48         29.72        28.94 o                         
 -11  -6   2        166.69        162.68        25.58 o                         
 -10  -6   2         59.70         66.99        30.21 o                         
  -9  -6   2       1211.40       1138.15        35.00 o                         
  -8  -6   2         99.73        162.19        28.74 o                         
  -7  -6   2       1967.13       2000.63        53.86 o                         
  -6  -6   2          3.73        -20.93        31.90 o                         
  -5  -6   2       7689.27       7682.52        75.72 o                         
  -3  -6   2       2935.06       2690.76        61.21 o                         
  -2  -6   2        261.81        263.71        40.38 o                         
  -1  -6   2       3065.88       2960.51        43.05 o                         
   0  -6   2        659.56        705.03        41.56 o                         
   1  -6   2        585.50        476.30        29.07 o                         
   2  -6   2        799.20        878.47        34.33 o                         
   3  -6   2       5787.69       5796.09        51.18 o                         
   4  -6   2       1797.43       1915.36        32.05 o                         
   5  -6   2       2452.62       2435.01        47.29 o                         
   6  -6   2         10.60         12.70        23.37 o                         
   7  -6   2        228.96        198.61        21.85 o                         
   8  -6   2         34.94         25.57        25.59 o                         
   9  -6   2        449.56        538.27        55.40 o                         
  10  -6   2         19.37         65.05        22.32 o                         
  11  -6   2         51.88         14.55        21.96 o                         
 -12  -5   2        122.65        128.92        25.15 o                         
 -11  -5   2        123.97        105.48        30.84 o                         
 -10  -5   2         94.51        127.72        30.23 o                         
  -9  -5   2         15.17         43.62        26.11 o                         
  -8  -5   2        604.74        633.96        28.92 o                         
  -7  -5   2        560.95        692.54        34.84 o                         
  -6  -5   2        851.86        687.30        48.37 o                         
  -5  -5   2          3.44         22.79        35.87 o                         
  -4  -5   2       3627.86       3344.83        55.62 o                         
  -2  -5   2       9826.89       9199.14        84.25 o                         
  -1  -5   2       2911.97       2878.06        41.39 o                         
   0  -5   2         41.01         58.42        30.02 o                         
   1  -5   2       2333.32       1839.48        48.37 o                         
   2  -5   2       5452.21       4919.60        79.30 o                         
   3  -5   2       1738.77       1607.50        75.77 o                         
   4  -5   2       1778.05       2023.06        46.83 o                         
   5  -5   2       5433.17       5515.12        73.74 o                         
   6  -5   2        965.47       1042.28        29.96 o                         
   7  -5   2        294.84        285.62        23.32 o                         
   8  -5   2       1380.28       1424.97        28.96 o                         
   9  -5   2        137.57        148.89        21.74 o                         
  10  -5   2        601.55        466.99        47.35 o                         
  11  -5   2         17.07         48.06        21.39 o                         
 -12  -4   2         63.90         52.63        18.78 o                         
 -11  -4   2          0.77        -20.73        22.92 o                         
 -10  -4   2          2.43          9.16        19.03 o                         
  -9  -4   2       1400.09       1409.44        23.92 o                         
  -8  -4   2       1172.36       1101.00        29.05 o                         
  -7  -4   2        499.83        553.84        35.37 o                         
  -6  -4   2       2654.32       2910.29        44.20 o                         
  -5  -4   2          6.53         -5.34        52.24 o                         
  -4  -4   2       9818.36       9808.96        82.04 o                         
  -1  -4   2       9272.03       8556.01        74.33 o                         
   0  -4   2      11505.39      11786.33        89.71 o                         
   1  -4   2      25070.09      22767.59        95.91 o                         
   2  -4   2        965.26        942.53        40.12 o                         
   3  -4   2         28.59        135.35        33.76 o                         
   4  -4   2       3926.79       3632.31        44.77 o                         
   5  -4   2        109.81        182.88        27.91 o                         
   6  -4   2       1093.98       1115.42        30.64 o                         
   7  -4   2        153.80        224.77        27.82 o                         
   8  -4   2        361.36        339.96        22.64 o                         
   9  -4   2         12.38         22.91        18.80 o                         
  10  -4   2        704.45        731.23        93.89 o                         
  11  -4   2        162.99        170.07        38.27 o                         
 -12  -3   2         17.08         71.27        21.54 o                         
 -11  -3   2        113.89        121.70        21.60 o                         
 -10  -3   2         11.39         13.63        21.56 o                         
  -9  -3   2        160.53        174.42        25.61 o                         
  -8  -3   2          2.77         38.44        25.70 o                         
  -7  -3   2        546.86        587.71        24.22 o                         
  -6  -3   2        249.32        169.94        28.57 o                         
  -5  -3   2        494.59        365.55        28.07 o                         
  -4  -3   2       3542.19       3083.62        71.85 o                         
  -3  -3   2        281.90        118.11        64.45 o                         
  -1  -3   2      13977.59      14124.45       140.95 o                         
   0  -3   2       6640.31       6832.05       107.11 o                         
   1  -3   2      21152.48      20613.80       163.66 o                         
   2  -3   2       1510.79       1446.61        57.85 o                         
   3  -3   2      17820.93      17888.42       175.94 o                         
   4  -3   2       3052.94       3127.11        34.85 o                         
   5  -3   2          2.05        -14.77        30.22 o                         
   6  -3   2       1198.84       1260.17        27.85 o                         
   7  -3   2       1371.39       1361.41        35.08 o                         
   8  -3   2        420.36        443.71        23.88 o                         
   9  -3   2        321.15        375.13        26.45 o                         
  10  -3   2          2.11         30.14        24.34 o                         
  11  -3   2        203.64        154.77        25.76 o                         
  12  -3   2         31.03          2.06        24.68 o                         
 -12  -2   2        256.58        233.03        28.49 o                         
 -11  -2   2         35.53         49.27        22.09 o                         
 -10  -2   2          5.81          5.33        25.15 o                         
  -9  -2   2        185.05        192.78        25.50 o                         
  -8  -2   2       1997.34       1934.51        28.49 o                         
  -7  -2   2       2066.31       2100.15        32.36 o                         
  -6  -2   2       2235.15       2336.87        56.94 o                         
  -5  -2   2       3364.89       3325.68        39.29 o                         
  -4  -2   2       5773.91       5477.86        49.77 o                         
  -3  -2   2      15121.43      14163.90       114.14 o                         
  -1  -2   2       2057.68       2224.74        88.71 o                         
   0  -2   2       1195.74        962.81        80.74 o                         
   1  -2   2        128.72         95.13        72.46 o                         
   2  -2   2        205.39        217.73        59.29 o                         
   3  -2   2        268.07        163.16        46.37 o                         
   4  -2   2        370.81        269.89        33.28 o                         
   5  -2   2       5789.68       5516.26        44.14 o                         
   6  -2   2        218.37        188.10        22.68 o                         
   7  -2   2         63.53         68.24        21.74 o                         
   8  -2   2          3.86         20.04        26.17 o                         
   9  -2   2         63.47         79.58        22.61 o                         
  10  -2   2         37.90         52.92        22.10 o                         
  11  -2   2          4.82          7.87        22.02 o                         
  12  -2   2         47.78         49.88        22.28 o                         
 -12  -1   2         97.02         99.47        42.79 o                         
 -11  -1   2          3.04         23.47        21.46 o                         
 -10  -1   2        492.14        494.10        34.32 o                         
  -9  -1   2        156.63        228.74        22.62 o                         
  -8  -1   2         46.92         79.18        22.95 o                         
  -7  -1   2         51.86         41.60        20.38 o                         
  -6  -1   2        148.85        134.33        28.73 o                         
  -5  -1   2        463.50        319.69        32.13 o                         
  -4  -1   2        464.25        488.90        32.78 o                         
  -3  -1   2         26.74         58.69        38.38 o                         
  -2  -1   2       2968.24       3050.27        68.96 o                         
   0  -1   2        330.89        445.41        87.95 o                         
   1  -1   2       1374.67       1706.15        90.79 o                         
   2  -1   2       1487.57       1958.66        75.01 o                         
   3  -1   2       1727.69       1672.54        41.74 o                         
   4  -1   2       1632.32       1690.43        40.40 o                         
   5  -1   2        992.16        874.23        33.50 o                         
   6  -1   2        197.63        159.93        22.99 o                         
   7  -1   2        342.72        369.84        28.43 o                         
   8  -1   2         31.95         42.18        29.01 o                         
   9  -1   2         97.73        133.48        28.69 o                         
  10  -1   2        566.35        567.33        24.66 o                         
  11  -1   2         24.34         28.75        23.08 o                         
  12  -1   2         89.52         53.83        31.10 o                         
 -12   0   2          1.79         26.25        24.84 o                         
 -11   0   2        580.56        658.37        49.49 o                         
 -10   0   2         54.00         65.07        22.69 o                         
  -9   0   2         87.65         96.59        21.53 o                         
  -8   0   2          2.56        -11.08        26.20 o                         
  -7   0   2       1964.74       1787.06        28.59 o                         
  -6   0   2        658.69        564.45        24.97 o                         
  -5   0   2        104.93        138.06        24.88 o                         
  -4   0   2       3036.19       3121.21        38.67 o                         
  -3   0   2      27482.33      26000.28        93.82 o                         
  -2   0   2        298.82        484.80        48.74 o                         
  -1   0   2       2852.66       3114.20        83.13 o                         
   0   0   2       4513.51       4760.27       156.24 o                         
   1   0   2      25496.06      28737.77       192.33 o                         
   2   0   2        454.87        404.28        62.42 o                         
   3   0   2       1421.29       1609.41        46.21 o                         
   4   0   2       1251.50        999.13        39.70 o                         
   5   0   2         70.46         73.28        28.01 o                         
   6   0   2       5423.59       5253.09        42.85 o                         
   7   0   2       2150.10       2235.35        56.11 o                         
   8   0   2        546.39        591.56        29.01 o                         
   9   0   2        242.70        249.21        37.38 o                         
  10   0   2        607.77        714.18        28.00 o                         
  11   0   2         97.94         81.58        59.67 o                         
  12   0   2          5.16         48.61        32.71 o                         
 -12   1   2          0.49         -7.09        24.82 o                         
 -11   1   2         35.16         27.81        30.79 o                         
 -10   1   2        146.52        175.72        32.92 o                         
  -9   1   2        266.90        266.52        22.70 o                         
  -8   1   2         95.99         83.50        20.70 o                         
  -7   1   2          4.18         16.91        20.06 o                         
  -6   1   2        815.68        845.39        27.61 o                         
  -5   1   2       8435.42       8153.81        41.61 o                         
  -4   1   2        533.26        547.61        27.29 o                         
  -3   1   2       6255.64       6525.13        48.50 o                         
  -1   1   2       6342.98       7489.39        81.55 o                         
   0   1   2       4041.13       5166.30       108.23 o                         
   1   1   2       1843.29       2113.47        98.12 o                         
   2   1   2       2479.29       1976.59        63.93 o                         
   3   1   2         26.04         38.05        38.48 o                         
   4   1   2       1636.40       1335.84        32.65 o                         
   5   1   2          1.28          4.14        27.37 o                         
   6   1   2       4341.27       4050.80        34.52 o                         
   7   1   2       1279.85       1367.34        42.76 o                         
   8   1   2        396.86        389.64        25.75 o                         
   9   1   2         13.85         31.13        20.91 o                         
  10   1   2         85.17         97.46        26.15 o                         
  11   1   2         68.15        133.54        26.21 o                         
  12   1   2         43.77         35.43        24.21 o                         
 -12   2   2         56.03         54.18        48.18 o                         
 -11   2   2         39.09         57.12        34.70 o                         
 -10   2   2       1506.99       1475.54        57.91 o                         
  -9   2   2         65.96         52.41        22.36 o                         
  -8   2   2         30.50         21.62        20.93 o                         
  -7   2   2         76.32         67.74        21.73 o                         
  -6   2   2       1268.31       1298.44        26.12 o                         
  -5   2   2          6.27         13.26        21.52 o                         
  -4   2   2      13236.44      14371.50        87.66 o                         
  -3   2   2         11.05         22.56        30.19 o                         
  -1   2   2          5.69         20.25        50.13 o                         
   0   2   2       9362.70       9920.69        85.93 o                         
   1   2   2        206.76        154.62       104.29 o                         
   2   2   2      10655.39      11137.14       101.79 o                         
   3   2   2         10.75         40.90        48.12 o                         
   4   2   2          9.00          6.97        37.84 o                         
   5   2   2         19.89         41.26        28.36 o                         
   6   2   2       1895.47       1612.79        32.36 o                         
   7   2   2        709.03        724.45        29.41 o                         
   8   2   2        287.52        316.32        26.88 o                         
   9   2   2         11.16         14.55        25.56 o                         
  10   2   2        746.08        755.32        34.82 o                         
  11   2   2         27.87        -20.63        30.44 o                         
  12   2   2          3.76         40.60        24.73 o                         
 -12   3   2        110.05         37.42        47.12 o                         
 -11   3   2         30.00         48.38        29.04 o                         
 -10   3   2        103.27        118.08        25.87 o                         
  -9   3   2         21.27         55.18        26.27 o                         
  -8   3   2       1640.66       1682.28        26.69 o                         
  -7   3   2        279.77        344.72        24.32 o                         
  -6   3   2        987.41       1043.75        26.54 o                         
  -5   3   2        417.23        379.18        23.60 o                         
  -4   3   2      27482.18      25956.00       186.34 o                         
  -3   3   2       7002.00       6433.31        55.99 o                         
  -2   3   2      19316.64      19713.55        68.57 o                         
  -1   3   2         99.25         93.03        38.40 o                         
   0   3   2        598.59        622.59        53.21 o                         
   2   3   2        117.50        150.90        85.23 o                         
   3   3   2       9365.85       9092.71        72.54 o                         
   4   3   2       7223.25       6611.75        58.75 o                         
   5   3   2         35.44         44.28        28.92 o                         
   6   3   2       1664.48       1688.01        31.52 o                         
   7   3   2       6082.37       5993.83        53.68 o                         
   8   3   2        209.94        264.03        28.23 o                         
   9   3   2          7.29         -7.59        21.87 o                         
  10   3   2         26.84         62.74        35.04 o                         
  11   3   2        567.96        687.39        27.56 o                         
  12   3   2          0.05         15.72        28.94 o                         
 -11   4   2         10.42         32.88        26.04 o                         
 -10   4   2         11.19         55.56        25.68 o                         
  -9   4   2        229.80        264.23        25.56 o                         
  -8   4   2        477.01        504.34        36.55 o                         
  -7   4   2        276.15        295.57        24.96 o                         
  -6   4   2       1126.94       1299.44        30.65 o                         
  -5   4   2       2448.03       2530.14        31.37 o                         
  -4   4   2       2555.70       2937.76        30.85 o                         
  -3   4   2      14688.55      15592.49        82.58 o                         
  -2   4   2       8385.25       7749.33        56.96 o                         
  -1   4   2        225.87        243.05        42.51 o                         
   0   4   2       1391.20       1409.68        60.19 o                         
   1   4   2       8535.58       8825.21       114.14 o                         
   3   4   2       4064.84       3853.64        66.95 o                         
   4   4   2        786.33        777.42        45.53 o                         
   5   4   2       2211.39       1703.20        37.70 o                         
   6   4   2        368.28        396.47        26.64 o                         
   7   4   2       3712.79       3835.90        33.04 o                         
   8   4   2          7.57        -13.92        24.34 o                         
   9   4   2       1064.85       1192.57        26.66 o                         
  10   4   2         58.90         72.64        26.79 o                         
  11   4   2        132.89        138.39        31.37 o                         
  12   4   2        189.63        175.42        30.74 o                         
 -11   5   2         45.58         32.34        22.47 o                         
 -10   5   2          7.71         28.06        19.30 o                         
  -9   5   2        111.91        120.69        22.79 o                         
  -8   5   2         62.35        119.12        26.33 o                         
  -7   5   2        295.51        368.14        48.22 o                         
  -6   5   2        103.74        125.98        22.83 o                         
  -5   5   2       2151.53       2167.44        33.60 o                         
  -4   5   2      10096.67      10072.13        87.20 o                         
  -3   5   2       2504.57       2197.30        40.37 o                         
  -2   5   2       1956.00       1489.55        37.63 o                         
  -1   5   2       2706.11       2688.62        44.13 o                         
   0   5   2       3140.81       2859.53        58.40 o                         
   1   5   2        124.71        350.51        71.31 o                         
   4   5   2        417.96        460.43        40.28 o                         
   5   5   2       5850.02       5435.34        61.26 o                         
   6   5   2       2171.38       2318.53        46.24 o                         
   7   5   2         16.45         35.14        22.35 o                         
   8   5   2       1270.73       1266.78        30.72 o                         
   9   5   2        624.08        672.81        28.43 o                         
  10   5   2        336.46        330.57        27.33 o                         
  11   5   2         82.74         99.33        20.37 o                         
  12   5   2        417.95        320.35        31.10 o                         
 -11   6   2          7.53         42.55        21.57 o                         
 -10   6   2          6.92         54.63        32.62 o                         
  -9   6   2        272.03        293.09        23.92 o                         
  -8   6   2        200.21        236.73        26.79 o                         
  -7   6   2          3.81         54.37        21.38 o                         
  -6   6   2         48.67         50.98        23.39 o                         
  -5   6   2        282.04        342.21        24.73 o                         
  -4   6   2        848.49        871.11        30.35 o                         
  -3   6   2       5513.27       5608.03        75.12 o                         
  -2   6   2        283.68        405.56        27.18 o                         
  -1   6   2       2866.99       2704.49        36.58 o                         
   0   6   2       1511.87       1338.89        46.64 o                         
   1   6   2       1927.79       1590.74        47.67 o                         
   2   6   2       6540.91       7136.72        88.31 o                         
   4   6   2       8322.07       8079.10        70.57 o                         
   5   6   2       4256.24       4065.70        63.42 o                         
   6   6   2       2579.86       2432.15        55.62 o                         
   7   6   2        701.99        720.59        38.72 o                         
   8   6   2       1806.67       1700.18        41.31 o                         
   9   6   2        263.94        286.81        27.84 o                         
  10   6   2          4.23         14.44        26.40 o                         
  11   6   2        141.56        166.87        33.27 o                         
  12   6   2        111.81          9.95        41.31 o                         
 -10   7   2         12.97         82.93        25.16 o                         
  -9   7   2        212.25        227.85        31.05 o                         
  -8   7   2        123.11        140.36        26.24 o                         
  -7   7   2        377.81        456.77        26.65 o                         
  -6   7   2        253.57        269.49        27.27 o                         
  -5   7   2        514.96        553.45        32.78 o                         
  -4   7   2       1162.53       1245.83        44.26 o                         
  -3   7   2       1750.71       1674.79        30.36 o                         
  -2   7   2         47.49         54.27        22.73 o                         
  -1   7   2        882.91        799.80        32.40 o                         
   0   7   2        277.81        269.57        43.64 o                         
   1   7   2        773.56        639.37        39.07 o                         
   2   7   2       5847.09       6234.76        79.34 o                         
   5   7   2        151.47        213.82        46.46 o                         
   6   7   2        839.60        800.55        36.36 o                         
   7   7   2        248.29        246.12        33.18 o                         
   8   7   2         50.41         57.81        33.96 o                         
   9   7   2        113.61        107.95        36.41 o                         
  10   7   2          6.86         30.35        32.82 o                         
  11   7   2        197.60        192.09        43.57 o                         
  12   7   2         20.29         34.72        32.54 o                         
 -10   8   2         31.39         26.67        26.74 o                         
  -9   8   2        149.98        138.62        36.40 o                         
  -8   8   2        158.34        210.58        24.35 o                         
  -7   8   2        483.43        447.55        38.48 o                         
  -6   8   2         29.57         18.76        18.34 o                         
  -5   8   2        392.16        438.44        21.98 o                         
  -4   8   2        336.07        385.76        23.57 o                         
  -3   8   2       2710.33       2598.90        30.82 o                         
  -2   8   2       2089.29       2268.42        31.79 o                         
  -1   8   2         26.44         60.27        24.05 o                         
   0   8   2        360.39        459.69        38.28 o                         
   1   8   2       6216.28       5520.75       129.01 o                         
   2   8   2        933.59        856.18        53.47 o                         
   3   8   2         68.35         56.31        48.57 o                         
   5   8   2       4280.83       3837.86        59.69 o                         
   6   8   2       2817.93       2669.79        45.53 o                         
   7   8   2        308.03        320.61        45.43 o                         
   8   8   2        886.66        906.31        30.14 o                         
   9   8   2       1069.89       1055.64        30.91 o                         
  10   8   2         88.67        145.57        34.28 o                         
  11   8   2         20.86         68.13        33.99 o                         
  12   8   2          1.09        -25.12        34.87 o                         
  -9   9   2         23.45         32.99        19.92 o                         
  -8   9   2         37.60         31.07        24.81 o                         
  -7   9   2          0.47         21.24        26.39 o                         
  -6   9   2        544.82        608.21        23.83 o                         
  -5   9   2         73.38        117.26        23.05 o                         
  -4   9   2        149.86        156.91        23.35 o                         
  -3   9   2        240.40        222.73        25.65 o                         
  -2   9   2        464.57        475.55        23.61 o                         
  -1   9   2        105.37        118.05        33.74 o                         
   0   9   2          0.90         26.04        34.20 o                         
   1   9   2         64.64         91.47        28.44 o                         
   2   9   2       1291.79       1328.03        54.01 o                         
   3   9   2        754.26        693.27        48.76 o                         
   4   9   2         43.90          9.95        44.50 o                         
   5   9   2         62.41         84.10        42.44 o                         
   6   9   2        209.45        205.10        45.63 o                         
   7   9   2        104.31         85.52        31.32 o                         
   8   9   2        781.01        707.73        46.26 o                         
   9   9   2          7.40         19.68        26.09 o                         
  10   9   2        308.92        338.90        54.40 o                         
  11   9   2          2.61        -11.69        53.91 o                         
  12   9   2        128.15         65.99        28.01 o                         
  -9  10   2         22.00         45.92        24.57 o                         
  -8  10   2         42.55         58.41        25.64 o                         
  -7  10   2       1118.24       1077.91        57.87 o                         
  -6  10   2         25.45         35.53        25.24 o                         
  -5  10   2         12.03          7.28        24.29 o                         
  -4  10   2        507.29        514.06        21.93 o                         
  -3  10   2       2405.86       2520.15        31.98 o                         
  -2  10   2         42.00         72.54        25.32 o                         
  -1  10   2          1.97          8.09        20.32 o                         
   0  10   2       1956.68       1975.94        69.69 o                         
   1  10   2       2135.95       2042.83        39.67 o                         
   2  10   2       1348.87       1153.81        40.19 o                         
   3  10   2        649.03        637.26        45.92 o                         
   4  10   2       1244.55       1077.94        37.15 o                         
   5  10   2       2306.41       2279.24        52.10 o                         
   6  10   2       3278.16       3252.06        46.66 o                         
   7  10   2        449.63        434.26        43.13 o                         
   8  10   2        103.76         81.80        30.04 o                         
   9  10   2         14.82         44.46        32.15 o                         
  10  10   2        505.85        522.30        28.23 o                         
  11  10   2         80.69         45.25        32.75 o                         
  12  10   2         45.24         41.96        33.86 o                         
  -8  11   2          1.51         38.33        24.19 o                         
  -7  11   2         19.38         45.39        22.06 o                         
  -6  11   2         66.20         46.77        26.31 o                         
  -5  11   2       1065.07       1113.08        24.91 o                         
  -4  11   2         36.03         59.04        21.97 o                         
  -3  11   2        270.12        282.78        22.68 o                         
  -2  11   2       2055.63       2099.06        30.49 o                         
  -1  11   2       1890.09       1902.10        30.21 o                         
   0  11   2        195.61        155.95        26.04 o                         
   1  11   2         23.17         46.68        28.39 o                         
   2  11   2       1253.92       1294.27        38.96 o                         
   3  11   2        588.53        536.64        44.45 o                         
   4  11   2         27.89          0.15        42.59 o                         
   5  11   2        339.51        407.70        46.12 o                         
   6  11   2        842.01        910.11        41.71 o                         
   7  11   2         31.73         40.33        28.96 o                         
   8  11   2         71.90         97.72        41.07 o                         
   9  11   2        101.29         66.16        39.94 o                         
  10  11   2        396.11        431.82        44.11 o                         
  11  11   2         53.10        100.78        33.93 o                         
  -8  12   2          9.76        -24.12        24.12 o                         
  -7  12   2         35.26         16.45        21.26 o                         
  -6  12   2         94.21        101.10        27.89 o                         
  -5  12   2        101.83        107.96        21.38 o                         
  -4  12   2        218.90        178.43        21.77 o                         
  -3  12   2          0.03         -8.61        18.78 o                         
  -2  12   2        746.78        807.17        24.28 o                         
  -1  12   2        424.70        439.10        21.20 o                         
   0  12   2        246.04        264.27        32.37 o                         
   1  12   2         17.63          9.82        31.20 o                         
   2  12   2       3477.58       3518.27        48.76 o                         
   3  12   2        878.28        914.20        47.00 o                         
   4  12   2        132.01        210.20        45.33 o                         
   5  12   2        271.15        323.36        44.99 o                         
   6  12   2       1212.23       1180.81        38.52 o                         
   7  12   2        167.26        242.40        30.28 o                         
   8  12   2        844.61        830.20        45.82 o                         
   9  12   2        278.78        233.92        40.19 o                         
  10  12   2        157.70        141.87        33.93 o                         
  11  12   2         52.86         67.33        25.93 o                         
  -7  13   2          7.55        -23.46        23.46 o                         
  -6  13   2         30.13          3.66        19.16 o                         
  -5  13   2         18.72         44.55        24.74 o                         
  -4  13   2        746.34        775.77        24.14 o                         
  -3  13   2          3.32         39.24        31.65 o                         
  -2  13   2          4.93         42.39        24.80 o                         
  -1  13   2          6.82         10.33        18.58 o                         
   0  13   2       1311.60       1362.86        30.05 o                         
   1  13   2          3.99         33.14        30.04 o                         
   2  13   2        202.74        228.72        45.33 o                         
   3  13   2        368.79        368.15        34.26 o                         
   4  13   2       1757.19       1846.10        49.20 o                         
   5  13   2         24.31         23.77        28.03 o                         
   6  13   2         99.57         82.24        43.13 o                         
   7  13   2        853.40        925.99        55.82 o                         
   8  13   2        716.31        781.92        31.46 o                         
   9  13   2          0.50        -40.19        40.19 o                         
  10  13   2          3.81         56.70        38.91 o                         
  -6  14   2          3.19         -0.17        20.21 o                         
  -5  14   2         62.29         46.04        19.76 o                         
  -4  14   2        110.13         69.73        24.44 o                         
  -3  14   2        564.69        473.78        25.56 o                         
  -2  14   2          9.07         41.69        18.30 o                         
  -1  14   2         89.98        135.30        20.74 o                         
   0  14   2         61.19         61.34        29.68 o                         
   1  14   2       2444.67       2534.38        44.06 o                         
   2  14   2         78.21        121.79        42.25 o                         
   3  14   2        627.59        658.58        34.50 o                         
   4  14   2          8.33         18.87        29.31 o                         
   5  14   2        202.90        233.48        41.90 o                         
   6  14   2        427.18        373.40        34.11 o                         
   7  14   2        975.50        803.78        44.74 o                         
   8  14   2        121.04        154.40        25.40 o                         
   9  14   2        159.58        235.68        70.84 o                         
  10  14   2         16.25         36.56        29.31 o                         
  -5  15   2         24.76          1.88        24.22 o                         
  -4  15   2         28.13         71.54        25.88 o                         
  -3  15   2        144.19        168.86        21.57 o                         
  -2  15   2        122.24        114.62        24.25 o                         
  -1  15   2        187.63        215.74        33.09 o                         
   0  15   2        111.19        150.18        21.63 o                         
   1  15   2        920.28        896.86        37.54 o                         
   2  15   2        287.33        215.88        45.43 o                         
   3  15   2         49.73         20.34        45.19 o                         
   4  15   2         48.97         37.15        31.76 o                         
   5  15   2       1994.75       1861.15        42.15 o                         
   6  15   2          0.97        -35.53        41.71 o                         
   7  15   2         66.63        105.42        30.28 o                         
   8  15   2         83.93         71.42        20.87 o                         
   9  15   2        197.96        168.11        26.41 o                         
  -4  16   2        158.77         89.87        22.40 o                         
  -3  16   2         39.06         43.30        27.90 o                         
  -2  16   2          8.70         22.31        42.94 o                         
  -1  16   2          1.92         14.73        24.03 o                         
   0  16   2        579.80        603.35        35.75 o                         
   1  16   2        237.49        226.32        31.17 o                         
   2  16   2         33.54         87.09        30.97 o                         
   3  16   2        372.53        447.20        44.35 o                         
   4  16   2         77.18         82.63        31.07 o                         
   5  16   2        250.84        295.37        44.60 o                         
   6  16   2         59.60        124.19        45.23 o                         
   7  16   2         68.41        120.29        26.39 o                         
   8  16   2        191.00        175.16        32.30 o                         
  -3  17   2        157.04        134.67        21.64 o                         
  -2  17   2          6.33         20.60        27.56 o                         
  -1  17   2         40.87         40.96        21.68 o                         
   0  17   2         88.14         88.68        20.84 o                         
   1  17   2         37.19         20.71        29.52 o                         
   2  17   2         14.64         61.51        44.70 o                         
   3  17   2        100.89        109.93        31.41 o                         
   4  17   2          5.17         41.90        30.09 o                         
   5  17   2         12.05         60.82        41.17 o                         
   6  17   2         51.91         37.39        30.34 o                         
   7  17   2         27.46         24.79        33.60 o                         
  -1  18   2          9.49          3.28        21.36 o                         
   0  18   2         51.63         -6.32        23.79 o                         
   1  18   2        191.70        159.26        30.82 o                         
   2  18   2         12.12         18.62        82.48 o                         
   3  18   2         50.40         83.36        41.66 o                         
   4  18   2         34.07         69.79        41.17 o                         
   5  18   2        219.13        126.83        29.75 o                         
   6  18   2        174.23        138.20        30.34 o                         
  -3 -18   3          0.30         -4.70        27.89 o                         
  -2 -18   3          1.56        -31.71        39.16 o                         
  -6 -17   3        195.94        142.37        29.45 o                         
  -5 -17   3         15.07         13.18        28.77 o                         
  -4 -17   3         11.26         23.92        29.31 o                         
  -3 -17   3         12.06         40.53        41.22 o                         
  -2 -17   3        393.10        381.34        42.64 o                         
  -1 -17   3         52.88         32.79        41.22 o                         
   0 -17   3         51.33         24.40        23.70 o                         
   1 -17   3          1.74         17.10        36.44 o                         
  -7 -16   3          0.86         48.81        40.28 o                         
  -6 -16   3        108.64         83.31        27.49 o                         
  -5 -16   3         37.44         18.67        39.26 o                         
  -4 -16   3       1029.77       1028.74        44.94 o                         
  -3 -16   3         13.95         55.04        41.51 o                         
  -2 -16   3         21.28         81.75        40.87 o                         
  -1 -16   3         16.40        -29.11        40.38 o                         
   0 -16   3         77.99         96.98        23.82 o                         
   1 -16   3        105.14         89.58        23.93 o                         
   2 -16   3         12.70         48.40        29.36 o                         
   3 -16   3         58.59         40.71        27.30 o                         
  -9 -15   3          6.37        -29.49        29.49 o                         
  -8 -15   3         88.49         71.38        28.88 o                         
  -7 -15   3         34.04         30.78        41.02 o                         
  -6 -15   3         24.85         64.84        41.51 o                         
  -5 -15   3        206.53        216.72        44.35 o                         
  -4 -15   3        295.47        224.51        31.07 o                         
  -3 -15   3          8.46          5.83        28.28 o                         
  -2 -15   3          3.48        -37.00        41.51 o                         
  -1 -15   3        308.22        283.61        52.05 o                         
   0 -15   3          9.63         44.85        38.62 o                         
   1 -15   3        290.21        304.26        35.43 o                         
   2 -15   3         16.45          8.31        70.69 o                         
   3 -15   3         56.72         20.95        28.71 o                         
   4 -15   3         31.92         70.53        24.17 o                         
  -9 -14   3          9.65         42.56        33.94 o                         
  -8 -14   3        620.73        621.11        26.41 o                         
  -7 -14   3         95.51        117.04        32.05 o                         
  -6 -14   3         28.61         50.23        28.47 o                         
  -5 -14   3        570.34        524.88        42.34 o                         
  -4 -14   3        909.29       1011.39        46.36 o                         
  -3 -14   3        294.40        389.47        42.74 o                         
  -2 -14   3        187.83        230.34        28.62 o                         
  -1 -14   3          4.04         -7.67        33.03 o                         
   0 -14   3         20.09         51.89        21.90 o                         
   1 -14   3        180.87        169.97        24.25 o                         
   2 -14   3         90.46        116.04        20.90 o                         
   3 -14   3          2.36         19.17        45.97 o                         
   4 -14   3          2.06         47.90        33.68 o                         
   5 -14   3         30.55         57.66        24.04 o                         
 -10 -13   3        136.33        124.49        50.77 o                         
  -9 -13   3        115.49         82.32        21.12 o                         
  -8 -13   3         15.44         47.43        29.03 o                         
  -7 -13   3        368.33        406.57        49.92 o                         
  -6 -13   3        806.07        795.80        44.79 o                         
  -5 -13   3        199.16        198.34        42.00 o                         
  -4 -13   3        293.16        337.23        42.25 o                         
  -3 -13   3       1091.14       1158.61        37.15 o                         
  -2 -13   3         34.03         85.42        27.98 o                         
  -1 -13   3        187.09        182.72        25.22 o                         
   0 -13   3        346.27        431.22        80.35 o                         
   1 -13   3        594.03        636.15        25.51 o                         
   2 -13   3         52.52         27.56        25.07 o                         
   3 -13   3          6.13         41.30        34.87 o                         
   4 -13   3        139.69        177.83        21.11 o                         
   5 -13   3        383.56        414.76        26.35 o                         
   6 -13   3         46.32         53.46        24.21 o                         
 -10 -12   3          0.25         37.59        41.80 o                         
  -9 -12   3         63.66        140.61        42.20 o                         
  -8 -12   3        193.81        180.17        24.84 o                         
  -7 -12   3       1452.42       1521.63        72.04 o                         
  -6 -12   3        532.20        523.85        45.04 o                         
  -5 -12   3        212.17        239.65        29.99 o                         
  -4 -12   3        318.59        329.29        42.59 o                         
  -3 -12   3       1233.74       1328.18        47.88 o                         
  -2 -12   3        148.53        193.04        42.78 o                         
  -1 -12   3         79.78         68.21        48.22 o                         
   0 -12   3         46.35         79.18        23.54 o                         
   1 -12   3       2016.31       2024.00        30.57 o                         
   2 -12   3        185.78        193.00        31.60 o                         
   3 -12   3         25.10         42.64        21.47 o                         
   4 -12   3          3.67         -5.25        18.51 o                         
   5 -12   3        210.40        148.53        24.30 o                         
   6 -12   3         34.04         19.96        21.04 o                         
   7 -12   3          2.69         12.79        23.94 o                         
 -11 -11   3          8.07        -17.06        29.90 o                         
 -10 -11   3          0.20        -16.22        41.51 o                         
  -9 -11   3        458.29        518.31        44.84 o                         
  -8 -11   3        744.54        680.68        33.23 o                         
  -7 -11   3          7.86         11.33        25.01 o                         
  -6 -11   3         22.39         43.72        41.51 o                         
  -5 -11   3        197.71        297.43        42.59 o                         
  -4 -11   3       3086.64       3226.97        45.19 o                         
  -3 -11   3        238.78        228.67        44.70 o                         
  -2 -11   3        896.51        920.09        35.14 o                         
  -1 -11   3       2831.67       2738.98        51.56 o                         
   0 -11   3        527.29        616.87        79.34 o                         
   1 -11   3        538.50        494.37        28.42 o                         
   2 -11   3       1847.17       1837.67       108.01 o                         
   3 -11   3        768.63        721.74        24.70 o                         
   4 -11   3         49.88         51.11        24.86 o                         
   5 -11   3       1015.36       1010.10        55.95 o                         
   6 -11   3       1100.71       1132.90        25.09 o                         
   7 -11   3          3.05         -8.90        17.18 o                         
   8 -11   3         50.32         28.12        24.35 o                         
 -11 -10   3          1.10          7.97        29.48 o                         
 -10 -10   3        658.50        625.37        32.61 o                         
  -9 -10   3         46.86        116.64        42.29 o                         
  -8 -10   3          8.72         22.98        29.21 o                         
  -7 -10   3        111.71        149.52        29.50 o                         
  -6 -10   3       2496.61       2646.70        42.78 o                         
  -5 -10   3       1004.57        982.47        46.41 o                         
  -4 -10   3       1061.73       1037.17        48.13 o                         
  -3 -10   3       1826.32       1822.28        40.63 o                         
  -2 -10   3       2581.34       2709.09        54.79 o                         
  -1 -10   3         12.31         63.61        31.64 o                         
   0 -10   3       2756.71       2626.42        38.71 o                         
   1 -10   3         19.54         44.27        45.80 o                         
   2 -10   3        351.60        318.78        73.10 o                         
   3 -10   3        392.48        372.72        42.02 o                         
   4 -10   3        840.80        905.37        87.26 o                         
   5 -10   3        113.81        163.13        29.18 o                         
   6 -10   3         64.88         62.33        24.71 o                         
   7 -10   3         20.24         37.93        22.38 o                         
   8 -10   3          7.04        -16.91        24.18 o                         
   9 -10   3          3.63         45.06        37.13 o                         
 -12  -9   3         94.94         83.71        31.06 o                         
 -11  -9   3        296.18        217.76        31.66 o                         
 -10  -9   3          6.68         56.00        32.42 o                         
  -9  -9   3         72.90         69.30        30.29 o                         
  -8  -9   3         17.82         37.05        42.49 o                         
  -7  -9   3       1286.23       1315.83        48.57 o                         
  -6  -9   3         51.20         69.74        31.22 o                         
  -5  -9   3        167.08        121.64        43.18 o                         
  -4  -9   3         23.35        100.61        42.78 o                         
  -3  -9   3       3013.00       2681.79        54.45 o                         
  -2  -9   3        245.56        336.15        44.25 o                         
  -1  -9   3         60.18         63.15        26.46 o                         
   0  -9   3       1274.44       1159.57        26.44 o                         
   1  -9   3       5901.21       5951.63        47.86 o                         
   2  -9   3       1387.41       1392.06        36.14 o                         
   3  -9   3        716.29        735.49        29.92 o                         
   4  -9   3        163.85        196.14        65.65 o                         
   5  -9   3        243.02        293.58        20.18 o                         
   6  -9   3       1505.71       1513.61        39.31 o                         
   7  -9   3        488.72        471.24        23.09 o                         
   8  -9   3          0.93        -20.79        20.79 o                         
   9  -9   3         28.94         24.18        24.43 o                         
 -12  -8   3          4.26        -18.95        28.95 o                         
 -11  -8   3          1.47         21.39        42.27 o                         
 -10  -8   3         10.96         28.56        57.61 o                         
  -9  -8   3       1159.20       1232.79        35.59 o                         
  -8  -8   3          1.96        -16.76        41.51 o                         
  -7  -8   3          5.70         73.46        43.08 o                         
  -6  -8   3          4.31         59.84        44.79 o                         
  -4  -8   3       2711.23       2796.82        54.01 o                         
  -3  -8   3        179.11        211.37        34.45 o                         
  -2  -8   3       4297.83       3996.79        64.45 o                         
  -1  -8   3       6126.00       5906.52        46.15 o                         
   0  -8   3        394.04        340.28        34.57 o                         
   1  -8   3        600.37        618.96        49.69 o                         
   2  -8   3        326.70        303.27        26.84 o                         
   3  -8   3        490.66        445.74        29.02 o                         
   4  -8   3       1114.51       1153.59        30.94 o                         
   5  -8   3        242.83        247.01        21.14 o                         
   6  -8   3        177.92        186.41        22.52 o                         
   7  -8   3          5.09         14.03        29.06 o                         
   8  -8   3         16.62         29.13        21.41 o                         
   9  -8   3         30.66         49.81        28.34 o                         
  10  -8   3         30.37          9.65        23.80 o                         
 -12  -7   3         36.53         54.30        29.36 o                         
 -11  -7   3          3.73         -1.91        29.72 o                         
 -10  -7   3          4.34          2.66        30.97 o                         
  -9  -7   3         53.95        109.23        25.92 o                         
  -8  -7   3        108.94        207.89        42.49 o                         
  -7  -7   3        506.42        572.57        48.37 o                         
  -6  -7   3        317.99        288.32        35.38 o                         
  -5  -7   3        167.59        144.77        44.74 o                         
  -3  -7   3       1493.18       1861.25        56.70 o                         
  -2  -7   3       4415.37       4175.97        55.97 o                         
  -1  -7   3       1358.12       1345.70        54.35 o                         
   0  -7   3       1922.05       1597.94        40.06 o                         
   1  -7   3          8.16         16.41        29.30 o                         
   2  -7   3       1753.59       1549.15        38.64 o                         
   3  -7   3         38.97         51.53        27.23 o                         
   4  -7   3        818.88        836.85        27.20 o                         
   5  -7   3        184.90        251.59        26.63 o                         
   6  -7   3         77.76         81.27        25.70 o                         
   7  -7   3          8.78         33.16        21.89 o                         
   8  -7   3        361.08        411.22        22.17 o                         
   9  -7   3         18.06          2.66        27.20 o                         
  10  -7   3        119.34         88.60        25.26 o                         
 -12  -6   3          2.79         12.07        29.26 o                         
 -11  -6   3         18.43        -27.88        33.94 o                         
 -10  -6   3         12.52         10.40        45.92 o                         
  -9  -6   3       1044.01       1120.02        71.26 o                         
  -8  -6   3       3439.62       3465.23       126.93 o                         
  -7  -6   3        150.84        126.29        46.41 o                         
  -6  -6   3        532.00        522.72        48.91 o                         
  -5  -6   3       2491.90       2328.88        45.63 o                         
  -3  -6   3       1135.02       1211.39        55.43 o                         
  -2  -6   3       1775.04       1487.02        44.35 o                         
  -1  -6   3       1892.53       1645.99        42.80 o                         
   0  -6   3      12645.34      11424.18        62.30 o                         
   1  -6   3       3123.06       2770.17        51.41 o                         
   2  -6   3        239.97        187.67        37.55 o                         
   3  -6   3       1115.74        988.05        33.17 o                         
   4  -6   3       6013.80       5997.47       257.34 o                         
   5  -6   3         23.62         55.70        23.45 o                         
   6  -6   3        315.05        353.55        23.84 o                         
   7  -6   3        735.42        767.45        46.41 o                         
   8  -6   3        599.70        613.13        22.23 o                         
   9  -6   3        236.67        263.62        35.00 o                         
  10  -6   3         15.48         -5.75        25.31 o                         
  11  -6   3        129.63        119.70        21.93 o                         
 -12  -5   3         49.71         64.16        29.71 o                         
 -11  -5   3        297.28        321.83        60.72 o                         
 -10  -5   3         36.53         77.71        31.17 o                         
  -9  -5   3        177.60        198.19        26.33 o                         
  -8  -5   3        126.46        142.11        26.13 o                         
  -7  -5   3        955.59        887.63        36.80 o                         
  -6  -5   3          5.71         16.81        45.53 o                         
  -5  -5   3        510.55        543.06        51.31 o                         
  -2  -5   3         98.67         87.77        41.80 o                         
  -1  -5   3       6621.85       6409.73        60.16 o                         
   0  -5   3       3330.64       2877.53        41.42 o                         
   1  -5   3        330.15        220.34        41.66 o                         
   2  -5   3       2188.66       2066.05        45.34 o                         
   3  -5   3        505.03        488.32        38.35 o                         
   4  -5   3         97.52        108.37        35.68 o                         
   5  -5   3       1307.02       1317.56        28.06 o                         
   6  -5   3        240.61        307.96        23.92 o                         
   7  -5   3         76.15         68.80        21.90 o                         
   8  -5   3         57.76         59.95        25.95 o                         
   9  -5   3        604.76        676.44        24.39 o                         
  10  -5   3        110.09         60.61        21.27 o                         
  11  -5   3        221.80        111.75        22.69 o                         
 -12  -4   3        487.73        461.58        32.91 o                         
 -11  -4   3         25.37         63.51        24.37 o                         
 -10  -4   3        462.54        476.54        27.71 o                         
  -9  -4   3         53.00         78.05        24.80 o                         
  -8  -4   3       3800.25       3844.93        44.40 o                         
  -7  -4   3          8.96         53.80        33.19 o                         
  -6  -4   3        603.15        681.40        35.37 o                         
  -5  -4   3       2456.49       2739.67        49.84 o                         
  -4  -4   3       8149.59       6952.25        82.92 o                         
  -2  -4   3         23.24         49.99        62.73 o                         
  -1  -4   3        137.09        152.65        37.68 o                         
   0  -4   3      10175.66       9627.71        69.15 o                         
   1  -4   3       2918.29       2619.54        46.77 o                         
   2  -4   3        492.78        503.24        44.14 o                         
   3  -4   3         71.30        108.57        39.46 o                         
   4  -4   3       5564.32       5654.41        65.38 o                         
   5  -4   3       1191.59       1109.27        23.69 o                         
   6  -4   3         37.90         64.57        27.23 o                         
   7  -4   3         31.50         31.40        26.56 o                         
   8  -4   3         13.20         24.06        20.42 o                         
   9  -4   3        804.17        794.02        73.32 o                         
  10  -4   3          1.68         26.67        25.68 o                         
  11  -4   3         17.05         25.92        20.31 o                         
 -12  -3   3         72.58         38.37        30.87 o                         
 -11  -3   3         30.71         82.23        24.83 o                         
 -10  -3   3        578.25        561.79        28.20 o                         
  -9  -3   3        113.53        111.85        25.99 o                         
  -8  -3   3        150.55        232.67        23.38 o                         
  -7  -3   3        755.30        854.88        28.33 o                         
  -6  -3   3       9382.16       8750.27        57.71 o                         
  -5  -3   3         76.62         93.02        31.22 o                         
  -4  -3   3       1262.63       1081.72        45.77 o                         
  -3  -3   3       3199.62       3091.90        62.93 o                         
  -1  -3   3        418.83        295.82        46.77 o                         
   0  -3   3       1442.10       1619.50        53.66 o                         
   1  -3   3      24148.53      22207.37       313.39 o                         
   2  -3   3         15.49         25.99        46.24 o                         
   3  -3   3       3394.78       2905.64        45.23 o                         
   4  -3   3         19.41         29.48        32.50 o                         
   5  -3   3       5224.86       4928.25        64.46 o                         
   6  -3   3        238.49        266.96        28.76 o                         
   7  -3   3        111.19        129.69        23.72 o                         
   8  -3   3        562.93        542.19        38.85 o                         
   9  -3   3        514.37        569.06        50.39 o                         
  10  -3   3        621.25        789.65        71.19 o                         
  11  -3   3         70.72         62.56        24.90 o                         
  12  -3   3         42.84         25.57        31.71 o                         
 -12  -2   3         83.70        113.58        24.26 o                         
 -11  -2   3        218.16        274.79        21.47 o                         
 -10  -2   3        113.85        146.53        19.74 o                         
  -9  -2   3        736.99        742.28        27.39 o                         
  -8  -2   3        397.28        404.39        26.15 o                         
  -7  -2   3       2125.60       2066.12        29.07 o                         
  -6  -2   3          9.63         51.72        27.93 o                         
  -5  -2   3        169.90        169.70        31.23 o                         
  -4  -2   3       1880.80       2111.28        41.56 o                         
  -3  -2   3       3672.81       3156.34        81.84 o                         
  -1  -2   3      12141.25      13181.87       143.59 o                         
   0  -2   3       2487.97       2367.01        65.88 o                         
   1  -2   3       4566.71       4581.83        79.15 o                         
   2  -2   3        460.58        441.87        55.68 o                         
   3  -2   3        339.81        181.27        46.16 o                         
   4  -2   3        678.19        708.22        28.02 o                         
   5  -2   3        672.63        719.49        28.90 o                         
   6  -2   3         48.07         89.98        27.00 o                         
   7  -2   3        279.34        304.47        27.77 o                         
   8  -2   3        261.55        296.15        23.96 o                         
   9  -2   3         15.59         63.12        25.77 o                         
  10  -2   3        158.51        106.16        21.85 o                         
  11  -2   3          5.56         40.87        21.62 o                         
  12  -2   3          5.63         -5.17        19.24 o                         
 -12  -1   3         22.85          8.82        25.67 o                         
 -11  -1   3         32.90         21.51        21.42 o                         
 -10  -1   3        146.74        101.69        24.98 o                         
  -9  -1   3        808.06        822.08        24.90 o                         
  -8  -1   3        222.20        245.94        21.81 o                         
  -7  -1   3         51.51        108.71        39.37 o                         
  -6  -1   3         23.31         15.67        24.22 o                         
  -5  -1   3       5363.64       4647.95        83.18 o                         
  -4  -1   3       2454.74       2109.39        33.92 o                         
  -3  -1   3       1607.18       1444.41        47.20 o                         
  -2  -1   3        521.48        579.23        88.17 o                         
   0  -1   3        139.18        204.70        74.11 o                         
   1  -1   3       2990.14       3324.01        75.22 o                         
   2  -1   3       2582.06       2785.71        72.37 o                         
   3  -1   3       5518.54       4922.64        87.04 o                         
   4  -1   3          5.02         60.61        34.55 o                         
   5  -1   3        741.15        708.53        29.15 o                         
   6  -1   3       5884.91       5887.40        40.88 o                         
   7  -1   3        348.97        305.05        24.81 o                         
   8  -1   3         28.37         48.66        22.87 o                         
   9  -1   3       1066.32       1047.50        29.22 o                         
  10  -1   3        494.22        528.59        24.31 o                         
  11  -1   3         19.58         37.13        22.15 o                         
  12  -1   3         45.80         73.41        30.56 o                         
 -12   0   3          0.11        -11.13        24.77 o                         
 -11   0   3          2.01         37.03        21.39 o                         
 -10   0   3       1127.73       1102.80        30.06 o                         
  -9   0   3        304.44        269.48        20.39 o                         
  -8   0   3        209.15        206.43        26.29 o                         
  -7   0   3        599.09        575.44        23.98 o                         
  -6   0   3       4432.67       4519.16       118.23 o                         
  -5   0   3        351.28        345.71        27.75 o                         
  -4   0   3       3584.27       3667.91        35.20 o                         
  -3   0   3        908.95        890.98        39.25 o                         
  -2   0   3         61.36         50.31        40.27 o                         
  -1   0   3       1329.65       1306.86       141.44 o                         
   1   0   3       2416.73       2047.57        89.11 o                         
   2   0   3       8069.66       7227.64        84.70 o                         
   3   0   3       2108.62       1926.21        49.66 o                         
   4   0   3       6655.95       5361.27        57.28 o                         
   5   0   3        353.01        343.44        25.72 o                         
   6   0   3       2125.82       2310.32        33.53 o                         
   7   0   3        107.78        135.57        27.83 o                         
   8   0   3        356.60        427.73        27.84 o                         
   9   0   3         72.60         78.71        25.98 o                         
  10   0   3         75.11         55.21        25.35 o                         
  11   0   3          5.48         37.29        30.12 o                         
  12   0   3         48.86         85.93        27.67 o                         
 -12   1   3         44.08         29.10        25.15 o                         
 -11   1   3         10.63         33.84        31.16 o                         
 -10   1   3         88.08        120.44        22.39 o                         
  -9   1   3        216.74        269.66        22.66 o                         
  -8   1   3         40.81         35.32        20.60 o                         
  -7   1   3       1282.89       1444.33        26.99 o                         
  -6   1   3        431.44        475.23        22.91 o                         
  -5   1   3        310.58        252.92        22.73 o                         
  -4   1   3       5390.94       5187.83        38.67 o                         
  -3   1   3       2434.44       1810.84        37.97 o                         
  -2   1   3        379.19        434.00        39.79 o                         
  -1   1   3        467.87        412.73        58.71 o                         
   0   1   3      17602.58      20133.19       154.88 o                         
   1   1   3      18546.87      19325.53       208.70 o                         
   2   1   3      22240.27      22546.09       270.36 o                         
   3   1   3        189.57        255.51        40.82 o                         
   4   1   3       9427.68       9756.22        62.74 o                         
   5   1   3        390.73        349.75        30.90 o                         
   6   1   3       1797.97       1873.05        36.42 o                         
   7   1   3       4788.09       4896.36        42.61 o                         
   8   1   3        123.06        107.70        27.83 o                         
   9   1   3        301.42        322.26        32.26 o                         
  10   1   3         11.34         23.65        86.21 o                         
  11   1   3        594.87        487.91        29.14 o                         
  12   1   3         47.74         47.46        24.95 o                         
 -12   2   3         36.85         38.95        31.34 o                         
 -11   2   3         23.51         48.96        32.76 o                         
 -10   2   3        460.32        477.17        21.81 o                         
  -9   2   3        881.94        967.91        31.00 o                         
  -8   2   3         63.14         69.31        20.78 o                         
  -7   2   3         70.89         78.00        23.97 o                         
  -6   2   3         17.23         54.84        21.69 o                         
  -5   2   3       4771.26       4593.02        34.64 o                         
  -4   2   3       3429.94       3103.43        37.64 o                         
  -3   2   3       6643.32       7298.56        47.72 o                         
  -2   2   3      23198.38      23242.01       134.49 o                         
  -1   2   3      11280.88      11998.71        79.26 o                         
   0   2   3        680.43        617.50        50.82 o                         
   1   2   3       4169.66       4792.04        86.14 o                         
   2   2   3       4145.94       4924.02        79.93 o                         
   3   2   3       8456.41       8360.39        88.75 o                         
   4   2   3       7016.90       6239.21       141.34 o                         
   5   2   3        405.07        291.68        40.91 o                         
   6   2   3       1897.16       1635.32        41.69 o                         
   7   2   3       3255.68       3559.49        43.76 o                         
   8   2   3        386.43        447.52        34.84 o                         
   9   2   3        788.74        877.27        55.13 o                         
  10   2   3        234.84        228.22        42.44 o                         
  11   2   3        158.96        151.75        39.84 o                         
  12   2   3          2.09         21.41        37.61 o                         
 -12   3   3         14.71         19.42        32.54 o                         
 -11   3   3          2.61         53.98        31.85 o                         
 -10   3   3         81.77        130.87        26.38 o                         
  -9   3   3        157.02        185.60        20.57 o                         
  -8   3   3        109.85        113.84        23.02 o                         
  -7   3   3         39.26         57.95        23.44 o                         
  -6   3   3       1003.36        921.72        23.09 o                         
  -5   3   3        491.56        568.49        26.52 o                         
  -4   3   3       3713.04       4057.83        36.05 o                         
  -3   3   3       2764.28       2720.26        32.94 o                         
  -2   3   3      31269.63      30101.10       250.20 o                         
  -1   3   3         85.19        170.64        42.90 o                         
   0   3   3       5487.84       5786.70        61.19 o                         
   1   3   3       3473.55       4117.25       114.09 o                         
   3   3   3        732.54        670.17        45.33 o                         
   4   3   3         49.27         80.01        33.51 o                         
   5   3   3         83.12        110.69        29.50 o                         
   6   3   3       5885.68       6232.23        63.93 o                         
   7   3   3         10.73         48.64        28.60 o                         
   8   3   3        725.07        805.40        48.30 o                         
   9   3   3         23.25         52.11        46.41 o                         
  10   3   3        100.54        128.78        30.97 o                         
  11   3   3         11.65         44.74        30.44 o                         
  12   3   3         65.14         37.53        21.97 o                         
 -11   4   3          2.69         35.56        22.30 o                         
 -10   4   3         10.59         20.60        23.78 o                         
  -9   4   3        852.72        941.86        57.76 o                         
  -8   4   3         21.19         49.82        26.48 o                         
  -7   4   3         11.86         15.23        20.59 o                         
  -6   4   3         57.09         68.12        23.22 o                         
  -5   4   3       1022.68       1051.51        25.61 o                         
  -4   4   3      29895.26      29260.23       336.00 o                         
  -3   4   3       3500.22       3495.68        35.83 o                         
  -2   4   3        101.45         77.94        27.72 o                         
  -1   4   3       1816.47       1711.59        36.02 o                         
   0   4   3      28394.82      27481.17       134.40 o                         
   1   4   3        179.56        225.01        51.57 o                         
   3   4   3       1511.49       1261.23        53.52 o                         
   4   4   3      16458.02      14880.57       267.29 o                         
   5   4   3       2925.57       2756.94        37.71 o                         
   6   4   3        836.81        896.47        32.83 o                         
   7   4   3       1834.33       1851.29        30.98 o                         
   8   4   3       3641.96       3960.18        38.57 o                         
   9   4   3        970.95       1110.63        33.85 o                         
  10   4   3         37.18         66.64        30.91 o                         
  11   4   3        536.12        545.14        32.19 o                         
  12   4   3          9.11         11.44        37.03 o                         
 -11   5   3         36.72         75.58        25.81 o                         
 -10   5   3          3.09        -22.91        22.91 o                         
  -9   5   3        588.76        563.76        28.61 o                         
  -8   5   3        230.43        180.78        20.87 o                         
  -7   5   3        281.52        298.95        22.69 o                         
  -6   5   3       1102.07       1007.03        29.17 o                         
  -5   5   3         49.74         23.66        27.60 o                         
  -4   5   3       3005.33       3135.82        34.79 o                         
  -3   5   3        364.05        357.90        33.00 o                         
  -2   5   3        999.91        941.72        35.85 o                         
  -1   5   3       2125.74       1916.64        42.27 o                         
   0   5   3       7936.09       7622.23        56.11 o                         
   1   5   3       1375.24       1257.80        71.06 o                         
   3   5   3          3.82         65.97        55.82 o                         
   4   5   3       1735.96       1735.69        61.16 o                         
   5   5   3       3874.96       3291.95        61.90 o                         
   6   5   3        250.38        283.13        31.11 o                         
   7   5   3          1.77         24.05        27.76 o                         
   8   5   3        146.58        158.26        39.21 o                         
   9   5   3        437.12        586.31        34.88 o                         
  10   5   3        221.05        224.06        26.27 o                         
  11   5   3         61.57        -20.17        31.21 o                         
  12   5   3         23.34        -31.27        31.27 o                         
 -11   6   3          2.69         44.56        25.37 o                         
 -10   6   3          1.26         16.38        25.34 o                         
  -9   6   3        146.48        116.46        25.73 o                         
  -8   6   3        996.39       1163.84        29.15 o                         
  -7   6   3         37.17         72.52        26.95 o                         
  -6   6   3       1453.37       1557.62        28.02 o                         
  -5   6   3       2024.40       2172.84        39.32 o                         
  -4   6   3       5261.13       5089.67        41.28 o                         
  -3   6   3         16.77         72.60        29.94 o                         
  -2   6   3       1482.38       1574.24        32.50 o                         
  -1   6   3         13.37         22.77        32.84 o                         
   0   6   3       1627.20       1408.70        38.82 o                         
   1   6   3         51.79         58.22        38.47 o                         
   2   6   3       7091.88       8249.41        91.25 o                         
   4   6   3       2263.62       2210.04        61.16 o                         
   5   6   3       5752.40       5704.30        68.71 o                         
   6   6   3       1465.89       1547.30        51.46 o                         
   7   6   3        224.00        235.46        37.35 o                         
   8   6   3         51.81         55.69        27.70 o                         
   9   6   3        954.97        910.53        44.11 o                         
  10   6   3         20.90         -1.03        41.29 o                         
  11   6   3          9.10        -22.35        29.99 o                         
  12   6   3          1.85         44.30        41.71 o                         
 -10   7   3        174.67        143.40        35.95 o                         
  -9   7   3          0.97         38.62        21.85 o                         
  -8   7   3        330.79        308.29        22.64 o                         
  -7   7   3        304.25        343.22        23.84 o                         
  -6   7   3       3443.78       3621.74       103.03 o                         
  -5   7   3       1077.11       1052.61        27.08 o                         
  -4   7   3         61.20         71.51        23.95 o                         
  -3   7   3       2080.51       2025.80        34.14 o                         
  -2   7   3       5347.61       4949.32        41.60 o                         
  -1   7   3       3468.76       3375.29        39.33 o                         
   0   7   3        167.01        144.97        26.36 o                         
   1   7   3       8635.89       8204.71        61.08 o                         
   2   7   3       2644.36       2475.13        65.23 o                         
   4   7   3        105.00        138.35        49.16 o                         
   5   7   3       3991.97       3658.68        53.03 o                         
   6   7   3        123.21        165.21        34.21 o                         
   7   7   3        298.32        342.02        31.34 o                         
   8   7   3         13.06          3.74        27.11 o                         
   9   7   3        367.73        421.88        36.63 o                         
  10   7   3        384.70        347.97        29.49 o                         
  11   7   3         12.30         12.80        26.01 o                         
  12   7   3         17.47        -41.95        41.95 o                         
 -10   8   3          1.67         12.98        21.23 o                         
  -9   8   3          5.83         13.74        18.61 o                         
  -8   8   3          2.74        -25.74        25.74 o                         
  -7   8   3        810.49        972.49        31.42 o                         
  -6   8   3        322.61        292.84        29.61 o                         
  -5   8   3         50.34         41.83        22.92 o                         
  -4   8   3          2.72          8.45        22.08 o                         
  -3   8   3        794.61        645.31        22.72 o                         
  -2   8   3        221.58        279.52        22.63 o                         
  -1   8   3       7440.67       7725.00       104.35 o                         
   0   8   3          9.87        -11.58        28.90 o                         
   1   8   3       1047.80        858.88        39.13 o                         
   2   8   3        121.26        188.88        46.36 o                         
   3   8   3       5235.54       5131.09        72.43 o                         
   5   8   3        502.11        452.15        45.82 o                         
   6   8   3       1163.30       1087.55        35.83 o                         
   7   8   3        338.95        343.60        32.15 o                         
   8   8   3         45.68         44.64        36.44 o                         
   9   8   3         37.46         57.31        32.93 o                         
  10   8   3        356.45        340.07        36.50 o                         
  11   8   3          1.12         35.09        26.46 o                         
  12   8   3         18.86         14.95        40.58 o                         
  -9   9   3        255.25        231.04        25.96 o                         
  -8   9   3         28.97          8.14        23.90 o                         
  -7   9   3        501.84        466.08        32.54 o                         
  -6   9   3        136.13        170.08        23.26 o                         
  -5   9   3       1032.58       1101.35        26.45 o                         
  -4   9   3        557.93        592.00        24.87 o                         
  -3   9   3         91.67         67.30        21.76 o                         
  -2   9   3        271.61        339.40        36.93 o                         
  -1   9   3       7167.92       6989.16        52.12 o                         
   0   9   3        789.72        846.60        27.37 o                         
   1   9   3        745.33        668.71        37.34 o                         
   2   9   3         22.99         29.65        33.72 o                         
   3   9   3       2686.73       2493.65        57.68 o                         
   4   9   3        153.58        177.17        45.38 o                         
   5   9   3        129.72        155.80        45.77 o                         
   6   9   3       1176.30       1107.10        46.66 o                         
   7   9   3        326.94        375.60        44.16 o                         
   8   9   3         27.76        107.38        43.72 o                         
   9   9   3         77.28         67.22        32.37 o                         
  10   9   3        552.03        687.46        42.98 o                         
  11   9   3         97.65         88.96        34.58 o                         
  12   9   3         12.56        -41.95        41.95 o                         
  -9  10   3         22.74        -14.13        24.16 o                         
  -8  10   3          4.59         17.10        26.01 o                         
  -7  10   3         30.47          9.18        36.66 o                         
  -6  10   3        989.79       1015.45        63.67 o                         
  -5  10   3         79.37         78.83        23.96 o                         
  -4  10   3        871.73        869.26        25.21 o                         
  -3  10   3        620.87        562.67        27.81 o                         
  -2  10   3         37.07         44.37        27.12 o                         
  -1  10   3        102.17        140.16        25.52 o                         
   0  10   3       1925.61       1884.01        26.88 o                         
   1  10   3         74.20         90.83        32.99 o                         
   2  10   3        159.11        131.39        45.68 o                         
   3  10   3         67.77         67.88        44.60 o                         
   4  10   3       5554.73       5789.38        65.77 o                         
   6  10   3        426.82        457.64        45.97 o                         
   7  10   3        351.10        317.13        45.53 o                         
   8  10   3        388.20        425.00        43.47 o                         
   9  10   3        355.29        367.07        36.61 o                         
  10  10   3        528.24        429.17        40.82 o                         
  11  10   3        142.01         96.58        35.88 o                         
  12  10   3         88.88         97.45        37.96 o                         
  -8  11   3         44.61         58.99        21.66 o                         
  -7  11   3         15.09         10.41        25.03 o                         
  -6  11   3        167.82        136.33        19.38 o                         
  -5  11   3         34.16        110.00        24.24 o                         
  -4  11   3        492.03        523.98        33.06 o                         
  -3  11   3        650.93        758.79        24.01 o                         
  -2  11   3         23.30         23.30        40.30 o                         
  -1  11   3        325.06        348.74        23.05 o                         
   0  11   3       1961.65       1934.38        48.28 o                         
   1  11   3        180.58        164.91        31.35 o                         
   2  11   3         74.73         71.31        32.64 o                         
   3  11   3         16.03          6.57        43.96 o                         
   4  11   3       2110.50       2211.07        53.52 o                         
   5  11   3        863.91        881.81        46.95 o                         
   6  11   3       1041.50        894.99        37.00 o                         
   7  11   3        742.04        776.25        44.55 o                         
   8  11   3        425.30        417.06        34.50 o                         
   9  11   3        475.65        477.20        33.77 o                         
  10  11   3         13.21         90.53        48.25 o                         
  11  11   3        189.98        146.33        34.54 o                         
  -8  12   3         13.14         -2.92        25.01 o                         
  -7  12   3          5.43         44.33        19.10 o                         
  -6  12   3          1.51        -32.94        39.15 o                         
  -5  12   3        123.19        167.18        34.64 o                         
  -4  12   3        155.34        195.81        21.49 o                         
  -3  12   3        107.61        132.59        19.33 o                         
  -2  12   3       2002.76       2203.84        44.28 o                         
  -1  12   3         33.34         70.85        23.35 o                         
   0  12   3       1288.09       1245.64        29.59 o                         
   1  12   3       1043.87       1175.60        34.46 o                         
   2  12   3        134.13        142.27        44.74 o                         
   3  12   3       1885.65       1749.85        50.77 o                         
   4  12   3       1566.60       1528.87        50.97 o                         
   5  12   3          6.10         37.15        44.45 o                         
   6  12   3        159.96        227.31        41.31 o                         
   7  12   3       1301.58       1204.78        37.00 o                         
   8  12   3        159.35        256.95        46.02 o                         
   9  12   3        563.70        566.59        44.84 o                         
  10  12   3        250.82        232.55        33.82 o                         
  11  12   3        163.47        141.02        44.97 o                         
  -7  13   3         17.62         23.06        25.14 o                         
  -6  13   3        117.52         61.56        33.93 o                         
  -5  13   3         13.27         38.67        27.23 o                         
  -4  13   3          0.68          6.22        21.38 o                         
  -3  13   3        131.92        125.22        21.20 o                         
  -2  13   3          0.17         18.86        24.49 o                         
  -1  13   3         86.25         94.66        21.62 o                         
   0  13   3        155.57        192.79        25.81 o                         
   1  13   3       1063.72       1069.32        37.93 o                         
   2  13   3        105.13         83.76        43.86 o                         
   3  13   3         25.17         54.35        42.20 o                         
   4  13   3        121.51        196.33        43.67 o                         
   5  13   3          7.71        -12.99        41.61 o                         
   6  13   3        232.96        237.86        30.98 o                         
   7  13   3        168.22        216.04        56.58 o                         
   8  13   3        322.22        283.74        25.65 o                         
   9  13   3         40.02         46.56        30.53 o                         
  10  13   3         12.87         -7.40        41.17 o                         
  11  13   3         93.46         87.27        34.89 o                         
  -6  14   3         40.74         58.98        26.26 o                         
  -5  14   3         97.61        121.34        24.77 o                         
  -4  14   3        108.12         91.73        21.97 o                         
  -3  14   3        190.62        178.86        38.69 o                         
  -2  14   3         22.25         92.19        23.57 o                         
  -1  14   3         37.06         71.27        21.12 o                         
   0  14   3       1297.00       1373.28        62.66 o                         
   1  14   3        617.94        625.84        33.96 o                         
   2  14   3         23.21         62.53        43.62 o                         
   3  14   3         11.62         66.70        42.59 o                         
   4  14   3       2453.17       2515.90        52.54 o                         
   5  14   3        207.08        266.26        43.67 o                         
   6  14   3          0.72        -39.11        45.14 o                         
   7  14   3        184.35        186.98        29.93 o                         
   8  14   3        587.05        469.85        32.11 o                         
   9  14   3        341.81        348.72        26.71 o                         
  10  14   3         57.41         -6.32        29.90 o                         
  -5  15   3         44.86         59.30        21.80 o                         
  -4  15   3         41.68         32.62        25.26 o                         
  -3  15   3          1.38          6.61        25.79 o                         
  -2  15   3        121.08        142.79        24.01 o                         
  -1  15   3        161.00        135.20        20.78 o                         
   0  15   3        166.86        191.98        24.43 o                         
   1  15   3         77.20         75.62        31.51 o                         
   2  15   3        457.95        507.48        44.79 o                         
   3  15   3         28.75         38.77        44.25 o                         
   4  15   3          7.07         37.74        42.74 o                         
   5  15   3         17.01         60.48        42.64 o                         
   6  15   3        166.44        170.01        29.99 o                         
   7  15   3         20.24         35.73        24.98 o                         
   8  15   3         27.70         48.73        22.31 o                         
   9  15   3         27.55         69.65        60.45 o                         
  -4  16   3        109.54        103.61        24.76 o                         
  -3  16   3        110.81        123.09        19.19 o                         
  -2  16   3         93.66         89.22        20.84 o                         
  -1  16   3          2.95          0.92        25.24 o                         
   0  16   3        470.26        467.56        53.06 o                         
   1  16   3        135.85        131.55        21.31 o                         
   2  16   3        216.05        274.06        31.76 o                         
   3  16   3        201.44        159.33        42.88 o                         
   4  16   3          1.89         39.94        40.48 o                         
   5  16   3        480.27        336.44        45.92 o                         
   6  16   3        299.75        316.40        45.28 o                         
   7  16   3          3.88         18.62        29.49 o                         
   8  16   3          6.12         23.69        21.21 o                         
  -3  17   3          4.95         20.64        27.89 o                         
  -2  17   3        210.30        213.82        22.25 o                         
  -1  17   3         26.75         39.25        20.39 o                         
   0  17   3         43.43         58.71        23.89 o                         
   1  17   3        179.78        182.11        24.65 o                         
   2  17   3        139.73        124.68        22.68 o                         
   3  17   3        527.10        478.96        40.19 o                         
   4  17   3         19.77         20.00        40.68 o                         
   5  17   3        237.83        239.46        31.12 o                         
   6  17   3         26.96         81.06        41.46 o                         
   7  17   3         57.31         63.66        29.68 o                         
  -1  18   3         98.40         64.04        21.97 o                         
   0  18   3         16.60         56.28        28.86 o                         
   1  18   3         18.89         52.99        29.25 o                         
   2  18   3         35.47         28.76        29.16 o                         
   3  18   3         18.04         80.30        41.93 o                         
   4  18   3         19.02         -5.34        44.21 o                         
   5  18   3        157.53         74.79        42.69 o                         
   6  18   3        103.38        102.04        45.58 o                         
  -6 -17   4         14.73         35.04        38.96 o                         
  -5 -17   4        172.82        117.52        41.46 o                         
  -4 -17   4        293.93        171.09        42.15 o                         
  -3 -17   4         21.85        139.28        40.38 o                         
  -2 -17   4          1.97         46.85        28.62 o                         
  -1 -17   4        200.15        155.26        43.76 o                         
   0 -17   4        492.50        455.72        52.71 o                         
   1 -17   4          1.97         42.20        23.46 o                         
  -7 -16   4         72.72         -1.18        42.59 o                         
  -6 -16   4         65.63         39.35        28.18 o                         
  -5 -16   4         30.69         84.10        29.65 o                         
  -4 -16   4        105.40         66.85        40.87 o                         
  -3 -16   4         47.58         75.82        29.11 o                         
  -2 -16   4        210.96        186.33        29.16 o                         
  -1 -16   4          3.65        -29.16        29.16 o                         
   0 -16   4          5.64         39.64        28.29 o                         
   1 -16   4         60.50         64.12        67.31 o                         
   2 -16   4        109.40        164.35        29.97 o                         
   3 -16   4          7.40         29.20        21.05 o                         
  -8 -15   4         10.48          7.49        24.00 o                         
  -7 -15   4         62.16         23.33        40.53 o                         
  -6 -15   4        563.67        469.31        32.69 o                         
  -5 -15   4        576.22        632.21        44.16 o                         
  -4 -15   4        784.82        798.94        45.09 o                         
  -3 -15   4        579.29        521.06        43.72 o                         
  -2 -15   4        285.04        287.29        30.04 o                         
  -1 -15   4        270.00        200.73        30.02 o                         
   0 -15   4         19.77         22.63        24.12 o                         
   1 -15   4         12.76         15.99        30.23 o                         
   2 -15   4        223.34        232.30        44.35 o                         
   3 -15   4          3.06         34.78        29.21 o                         
   4 -15   4         72.20         65.16        24.04 o                         
  -9 -14   4         24.10         11.63        27.44 o                         
  -8 -14   4        199.33        184.67        37.00 o                         
  -7 -14   4        770.16        655.00        45.43 o                         
  -6 -14   4         58.13         50.23        30.04 o                         
  -5 -14   4         42.63         52.34        39.94 o                         
  -4 -14   4        380.77        378.79        30.88 o                         
  -3 -14   4       1076.17       1262.07        46.46 o                         
  -2 -14   4         10.87         84.54        40.73 o                         
  -1 -14   4          6.41         -6.53        28.85 o                         
   0 -14   4        441.85        513.82        29.56 o                         
   1 -14   4        295.93        274.18        36.73 o                         
   2 -14   4        108.73        131.11        25.36 o                         
   3 -14   4        161.33        190.70        29.82 o                         
   4 -14   4        158.14        139.70        19.38 o                         
   5 -14   4          7.59         41.38        20.46 o                         
 -10 -13   4          1.52         -3.55        31.22 o                         
  -9 -13   4        105.59         93.90        28.49 o                         
  -8 -13   4        901.59        777.73        59.08 o                         
  -7 -13   4         31.98         13.63        23.54 o                         
  -6 -13   4          6.60         41.17        29.11 o                         
  -5 -13   4        364.37        462.59        43.86 o                         
  -4 -13   4        832.30        898.47        46.31 o                         
  -3 -13   4         34.98        104.34        42.10 o                         
  -2 -13   4        299.19        255.38        42.10 o                         
  -1 -13   4        115.00        151.31        37.83 o                         
   0 -13   4         13.03         29.95        20.95 o                         
   1 -13   4         48.65         34.79        24.64 o                         
   2 -13   4         76.77         64.13        24.70 o                         
   3 -13   4          1.39         42.09        32.93 o                         
   4 -13   4        684.78        600.49        27.55 o                         
   5 -13   4         23.53         25.22        24.06 o                         
   6 -13   4         38.97          7.19        24.27 o                         
 -10 -12   4        191.03        144.72        28.87 o                         
  -9 -12   4          6.07         13.30        19.51 o                         
  -8 -12   4        125.92         89.78        34.53 o                         
  -7 -12   4          1.23         -2.76        25.56 o                         
  -6 -12   4        929.37       1033.30        45.87 o                         
  -5 -12   4        252.30        238.48        43.23 o                         
  -4 -12   4         50.83        150.02        42.20 o                         
  -3 -12   4        518.22        533.85        32.05 o                         
  -2 -12   4        430.67        455.68        44.50 o                         
  -1 -12   4        644.48        573.64        57.83 o                         
   0 -12   4         11.35         73.42        29.61 o                         
   1 -12   4        578.22        559.64        29.50 o                         
   2 -12   4        727.17        750.76        65.87 o                         
   3 -12   4         66.63         46.82        30.34 o                         
   4 -12   4         31.21         24.13        33.89 o                         
   5 -12   4        347.35        385.23        25.80 o                         
   6 -12   4         37.11          1.93        20.39 o                         
   7 -12   4         21.14         38.04        34.58 o                         
 -11 -11   4          8.24        -11.74        30.75 o                         
 -10 -11   4         18.44          4.26        29.90 o                         
  -9 -11   4          2.61        101.35        41.66 o                         
  -8 -11   4          8.68         29.69        23.00 o                         
  -7 -11   4        262.39        265.56        55.72 o                         
  -6 -11   4         10.63         30.92        29.31 o                         
  -5 -11   4        280.68        381.83        42.59 o                         
  -4 -11   4         15.04         20.29        40.87 o                         
  -3 -11   4        118.16        204.41        42.54 o                         
  -2 -11   4        392.65        501.60        32.98 o                         
  -1 -11   4       1029.27        904.88        28.32 o                         
   0 -11   4         16.04          4.85        21.70 o                         
   1 -11   4        932.95        966.17        27.97 o                         
   2 -11   4          0.05        -24.58        24.58 o                         
   3 -11   4        508.95        583.74        32.00 o                         
   4 -11   4         16.27         28.64        26.35 o                         
   5 -11   4        722.02        695.26        27.97 o                         
   6 -11   4         42.08         -3.25        24.91 o                         
   7 -11   4        248.02        262.18        47.33 o                         
   8 -11   4         11.20          8.99        33.20 o                         
 -11 -10   4          1.35         34.01        24.56 o                         
 -10 -10   4        638.26        441.36        28.23 o                         
  -9 -10   4        280.24        401.04        31.32 o                         
  -8 -10   4         65.29        108.21        43.37 o                         
  -7 -10   4          9.07         30.14        40.87 o                         
  -6 -10   4         32.75         -7.69        39.99 o                         
  -5 -10   4       1787.40       1771.66        49.30 o                         
  -4 -10   4       1424.82       1593.46        50.77 o                         
  -3 -10   4        314.97        346.88        44.70 o                         
  -2 -10   4        126.38        116.35        43.81 o                         
  -1 -10   4       4763.16       4753.66        98.24 o                         
   0 -10   4        126.07         92.67        32.00 o                         
   1 -10   4        175.29        147.02        32.14 o                         
   2 -10   4        211.27        217.61        29.58 o                         
   3 -10   4       1914.47       1947.48       194.42 o                         
   4 -10   4         65.77         97.44        30.50 o                         
   5 -10   4          6.24         -0.65        20.79 o                         
   6 -10   4        155.38        163.02        19.40 o                         
   7 -10   4         87.66         79.92        21.44 o                         
   8 -10   4         52.43         43.25        26.10 o                         
 -11  -9   4         38.80         26.74        29.96 o                         
 -10  -9   4          1.39         46.21        70.65 o                         
  -9  -9   4        374.61        458.08        43.52 o                         
  -8  -9   4          4.34         21.81        42.78 o                         
  -7  -9   4         23.20         28.87        40.28 o                         
  -6  -9   4        238.51        200.64        43.52 o                         
  -5  -9   4       2497.10       2689.59        53.81 o                         
  -4  -9   4         21.33         31.12        43.08 o                         
  -3  -9   4       2057.79       1937.85        40.82 o                         
  -2  -9   4          9.90         40.53        43.13 o                         
  -1  -9   4        986.04        916.39        28.95 o                         
   0  -9   4       2446.18       2393.87        47.51 o                         
   1  -9   4         62.61         96.95        32.54 o                         
   2  -9   4        468.53        453.04        32.99 o                         
   3  -9   4        888.82        931.75        34.34 o                         
   4  -9   4       2747.03       2860.79        36.01 o                         
   5  -9   4        115.68         96.27        25.83 o                         
   6  -9   4        101.35        115.27        19.76 o                         
   7  -9   4        326.33        282.61        20.28 o                         
   8  -9   4        351.17        380.20        40.42 o                         
   9  -9   4          5.78         10.72        19.44 o                         
 -12  -8   4         20.24         31.50        25.20 o                         
 -11  -8   4         10.46         10.36        31.17 o                         
 -10  -8   4         18.14          6.66        23.75 o                         
  -9  -8   4        762.55        746.64        76.31 o                         
  -8  -8   4        710.65        715.38        46.51 o                         
  -7  -8   4          5.51        -41.61        41.61 o                         
  -6  -8   4         26.82         64.05        44.60 o                         
  -5  -8   4        878.34        797.07        35.73 o                         
  -4  -8   4        660.27        620.89        45.87 o                         
  -3  -8   4        715.55        731.55        46.80 o                         
  -2  -8   4         74.67         57.54        46.22 o                         
  -1  -8   4        145.83        126.42        27.56 o                         
   0  -8   4        904.64        892.63        48.18 o                         
   1  -8   4        174.10        157.51        32.80 o                         
   2  -8   4        131.50        116.66        26.36 o                         
   3  -8   4        228.51        269.49        30.92 o                         
   4  -8   4       1700.49       1758.03        63.25 o                         
   5  -8   4        122.68        180.32        25.56 o                         
   6  -8   4        371.76        328.90        26.33 o                         
   7  -8   4         13.86         31.35        26.38 o                         
   8  -8   4        195.37        141.25        22.83 o                         
   9  -8   4          3.96          8.58        20.84 o                         
  10  -8   4          3.48          5.04        25.09 o                         
 -12  -7   4          0.82         -4.62        40.68 o                         
 -11  -7   4        172.86        183.61        31.79 o                         
 -10  -7   4         19.58         24.25        24.12 o                         
  -9  -7   4        253.20        209.86        26.59 o                         
  -8  -7   4          7.07         42.54        44.89 o                         
  -7  -7   4        644.08        629.66        46.71 o                         
  -6  -7   4         57.95         63.17        33.62 o                         
  -4  -7   4        531.60        493.52        48.71 o                         
  -3  -7   4       6294.37       6430.06        72.14 o                         
  -2  -7   4         43.18         50.92        47.93 o                         
  -1  -7   4       5422.77       5407.05        49.43 o                         
   0  -7   4      11226.17      10493.06        59.52 o                         
   1  -7   4         69.70         87.60        24.70 o                         
   2  -7   4       1402.03       1260.37        37.83 o                         
   3  -7   4        681.40        675.24        74.47 o                         
   4  -7   4       6258.33       6007.68        98.87 o                         
   5  -7   4        725.23        781.73        47.81 o                         
   6  -7   4        750.17        686.36        38.71 o                         
   7  -7   4         39.45         66.23        25.96 o                         
   8  -7   4        221.56        276.28        34.46 o                         
   9  -7   4        202.11        200.95        25.66 o                         
  10  -7   4         15.07          6.75        21.70 o                         
 -12  -6   4        113.90        121.68        42.15 o                         
 -11  -6   4          2.44         11.73        30.93 o                         
 -10  -6   4        391.39        406.70        33.06 o                         
  -9  -6   4          2.71         15.08        30.62 o                         
  -8  -6   4        862.38        873.10        34.76 o                         
  -7  -6   4         74.85         53.37        44.94 o                         
  -6  -6   4       2685.23       2905.96        54.11 o                         
  -5  -6   4        515.44        503.81        35.34 o                         
  -3  -6   4        306.89        450.68        37.93 o                         
  -2  -6   4      10805.03      10698.56        89.93 o                         
  -1  -6   4        421.81        393.02        31.63 o                         
   0  -6   4       1703.77       1696.39        34.52 o                         
   1  -6   4        567.95        599.43        39.04 o                         
   2  -6   4       1827.15       1631.80        42.03 o                         
   3  -6   4        576.77        602.03        31.00 o                         
   4  -6   4        457.85        483.17        34.55 o                         
   5  -6   4         27.27         82.59        22.95 o                         
   6  -6   4         17.73         35.99        22.48 o                         
   7  -6   4         21.90         63.12        25.89 o                         
   8  -6   4         20.56         43.31        25.85 o                         
   9  -6   4        105.39         71.72        21.95 o                         
  10  -6   4         30.53          8.73        24.65 o                         
 -12  -5   4         98.73         78.03        29.51 o                         
 -11  -5   4         58.98         93.84        29.97 o                         
 -10  -5   4        633.00        766.12        36.97 o                         
  -9  -5   4        263.56        310.22        25.89 o                         
  -8  -5   4          5.49         -1.44        31.15 o                         
  -7  -5   4         68.33         72.52        33.46 o                         
  -6  -5   4       4745.02       4801.76        54.06 o                         
  -5  -5   4       2216.84       1902.66        54.40 o                         
  -2  -5   4       2733.76       2476.65        65.87 o                         
  -1  -5   4       3228.80       3073.66        49.97 o                         
   0  -5   4       1106.74       1011.84        37.61 o                         
   1  -5   4       6128.00       5680.95        55.79 o                         
   2  -5   4       4107.74       3860.22        50.92 o                         
   3  -5   4        315.79        298.96        32.03 o                         
   4  -5   4         53.68        106.22        31.73 o                         
   5  -5   4       1434.09       1331.21        31.00 o                         
   6  -5   4        447.65        463.48        24.48 o                         
   7  -5   4         16.92         49.86        22.76 o                         
   8  -5   4        174.59        196.24        26.44 o                         
   9  -5   4        511.29        561.79        42.18 o                         
  10  -5   4         72.34         84.01        22.06 o                         
  11  -5   4         48.56        -15.45        25.13 o                         
 -12  -4   4          2.09        -22.43        30.21 o                         
 -11  -4   4        240.03        264.79        30.42 o                         
 -10  -4   4         53.66         42.23        30.64 o                         
  -9  -4   4        962.76        974.07        29.19 o                         
  -8  -4   4         16.74         42.76        33.25 o                         
  -7  -4   4       2142.51       2151.61        38.97 o                         
  -6  -4   4       1679.31       1578.22        42.59 o                         
  -5  -4   4       4280.77       4256.39        65.33 o                         
  -4  -4   4       1702.60       1524.16        58.57 o                         
  -2  -4   4      14441.92      14611.00       104.39 o                         
  -1  -4   4      12931.40      11861.15        81.30 o                         
   0  -4   4       6743.16       6398.74        58.77 o                         
   1  -4   4       3231.25       3331.99        44.44 o                         
   2  -4   4       1006.14        814.43        37.34 o                         
   3  -4   4       6961.12       6282.56       159.38 o                         
   4  -4   4        730.42        609.97        33.26 o                         
   5  -4   4        245.18        298.09        24.57 o                         
   6  -4   4          3.06         33.11        27.71 o                         
   7  -4   4       2707.52       2897.09        61.91 o                         
   8  -4   4        318.86        316.19        43.26 o                         
   9  -4   4         43.50         42.01        27.39 o                         
  10  -4   4          0.62          9.47        22.38 o                         
  11  -4   4          0.61         -6.48        21.76 o                         
 -12  -3   4         44.42         38.91        25.91 o                         
 -11  -3   4          8.23         30.68        20.91 o                         
 -10  -3   4         85.78         81.53        26.03 o                         
  -9  -3   4        173.18        192.09        25.42 o                         
  -8  -3   4          9.10         21.70        22.93 o                         
  -7  -3   4        122.79        161.74        26.86 o                         
  -6  -3   4         45.35         57.43        35.79 o                         
  -5  -3   4       1030.03        945.42        42.25 o                         
  -4  -3   4       3418.94       2792.95        65.43 o                         
  -1  -3   4         46.64         79.47        50.46 o                         
   0  -3   4       1990.68       1599.07        48.52 o                         
   1  -3   4        380.62        350.20        51.29 o                         
   2  -3   4        162.95         81.04        45.96 o                         
   3  -3   4       1411.53       1542.11        46.28 o                         
   4  -3   4       2737.42       2662.01        46.76 o                         
   5  -3   4         11.25         26.84        24.38 o                         
   6  -3   4       1994.57       1968.74        31.00 o                         
   7  -3   4        643.45        605.14        23.15 o                         
   8  -3   4       2038.23       1931.91        26.18 o                         
   9  -3   4        785.22        732.71        23.25 o                         
  10  -3   4        405.01        415.96        40.78 o                         
  11  -3   4         39.69         19.28        38.45 o                         
 -12  -2   4          7.58         -3.56        24.11 o                         
 -11  -2   4        122.10        131.67        24.88 o                         
 -10  -2   4        439.78        473.78        26.68 o                         
  -9  -2   4        137.95        151.67        22.54 o                         
  -8  -2   4         74.73         46.05        20.46 o                         
  -7  -2   4          4.71          6.41        35.67 o                         
  -6  -2   4       6239.75       6151.70        41.72 o                         
  -5  -2   4       1153.57       1015.93        29.91 o                         
  -4  -2   4          7.93         -7.89        55.53 o                         
  -3  -2   4       6402.98       6088.38        92.72 o                         
   0  -2   4      14267.65      14198.49       101.57 o                         
   2  -2   4       2482.08       2203.44        84.20 o                         
   3  -2   4      11122.22      10538.08       117.11 o                         
   4  -2   4        564.50        410.36        41.87 o                         
   5  -2   4       4172.24       3956.36        37.04 o                         
   6  -2   4       3991.83       4171.41        37.95 o                         
   7  -2   4        264.91        262.35        27.52 o                         
   8  -2   4        199.99        250.37        26.40 o                         
   9  -2   4        114.58        136.01        23.23 o                         
  10  -2   4         96.33         99.68        22.08 o                         
  11  -2   4         13.65         31.09        24.97 o                         
  12  -2   4          7.34         14.60        19.53 o                         
 -12  -1   4         12.97         21.90        25.42 o                         
 -11  -1   4         14.17         34.12        24.34 o                         
 -10  -1   4          9.62         18.16        21.00 o                         
  -9  -1   4        301.88        298.46        23.52 o                         
  -8  -1   4       1305.00       1386.67        29.64 o                         
  -7  -1   4         17.88         25.26        26.74 o                         
  -6  -1   4        387.88        408.05        24.27 o                         
  -5  -1   4       1053.93       1222.61        31.85 o                         
  -4  -1   4       1193.86       1099.94        29.66 o                         
  -3  -1   4       2120.31       2251.75        51.14 o                         
  -2  -1   4         94.96        154.23        76.11 o                         
  -1  -1   4       9835.30       9926.87       141.63 o                         
   0  -1   4      18154.19      18874.27       133.23 o                         
   1  -1   4       5088.23       6070.54        85.31 o                         
   2  -1   4        597.94        768.49        48.39 o                         
   3  -1   4       2834.02       2189.26        54.65 o                         
   4  -1   4        207.38        145.88        34.73 o                         
   5  -1   4       1184.44       1145.10        29.88 o                         
   6  -1   4          3.37         29.47        22.02 o                         
   7  -1   4       1679.79       1665.19        29.09 o                         
   8  -1   4        799.28        824.41        34.44 o                         
   9  -1   4        176.02        174.24        26.46 o                         
  10  -1   4         17.56          0.07        22.03 o                         
  11  -1   4        570.32        604.34        51.53 o                         
  12  -1   4         32.86         -5.34        48.71 o                         
 -12   0   4         38.81         -9.24        25.42 o                         
 -11   0   4         20.18         58.75        21.38 o                         
 -10   0   4        263.78        314.34        26.59 o                         
  -9   0   4         18.26         57.55        21.77 o                         
  -8   0   4        247.52        338.94        27.36 o                         
  -7   0   4          2.81         24.61        26.71 o                         
  -6   0   4       2740.03       2575.90        47.69 o                         
  -5   0   4       4922.59       4277.67        38.11 o                         
  -4   0   4         83.53        109.11        33.19 o                         
  -3   0   4         48.48         28.73        40.75 o                         
  -2   0   4        354.33        284.62        50.88 o                         
  -1   0   4       8081.76       7563.09       155.70 o                         
   0   0   4       3007.29       2995.55        95.57 o                         
   1   0   4       6788.09       7494.54       112.65 o                         
   2   0   4       3700.75       3913.24        73.50 o                         
   3   0   4      10864.62      10079.30       141.78 o                         
   4   0   4        998.79        965.27        38.16 o                         
   5   0   4       2360.56       2563.65        40.29 o                         
   6   0   4        133.32        199.33        28.54 o                         
   7   0   4       4295.60       4281.73        81.47 o                         
   8   0   4        265.34        304.86        21.85 o                         
   9   0   4          3.21          4.76        33.50 o                         
  10   0   4        200.76        168.27        25.62 o                         
  11   0   4        258.23        314.23        62.63 o                         
  12   0   4         19.18         54.40        30.53 o                         
 -12   1   4         57.15         80.26        21.16 o                         
 -11   1   4          4.57         28.57        24.83 o                         
 -10   1   4        104.80         94.08        23.75 o                         
  -9   1   4         43.15         80.22        19.63 o                         
  -8   1   4        181.91        194.71        24.16 o                         
  -7   1   4          9.84          7.84        24.04 o                         
  -6   1   4         19.95         11.18        25.23 o                         
  -5   1   4       1796.64       1799.01        31.19 o                         
  -4   1   4       3331.75       3159.31        32.44 o                         
  -3   1   4        913.74        701.92        32.28 o                         
  -2   1   4       3637.55       3637.28        48.30 o                         
  -1   1   4       6573.96       7475.27        75.21 o                         
   0   1   4       3005.81       2859.11        95.42 o                         
   1   1   4      14041.60      13951.79       141.35 o                         
   2   1   4         64.10         29.61        62.03 o                         
   3   1   4       3462.01       3073.25        56.35 o                         
   4   1   4       2062.54       1772.28        39.09 o                         
   5   1   4         60.52        106.16        28.61 o                         
   6   1   4         14.96         46.90        34.35 o                         
   7   1   4       1087.66       1134.12        32.75 o                         
   8   1   4       3640.48       3599.71        33.86 o                         
   9   1   4         50.24         45.64        23.38 o                         
  10   1   4          9.10         25.08        31.39 o                         
  11   1   4          0.36         -7.47        25.68 o                         
  12   1   4        337.09        326.65        68.07 o                         
 -12   2   4         16.98         33.81        54.79 o                         
 -11   2   4          8.52         28.14        21.79 o                         
 -10   2   4         23.81         12.97        21.41 o                         
  -9   2   4        389.73        484.88        21.90 o                         
  -8   2   4         90.18        118.69        23.42 o                         
  -7   2   4        524.31        589.85        24.57 o                         
  -6   2   4        509.26        535.34        26.49 o                         
  -5   2   4       3415.30       3464.84        34.46 o                         
  -4   2   4        248.76        311.83        28.82 o                         
  -3   2   4       9762.42      10482.15        53.41 o                         
  -2   2   4       5951.71       5783.56        46.75 o                         
  -1   2   4        181.71        296.83        42.31 o                         
   0   2   4       2529.43       2403.67        60.10 o                         
   1   2   4      16338.63      17938.06       103.30 o                         
   2   2   4       5307.50       5192.00        64.46 o                         
   3   2   4         34.41         81.08        42.88 o                         
   4   2   4       2829.65       2749.74        49.45 o                         
   5   2   4         50.93         23.54        29.31 o                         
   6   2   4        174.55        144.68        31.21 o                         
   7   2   4        622.24        701.48        41.31 o                         
   8   2   4       1649.36       1541.10        67.56 o                         
   9   2   4        104.52        123.82        31.24 o                         
  10   2   4         12.81         40.39        55.94 o                         
  11   2   4        168.33        191.21        30.41 o                         
  12   2   4        687.32        527.61       175.55 o                         
 -11   3   4         21.21         61.01        24.74 o                         
 -10   3   4          4.91         17.00        35.46 o                         
  -9   3   4        143.76        120.97        20.64 o                         
  -8   3   4         44.31         62.13        17.98 o                         
  -7   3   4       1353.50       1526.67        38.16 o                         
  -6   3   4         16.34         41.35        20.46 o                         
  -5   3   4        383.32        459.90        27.25 o                         
  -4   3   4      11525.83      11332.55        97.43 o                         
  -3   3   4       3014.93       2714.14        34.05 o                         
  -2   3   4       1053.98        929.83        32.54 o                         
  -1   3   4        227.10        152.03        41.05 o                         
   0   3   4       8299.15       8149.37        81.35 o                         
   1   3   4       1724.17       2542.06        71.63 o                         
   2   3   4      17888.76      16760.10       123.75 o                         
   3   3   4       1580.74       1466.24        42.18 o                         
   4   3   4      15039.85      13812.00       403.36 o                         
   5   3   4       1139.85        993.04        35.89 o                         
   6   3   4        592.68        518.94        30.21 o                         
   7   3   4        404.25        437.23        34.79 o                         
   8   3   4       2650.30       2663.35        60.30 o                         
   9   3   4        252.62        279.00        26.77 o                         
  10   3   4        487.68        476.37        51.85 o                         
  11   3   4         36.95         52.31        30.63 o                         
  12   3   4        129.83        126.22        42.78 o                         
 -11   4   4          2.74         10.48        34.31 o                         
 -10   4   4        186.86        133.22        22.56 o                         
  -9   4   4         52.12         90.85        26.24 o                         
  -8   4   4          2.62          3.54        19.64 o                         
  -7   4   4          3.68          0.44        23.33 o                         
  -6   4   4       5931.87       5973.81        74.20 o                         
  -5   4   4         41.39         22.12        19.15 o                         
  -4   4   4         60.42         57.48        20.66 o                         
  -3   4   4        741.60        776.92        29.70 o                         
  -2   4   4       5624.46       5668.35        44.18 o                         
  -1   4   4        564.79        474.38        34.38 o                         
   0   4   4      16369.55      16900.66       158.35 o                         
   1   4   4        529.24        341.72        51.08 o                         
   2   4   4      19070.12      18861.50       115.37 o                         
   3   4   4       1153.26       1147.75        58.04 o                         
   4   4   4         42.46        124.99        40.21 o                         
   5   4   4       1180.36       1314.50        49.11 o                         
   6   4   4        249.68        152.61        28.37 o                         
   7   4   4        279.11        273.48        29.07 o                         
   8   4   4        431.99        405.13        37.22 o                         
   9   4   4         10.58         29.62        25.34 o                         
  10   4   4         13.44         45.47        46.31 o                         
  11   4   4         11.82         51.98        25.78 o                         
  12   4   4         35.69         14.86        36.71 o                         
 -11   5   4          4.79         28.92        21.69 o                         
 -10   5   4        169.25        155.40        20.75 o                         
  -9   5   4        118.16        130.75        26.31 o                         
  -8   5   4        127.55        100.51        26.26 o                         
  -7   5   4          6.73         11.06        17.06 o                         
  -6   5   4       1970.16       2075.34        58.40 o                         
  -5   5   4         58.67         73.89        23.60 o                         
  -4   5   4      10045.82       9812.40        57.15 o                         
  -3   5   4       1953.24       2185.66        31.75 o                         
  -2   5   4       6328.21       5687.86        38.55 o                         
  -1   5   4        744.01        679.29        33.24 o                         
   0   5   4        523.64        501.94        38.88 o                         
   1   5   4      12846.25      12142.02        97.63 o                         
   2   5   4       7654.25       6424.62       100.37 o                         
   3   5   4        503.19        568.40        60.23 o                         
   4   5   4        981.67        883.08        44.30 o                         
   5   5   4       4761.86       4598.24        62.41 o                         
   6   5   4       1743.65       1715.31        33.41 o                         
   7   5   4         28.95         46.05        22.78 o                         
   8   5   4         22.28         46.89        29.09 o                         
   9   5   4       1111.18       1124.56        26.77 o                         
  10   5   4        164.68        128.87        30.29 o                         
  11   5   4         75.26        121.73        26.12 o                         
  12   5   4         27.35         64.89        29.26 o                         
 -11   6   4         44.89         36.05        22.80 o                         
 -10   6   4          6.81         74.86        25.63 o                         
  -9   6   4         30.87         47.82        30.55 o                         
  -8   6   4         33.48          8.91        22.89 o                         
  -7   6   4       1000.36       1066.02        27.34 o                         
  -6   6   4       5374.81       5414.72        60.93 o                         
  -5   6   4       2095.15       2014.94        38.30 o                         
  -4   6   4         26.60         59.34        29.23 o                         
  -3   6   4        261.07        251.36        26.74 o                         
  -2   6   4       3020.34       2990.68        38.78 o                         
  -1   6   4       6167.27       5543.02        46.83 o                         
   0   6   4       4267.33       3897.69        43.79 o                         
   1   6   4       2428.23       2425.15        43.28 o                         
   2   6   4         28.27        116.04        37.61 o                         
   4   6   4       1817.71       1617.97        57.58 o                         
   5   6   4        712.55        875.14        55.38 o                         
   6   6   4       1190.74       1251.23        44.67 o                         
   7   6   4       2683.77       2575.98        47.77 o                         
   8   6   4        949.94        953.31        42.29 o                         
   9   6   4         28.62         17.09        24.37 o                         
  10   6   4        215.72        233.22        41.53 o                         
  11   6   4        239.12        313.73        57.29 o                         
  12   6   4         47.57         60.87        40.58 o                         
 -10   7   4          4.91          6.20        34.88 o                         
  -9   7   4         48.31         48.12        32.76 o                         
  -8   7   4        230.94        212.87        23.67 o                         
  -7   7   4        614.04        608.60        24.33 o                         
  -6   7   4        393.14        478.18        39.11 o                         
  -5   7   4         36.58         54.18        23.23 o                         
  -4   7   4        313.03        341.68        25.81 o                         
  -3   7   4        458.39        447.18        29.88 o                         
  -2   7   4        736.30        763.06        27.92 o                         
  -1   7   4       1468.63       1479.29        28.85 o                         
   0   7   4       2043.65       1776.66        72.75 o                         
   1   7   4       1128.03       1220.80        40.11 o                         
   2   7   4       1340.13       1455.85        59.06 o                         
   4   7   4       2148.10       2237.19        59.55 o                         
   5   7   4         37.81        102.82        47.54 o                         
   6   7   4        231.17        164.96        34.11 o                         
   7   7   4        608.67        655.38        39.13 o                         
   8   7   4        532.81        584.99        40.29 o                         
   9   7   4         44.60         22.12        35.76 o                         
  10   7   4        417.14        379.86        43.81 o                         
  11   7   4          9.55         28.28        30.39 o                         
  12   7   4        265.02        238.38        42.34 o                         
 -10   8   4         39.94         39.55        26.10 o                         
  -9   8   4          1.08        -10.85        24.30 o                         
  -8   8   4         22.30         24.92        22.64 o                         
  -7   8   4       1007.59        961.86        53.27 o                         
  -6   8   4       2817.25       3128.88        91.74 o                         
  -5   8   4        245.67        275.44        22.88 o                         
  -4   8   4         76.06        104.44        27.88 o                         
  -3   8   4        265.16        243.81        24.36 o                         
  -2   8   4       3699.34       3590.05        77.59 o                         
  -1   8   4       1224.04       1093.54        39.72 o                         
   0   8   4       1987.29       2263.45        58.83 o                         
   1   8   4      10760.66      10669.14        64.39 o                         
   2   8   4       7163.82       6625.56        79.74 o                         
   3   8   4      15100.96      14889.03       101.35 o                         
   5   8   4       3378.21       3177.61        49.99 o                         
   6   8   4       1026.41       1053.63        36.61 o                         
   7   8   4       1950.79       1904.03        43.67 o                         
   8   8   4          8.92        -34.88        35.50 o                         
   9   8   4        735.42        820.70        33.70 o                         
  10   8   4        463.37        470.94        39.62 o                         
  11   8   4         30.25         96.69        41.66 o                         
  12   8   4        204.79        184.62        31.07 o                         
  -9   9   4        130.69        151.47        25.63 o                         
  -8   9   4        419.03        383.14        33.82 o                         
  -7   9   4        641.27        520.24        65.36 o                         
  -6   9   4        551.11        520.73        27.69 o                         
  -5   9   4          7.98         11.80        22.93 o                         
  -4   9   4        346.37        348.08        21.49 o                         
  -3   9   4        286.67        304.56        36.69 o                         
  -2   9   4          0.87         32.36        22.40 o                         
  -1   9   4       1116.66       1125.69        38.98 o                         
   0   9   4       3024.29       3159.37        52.28 o                         
   1   9   4        252.61        294.54        29.19 o                         
   2   9   4         47.29         54.79        51.65 o                         
   3   9   4       1379.38       1337.64        54.99 o                         
   4   9   4       3345.18       3775.57        62.63 o                         
   5   9   4        396.34        467.10        42.88 o                         
   6   9   4          2.21         38.77        42.78 o                         
   7   9   4        579.69        609.91        48.42 o                         
   8   9   4         11.23         13.95        27.07 o                         
   9   9   4        387.98        395.99        44.50 o                         
  10   9   4          5.31         29.52        36.18 o                         
  11   9   4        666.27        661.03        46.17 o                         
  12   9   4          3.22         16.37        40.28 o                         
  -9  10   4          5.82         33.73        21.80 o                         
  -8  10   4         71.19         62.92        27.50 o                         
  -7  10   4          1.19         32.87        46.79 o                         
  -6  10   4        310.97        340.89        20.67 o                         
  -5  10   4        216.83        280.70        22.86 o                         
  -4  10   4        136.83        108.00        22.72 o                         
  -3  10   4         88.12        124.79        31.16 o                         
  -2  10   4         26.10         44.25        27.50 o                         
  -1  10   4       1392.76       1355.15        35.63 o                         
   0  10   4       2175.68       2190.94        36.62 o                         
   1  10   4         36.85         12.54        26.76 o                         
   2  10   4        155.35        172.17        48.71 o                         
   3  10   4       4195.34       4002.23        63.42 o                         
   4  10   4        404.73        373.00        48.18 o                         
   5  10   4        134.37        143.94        45.14 o                         
   6  10   4        162.44        134.92        46.22 o                         
   7  10   4       2317.84       2326.04        52.73 o                         
   8  10   4        119.73        139.28        30.14 o                         
   9  10   4        130.64        139.05        45.80 o                         
  10  10   4         85.66        125.43        35.07 o                         
  11  10   4        401.85        339.58        43.42 o                         
  12  10   4         22.38         47.24        29.11 o                         
  -8  11   4        171.40        158.18        25.83 o                         
  -7  11   4          1.21         51.85        24.60 o                         
  -6  11   4        152.29        116.73        26.96 o                         
  -5  11   4         90.86         89.84        21.12 o                         
  -4  11   4         60.95         97.96        25.15 o                         
  -3  11   4        996.42       1008.05        28.58 o                         
  -2  11   4         63.92         74.75        25.83 o                         
  -1  11   4       2412.28       2527.34        27.58 o                         
   0  11   4        631.96        638.26        24.82 o                         
   1  11   4       1692.87       1652.12        46.76 o                         
   2  11   4        763.09        798.05        48.03 o                         
   3  11   4        372.44        319.63        45.72 o                         
   4  11   4       1373.03       1450.21        40.73 o                         
   5  11   4         60.46         30.58        44.89 o                         
   6  11   4          3.65         52.15        42.59 o                         
   7  11   4          3.55          9.61        41.46 o                         
   8  11   4       1085.19       1081.62        49.16 o                         
   9  11   4         12.32         49.16        42.98 o                         
  10  11   4         73.60         60.68        28.04 o                         
  11  11   4          8.08         53.50        38.63 o                         
  -8  12   4          1.66         33.07        22.21 o                         
  -7  12   4         96.99         74.85        24.55 o                         
  -6  12   4         65.96         71.07        24.60 o                         
  -5  12   4         56.10         90.82        21.04 o                         
  -4  12   4        108.66        140.93        28.18 o                         
  -3  12   4        176.67        158.91        19.56 o                         
  -2  12   4        803.52        804.98        33.16 o                         
  -1  12   4         30.07         41.34        25.12 o                         
   0  12   4        265.07        249.51        31.14 o                         
   1  12   4        514.59        536.60        27.60 o                         
   2  12   4         75.86        115.51        45.68 o                         
   3  12   4       1885.12       1949.31        53.57 o                         
   4  12   4        310.13        288.22        46.46 o                         
   5  12   4         24.92         61.55        30.78 o                         
   6  12   4         45.29         90.94        24.97 o                         
   7  12   4         62.57         54.55        40.24 o                         
   8  12   4        603.19        524.44        35.14 o                         
   9  12   4        127.82         96.79        30.92 o                         
  10  12   4         98.84        104.62        28.12 o                         
  11  12   4         20.12         48.75        37.68 o                         
  -7  13   4        190.02        158.63        26.33 o                         
  -6  13   4          0.97         -5.32        25.26 o                         
  -5  13   4         21.14         17.95        24.53 o                         
  -4  13   4        131.15        120.71        20.99 o                         
  -3  13   4       1133.65       1202.55        30.78 o                         
  -2  13   4        282.50        293.40        22.39 o                         
  -1  13   4         17.37         54.86        24.68 o                         
   0  13   4        599.22        611.03        21.32 o                         
   1  13   4        291.56        313.32        33.35 o                         
   2  13   4       1020.91        941.89        48.67 o                         
   3  13   4          0.29         47.64        45.43 o                         
   4  13   4       1455.54       1423.21        38.42 o                         
   5  13   4          4.80         30.14        29.80 o                         
   6  13   4         59.32         95.73        56.09 o                         
   7  13   4         11.17        -22.34        35.58 o                         
   8  13   4        827.30        823.15        36.32 o                         
   9  13   4         77.16         14.65        40.78 o                         
  10  13   4        104.55         67.97        49.52 o                         
  11  13   4          8.79        -16.11        36.85 o                         
  -6  14   4        104.75         71.43        24.48 o                         
  -5  14   4        162.26        151.37        31.23 o                         
  -4  14   4         13.30         27.32        22.37 o                         
  -3  14   4         21.61         36.53        18.65 o                         
  -2  14   4        794.88        750.76        52.62 o                         
  -1  14   4         22.02         20.42        21.51 o                         
   0  14   4         24.77         49.63        24.35 o                         
   1  14   4        159.49        220.66        30.51 o                         
   2  14   4       2025.38       2234.73        37.53 o                         
   3  14   4         75.79         43.67        43.57 o                         
   4  14   4        655.46        663.87        46.95 o                         
   5  14   4         87.17         50.87        41.71 o                         
   6  14   4        904.18        889.88        38.91 o                         
   7  14   4         20.61         31.47        23.73 o                         
   8  14   4        135.34        143.58        41.58 o                         
   9  14   4         22.69          0.67        30.47 o                         
  10  14   4        108.38        160.50        43.32 o                         
  -5  15   4         32.33         41.91        19.30 o                         
  -4  15   4          0.70         44.96        24.22 o                         
  -3  15   4          9.23          6.46        39.24 o                         
  -2  15   4        751.66        773.28        26.42 o                         
  -1  15   4         12.48         13.12        18.47 o                         
   0  15   4         56.91         75.93        30.42 o                         
   1  15   4        216.01        237.89        30.57 o                         
   2  15   4       1025.51       1137.13        34.09 o                         
   3  15   4          5.17         35.43        43.47 o                         
   4  15   4         36.23         86.89        39.45 o                         
   5  15   4        985.39        942.53        46.51 o                         
   6  15   4        536.60        536.55        45.58 o                         
   7  15   4        138.73        101.90        30.91 o                         
   8  15   4         13.79         58.65        21.22 o                         
   9  15   4        161.48        126.37        26.34 o                         
  -4  16   4          7.87         79.90        23.76 o                         
  -3  16   4        209.01        205.51        21.43 o                         
  -2  16   4        158.33        130.33        22.11 o                         
  -1  16   4        955.01        908.50        52.93 o                         
   0  16   4        124.04        116.99        21.39 o                         
   1  16   4         76.26         55.07        30.06 o                         
   2  16   4        170.03        188.05        34.01 o                         
   3  16   4        796.42        858.83        33.10 o                         
   4  16   4        121.06        212.60        42.88 o                         
   5  16   4        168.75        112.33        43.03 o                         
   6  16   4        440.13        431.96        30.73 o                         
   7  16   4        258.48        287.25        23.02 o                         
   8  16   4        148.57        152.08        34.55 o                         
  -3  17   4         79.80         56.82        24.76 o                         
  -2  17   4          0.00          2.41        33.20 o                         
  -1  17   4        181.19        148.73        21.72 o                         
   0  17   4         14.68         44.26        24.53 o                         
   1  17   4         23.61         -1.12        28.75 o                         
   2  17   4          3.83          9.94        28.49 o                         
   3  17   4        230.05        205.91        24.81 o                         
   4  17   4          0.69        -29.25        29.25 o                         
   5  17   4         22.14         34.01        42.00 o                         
   6  17   4         24.84         44.99        42.05 o                         
   7  17   4         43.82         52.05        29.49 o                         
  -1  18   4         38.98         74.55        24.02 o                         
   0  18   4        100.65         74.78        24.07 o                         
   1  18   4        214.03        162.23        62.02 o                         
   2  18   4          5.45         23.19        22.71 o                         
   3  18   4         99.08         78.21        30.21 o                         
   4  18   4         56.90         72.61        29.81 o                         
   5  18   4         98.18         56.66        28.83 o                         
   6  18   4        138.25        142.61        43.62 o                         
  -5 -17   5         27.47         95.32        40.28 o                         
  -4 -17   5         36.42         64.35        40.33 o                         
  -3 -17   5        348.73        233.28        31.76 o                         
  -2 -17   5         10.82         38.03        41.17 o                         
  -1 -17   5        117.09         75.77        41.31 o                         
   0 -17   5         18.79         15.74        23.91 o                         
  -7 -16   5        178.84         72.34        41.36 o                         
  -6 -16   5        130.47        104.73        29.55 o                         
  -5 -16   5          3.42         -2.21        39.35 o                         
  -4 -16   5        154.25        135.41        29.55 o                         
  -3 -16   5        527.26        455.14        44.74 o                         
  -2 -16   5        129.72        137.17        40.43 o                         
  -1 -16   5         22.70         -9.85        40.14 o                         
   0 -16   5        332.91        309.63        55.23 o                         
   1 -16   5        293.77        252.08        38.37 o                         
   2 -16   5        253.49        227.06        24.79 o                         
  -8 -15   5         43.97         33.91        34.75 o                         
  -7 -15   5         72.73         24.99        42.10 o                         
  -6 -15   5        137.12         42.64        30.04 o                         
  -5 -15   5         71.78         84.25        40.48 o                         
  -4 -15   5        329.83        315.42        42.83 o                         
  -3 -15   5        244.62        255.68        42.49 o                         
  -2 -15   5        934.78       1035.60        45.14 o                         
  -1 -15   5         45.58         16.92        23.37 o                         
   0 -15   5         54.82         72.53        29.23 o                         
   1 -15   5        106.47         91.55        32.22 o                         
   2 -15   5        199.88        119.84        23.88 o                         
   3 -15   5          8.73         34.16        41.85 o                         
   4 -15   5        100.68         43.40        23.52 o                         
  -9 -14   5         40.16         -8.04        28.64 o                         
  -8 -14   5         46.76         50.34        27.97 o                         
  -7 -14   5         20.04         16.52        40.48 o                         
  -6 -14   5        416.06        390.21        43.18 o                         
  -5 -14   5          7.66        -29.36        40.97 o                         
  -4 -14   5          0.96         -1.18        28.57 o                         
  -3 -14   5          6.67        -17.99        27.74 o                         
  -2 -14   5        949.26        940.67        45.09 o                         
  -1 -14   5        119.65        158.83        43.30 o                         
   0 -14   5         13.73         18.20        28.74 o                         
   1 -14   5         27.37         32.54        28.28 o                         
   2 -14   5        381.08        343.25        44.92 o                         
   3 -14   5          0.39          2.74        29.69 o                         
   4 -14   5          2.85         51.53        63.22 o                         
   5 -14   5         56.71        -10.94        24.64 o                         
  -9 -13   5         49.59         42.04        23.63 o                         
  -8 -13   5         32.58         76.60        27.27 o                         
  -7 -13   5        450.29        446.98        56.92 o                         
  -6 -13   5       1469.55       1364.64        37.20 o                         
  -5 -13   5         18.38         20.14        40.04 o                         
  -4 -13   5       1076.18       1138.86        45.48 o                         
  -3 -13   5        724.12        778.55        45.82 o                         
  -2 -13   5        112.86        187.07        43.37 o                         
  -1 -13   5        546.78        573.87        33.14 o                         
   0 -13   5       1890.71       1963.48        53.47 o                         
   1 -13   5        111.31         99.37        25.05 o                         
   2 -13   5         87.05         68.22        53.52 o                         
   3 -13   5        941.07        958.46        51.90 o                         
   4 -13   5         20.22         -4.36        29.94 o                         
   5 -13   5         72.04         82.76        20.40 o                         
   6 -13   5          1.89         30.47        21.30 o                         
 -10 -12   5         27.52         31.48        42.76 o                         
  -9 -12   5        103.21         92.63        28.90 o                         
  -8 -12   5        479.96        453.41        30.17 o                         
  -7 -12   5         11.75         10.98        23.47 o                         
  -6 -12   5        197.17        212.50        31.61 o                         
  -5 -12   5        281.58        235.14        42.34 o                         
  -4 -12   5         52.02         43.42        44.25 o                         
  -3 -12   5        587.74        575.85        32.88 o                         
  -2 -12   5        313.70        297.29        43.42 o                         
  -1 -12   5        164.37        187.54        52.32 o                         
   0 -12   5         38.13         24.83        24.46 o                         
   1 -12   5        275.90        329.81        38.08 o                         
   2 -12   5        158.85        171.04        31.05 o                         
   3 -12   5         87.37         47.42        21.55 o                         
   4 -12   5          4.37         55.02        31.46 o                         
   5 -12   5          1.79          9.14        36.20 o                         
   6 -12   5         40.96         45.56        23.58 o                         
   7 -12   5         30.16         58.91        24.45 o                         
 -11 -11   5         20.11          5.22        30.01 o                         
 -10 -11   5          1.24         20.58        40.43 o                         
  -9 -11   5        115.02        133.21        43.37 o                         
  -8 -11   5        242.05        304.69        57.41 o                         
  -7 -11   5        141.61        102.52        34.75 o                         
  -6 -11   5        399.52        451.96        42.20 o                         
  -5 -11   5        788.51        843.49        45.23 o                         
  -4 -11   5        184.46        243.52        42.15 o                         
  -3 -11   5        393.56        441.81        44.30 o                         
  -2 -11   5         11.53         16.17        31.02 o                         
  -1 -11   5       3765.58       3794.48       147.76 o                         
   0 -11   5          3.32          6.17        30.20 o                         
   1 -11   5        478.95        493.38        31.48 o                         
   2 -11   5       1057.80       1168.86        29.22 o                         
   3 -11   5        770.67        802.84        35.92 o                         
   4 -11   5         44.18         38.76        27.13 o                         
   5 -11   5          4.30         -1.94        37.10 o                         
   6 -11   5        148.54        116.14        21.23 o                         
   7 -11   5         10.91         20.59        21.17 o                         
   8 -11   5         27.82          9.05        19.33 o                         
 -11 -10   5        125.04        104.51        30.75 o                         
 -10 -10   5          8.73         51.45        46.44 o                         
  -9 -10   5        686.15        623.73        44.60 o                         
  -8 -10   5        125.16        109.63        30.78 o                         
  -7 -10   5        795.18        852.73        28.99 o                         
  -6 -10   5        304.85        321.89        30.43 o                         
  -5 -10   5        196.95        206.72        41.61 o                         
  -4 -10   5         98.85         73.90        43.42 o                         
  -3 -10   5       4258.47       4203.51        59.15 o                         
  -2 -10   5       3570.89       3663.83        57.63 o                         
  -1 -10   5         44.62         30.19        22.11 o                         
   0 -10   5        278.52        290.94        39.75 o                         
   1 -10   5       3665.67       3692.80        42.43 o                         
   2 -10   5        120.07        147.02        67.12 o                         
   3 -10   5        607.60        622.49        27.41 o                         
   4 -10   5        142.39        140.85        31.53 o                         
   5 -10   5        113.26        154.62        25.40 o                         
   6 -10   5        142.54        124.31        21.50 o                         
   7 -10   5         47.11         56.14        19.10 o                         
   8 -10   5          0.14        -18.57        21.39 o                         
 -11  -9   5        198.16        169.53        31.42 o                         
 -10  -9   5        113.87        131.02        57.98 o                         
  -9  -9   5         36.39         30.48        41.31 o                         
  -8  -9   5        259.29        258.96        44.60 o                         
  -7  -9   5        518.29        567.03        43.32 o                         
  -6  -9   5        701.35        731.82        26.64 o                         
  -5  -9   5        454.90        453.28        31.86 o                         
  -4  -9   5       3880.48       3998.16        58.91 o                         
  -3  -9   5       2817.96       2704.19        54.69 o                         
  -2  -9   5        893.00        880.44        35.68 o                         
  -1  -9   5        771.22        780.14        28.68 o                         
   0  -9   5       3173.27       3094.65        83.07 o                         
   1  -9   5        404.35        403.93        33.47 o                         
   2  -9   5        433.50        465.03        23.96 o                         
   3  -9   5       1676.90       1706.50        35.96 o                         
   4  -9   5       1135.30       1068.26        35.85 o                         
   5  -9   5          3.43         43.19        26.16 o                         
   6  -9   5        367.71        377.51        22.86 o                         
   7  -9   5        277.75        268.56        55.10 o                         
   8  -9   5        209.09        154.61        39.35 o                         
   9  -9   5         38.32         69.01        24.94 o                         
 -11  -8   5         40.29         -0.72        39.35 o                         
 -10  -8   5        150.86        148.69        37.49 o                         
  -9  -8   5         53.88         28.05        30.78 o                         
  -8  -8   5        194.91        188.49        32.93 o                         
  -7  -8   5         98.06        153.79        31.71 o                         
  -6  -8   5       1948.02       2139.71        52.34 o                         
  -5  -8   5       1864.29       1855.46        39.70 o                         
  -4  -8   5        337.12        255.87        33.96 o                         
  -3  -8   5       1303.21       1176.60        36.61 o                         
  -2  -8   5       3854.94       3744.40        60.04 o                         
  -1  -8   5       5399.92       5248.31        42.40 o                         
   0  -8   5       1447.14       1512.51        27.98 o                         
   1  -8   5       3330.76       3460.08        47.91 o                         
   2  -8   5       1176.86       1084.48        36.22 o                         
   3  -8   5        639.65        566.07        33.59 o                         
   4  -8   5        236.23        277.81        45.41 o                         
   5  -8   5        368.64        357.63        31.59 o                         
   6  -8   5         84.97        130.51        26.97 o                         
   7  -8   5         84.75        103.07        20.80 o                         
   8  -8   5          5.45        -10.63        19.20 o                         
   9  -8   5          2.29          8.28        21.17 o                         
 -12  -7   5         88.93        110.93        35.23 o                         
 -11  -7   5         41.47         14.71        31.05 o                         
 -10  -7   5        108.80         92.21        30.38 o                         
  -9  -7   5         42.22         51.85        39.30 o                         
  -8  -7   5        211.15        228.23        30.09 o                         
  -7  -7   5        691.58        714.79        34.55 o                         
  -6  -7   5       1655.36       1500.40        49.79 o                         
  -4  -7   5         61.02         53.81        43.42 o                         
  -3  -7   5       1034.08       1114.99        49.16 o                         
  -2  -7   5        902.89        927.68        52.54 o                         
  -1  -7   5       8085.31       8348.49        55.27 o                         
   0  -7   5        297.68        284.07        35.09 o                         
   1  -7   5        976.75        791.62        38.28 o                         
   2  -7   5       7016.27       7278.38        50.09 o                         
   3  -7   5       1531.13       1547.28        46.22 o                         
   4  -7   5        227.90        279.17        32.97 o                         
   5  -7   5        700.27        753.97        74.62 o                         
   6  -7   5        214.84        249.52        26.15 o                         
   7  -7   5        142.57        125.94        22.39 o                         
   8  -7   5         18.26         33.31        38.77 o                         
   9  -7   5        204.71        209.37        25.38 o                         
  10  -7   5          2.16          5.75        21.32 o                         
 -12  -6   5          2.67         28.49        24.84 o                         
 -11  -6   5        389.68        430.69        27.68 o                         
 -10  -6   5          4.30         12.71        30.56 o                         
  -9  -6   5        159.90        199.89        32.73 o                         
  -8  -6   5          5.35          9.23        32.09 o                         
  -7  -6   5       1891.23       1755.09        53.91 o                         
  -6  -6   5         15.81         56.95        44.55 o                         
  -5  -6   5       1030.75       1183.60        39.35 o                         
  -3  -6   5       3889.15       3394.43        49.94 o                         
  -2  -6   5       1739.60       1653.55        57.49 o                         
  -1  -6   5       1444.29       1464.01        40.15 o                         
   0  -6   5       3335.19       3154.82        48.20 o                         
   1  -6   5       6355.51       6166.59        52.93 o                         
   2  -6   5       9760.50       9472.24       154.35 o                         
   3  -6   5       1766.80       1679.00        38.05 o                         
   4  -6   5       4284.73       4429.68       113.01 o                         
   5  -6   5        220.92        222.31        34.82 o                         
   6  -6   5        273.72        278.33        27.07 o                         
   7  -6   5          1.31          3.27        21.72 o                         
   8  -6   5        263.88        283.23        26.12 o                         
   9  -6   5        242.88        151.20        19.85 o                         
  10  -6   5         43.48         14.51        22.35 o                         
 -12  -5   5         54.97         41.69        30.92 o                         
 -11  -5   5         12.85         36.47        31.26 o                         
 -10  -5   5        253.66        271.82        39.35 o                         
  -9  -5   5        520.20        486.14        39.04 o                         
  -8  -5   5         31.96         60.86        33.09 o                         
  -7  -5   5          4.91          2.11        32.58 o                         
  -6  -5   5       1179.34       1255.55        40.33 o                         
  -5  -5   5       2721.57       2741.83        62.24 o                         
  -3  -5   5       2493.04       2561.48        59.15 o                         
  -2  -5   5       5144.01       4783.87        71.01 o                         
  -1  -5   5        187.92        215.28        31.89 o                         
   0  -5   5       1743.21       1882.96        39.18 o                         
   1  -5   5       2455.87       2401.74        46.89 o                         
   2  -5   5      10855.36      10403.46       175.97 o                         
   3  -5   5        435.65        446.18        30.16 o                         
   4  -5   5        421.94        509.62        35.03 o                         
   5  -5   5       1073.15       1125.76        28.74 o                         
   6  -5   5       1097.08       1154.63        55.62 o                         
   7  -5   5          8.78         52.64        22.13 o                         
   8  -5   5         29.96         61.83        36.12 o                         
   9  -5   5          0.13          2.11        22.24 o                         
  10  -5   5        253.53        268.92        40.36 o                         
  11  -5   5          3.89         59.69        24.64 o                         
 -12  -4   5          2.29         10.59        30.56 o                         
 -11  -4   5         17.92         18.20        31.05 o                         
 -10  -4   5        274.11        318.25        32.75 o                         
  -9  -4   5        782.09        886.34        34.60 o                         
  -8  -4   5        296.20        291.62        33.85 o                         
  -7  -4   5         97.97        184.43        33.55 o                         
  -6  -4   5       2302.12       2086.05        45.58 o                         
  -5  -4   5        144.45        200.84        47.49 o                         
  -4  -4   5       1787.49       2048.51        59.10 o                         
  -2  -4   5      10055.55       9441.93        83.46 o                         
  -1  -4   5       3944.08       4131.35        55.38 o                         
   0  -4   5       3152.07       3250.39        47.06 o                         
   1  -4   5       1483.15       1478.72        46.50 o                         
   2  -4   5       8625.54       8386.38        58.62 o                         
   3  -4   5         24.99         63.49        38.09 o                         
   4  -4   5       1468.09       1428.63        40.98 o                         
   5  -4   5       1159.30       1206.79        37.33 o                         
   6  -4   5       2692.32       2633.93        37.42 o                         
   7  -4   5         17.61         27.69        22.41 o                         
   8  -4   5        143.45        125.08        26.16 o                         
   9  -4   5        234.03        230.64        25.28 o                         
  10  -4   5        237.29        229.00        58.03 o                         
  11  -4   5         41.45         39.23        21.84 o                         
 -12  -3   5          0.20        -20.06        29.63 o                         
 -11  -3   5          1.08         11.59        32.91 o                         
 -10  -3   5        300.72        277.33        31.44 o                         
  -9  -3   5       1053.23       1033.98        34.69 o                         
  -8  -3   5        499.29        578.30        39.50 o                         
  -7  -3   5          3.04         12.23        29.06 o                         
  -6  -3   5       3191.62       3271.90        46.30 o                         
  -5  -3   5       1282.51       1565.63        57.58 o                         
  -4  -3   5       5298.77       5256.55        77.43 o                         
  -2  -3   5      17490.79      17168.12       117.38 o                         
  -1  -3   5        231.12        171.47        47.32 o                         
   0  -3   5      37773.58      35528.23       220.24 o                         
   1  -3   5         24.17         95.88        46.54 o                         
   2  -3   5       2899.17       2631.03        45.99 o                         
   3  -3   5       4709.14       4190.92       144.92 o                         
   4  -3   5       2213.94       1923.79        58.39 o                         
   5  -3   5          9.15         16.57        23.76 o                         
   6  -3   5         39.76         50.29        26.95 o                         
   7  -3   5       4177.32       4299.59        40.17 o                         
   8  -3   5        147.56        156.60        25.95 o                         
   9  -3   5        336.34        318.77        23.79 o                         
  10  -3   5          4.08         26.62        35.23 o                         
  11  -3   5        427.09        445.85        52.89 o                         
 -12  -2   5        270.07        161.19        25.55 o                         
 -11  -2   5         23.82         55.16        22.02 o                         
 -10  -2   5        391.34        476.85        26.34 o                         
  -9  -2   5        140.56        180.89        22.75 o                         
  -8  -2   5       1701.43       1788.11        50.26 o                         
  -7  -2   5        639.38        749.24        25.76 o                         
  -6  -2   5       2355.99       2480.96        35.48 o                         
  -5  -2   5        773.91        690.64        34.67 o                         
  -4  -2   5        766.93        830.16        59.25 o                         
  -3  -2   5       1276.63       1297.65        67.68 o                         
  -1  -2   5       5041.75       5164.52       100.42 o                         
   0  -2   5          4.60         48.37        52.88 o                         
   1  -2   5         23.43         36.48        53.36 o                         
   2  -2   5        207.65        311.96        47.47 o                         
   3  -2   5       1798.75       2063.66        43.04 o                         
   4  -2   5        173.13        152.83        32.66 o                         
   5  -2   5       1555.09       1443.30        39.34 o                         
   6  -2   5        792.04        831.41        29.70 o                         
   7  -2   5       1731.08       1693.12        28.89 o                         
   8  -2   5        154.41        203.06        27.75 o                         
   9  -2   5          0.82         53.41        22.31 o                         
  10  -2   5         25.33         14.92        21.99 o                         
  11  -2   5        256.81        147.26        31.20 o                         
  12  -2   5         27.30         16.70        21.67 o                         
 -12  -1   5         92.32        103.48        25.77 o                         
 -11  -1   5         52.80         47.52        21.47 o                         
 -10  -1   5        302.02        260.53        25.96 o                         
  -9  -1   5        206.04        209.68        22.62 o                         
  -8  -1   5       2571.53       2707.28        54.86 o                         
  -7  -1   5         76.19         96.64        27.65 o                         
  -6  -1   5       1011.72        955.39        29.72 o                         
  -5  -1   5       2062.38       2063.48        37.12 o                         
  -4  -1   5       5253.92       5002.95        51.02 o                         
  -3  -1   5        806.49        909.06        69.49 o                         
  -2  -1   5       4296.73       3674.90        97.23 o                         
  -1  -1   5      16726.81      16159.72       162.56 o                         
   0  -1   5        769.15        865.88        62.94 o                         
   1  -1   5       2211.94       2262.43        66.98 o                         
   2  -1   5        177.34        172.87        44.04 o                         
   3  -1   5       1936.78       1657.03        45.71 o                         
   4  -1   5         57.97         58.59        32.33 o                         
   5  -1   5         27.44         21.85        25.02 o                         
   6  -1   5       7235.75       7188.41        91.73 o                         
   7  -1   5       2666.82       2618.09        31.52 o                         
   8  -1   5       1177.83       1229.91        37.75 o                         
   9  -1   5          3.56        -18.87        22.45 o                         
  10  -1   5        238.60        232.27        23.40 o                         
  11  -1   5         35.15         35.72        22.81 o                         
  12  -1   5        289.70        241.02        23.81 o                         
 -12   0   5         28.46         53.35        25.30 o                         
 -11   0   5        249.45        266.25        26.50 o                         
 -10   0   5        148.16        179.31        29.04 o                         
  -9   0   5        229.50        251.67        22.46 o                         
  -8   0   5        145.64        162.01        26.62 o                         
  -7   0   5       1592.99       1518.98        46.63 o                         
  -6   0   5        179.55        240.17        25.42 o                         
  -5   0   5        879.43        726.44        29.63 o                         
  -4   0   5        603.31        725.89        30.87 o                         
  -3   0   5      16630.93      16483.28       197.39 o                         
  -2   0   5         53.66         88.18        43.24 o                         
   0   0   5        268.32        328.96        73.62 o                         
   2   0   5      11572.46      11644.99        89.66 o                         
   3   0   5        535.17        329.22        51.53 o                         
   4   0   5       1804.79       2036.95        41.81 o                         
   5   0   5       1789.17       1486.87        34.89 o                         
   6   0   5        469.71        530.53        25.26 o                         
   7   0   5        105.84        129.28        27.65 o                         
   8   0   5         97.77        106.45        24.06 o                         
   9   0   5          3.49         43.88        37.26 o                         
  10   0   5         42.11         40.38        27.11 o                         
  11   0   5         10.14         15.91        22.63 o                         
  12   0   5          3.71         52.40        30.31 o                         
 -12   1   5          1.37         40.91        22.36 o                         
 -11   1   5         55.26         47.77        25.86 o                         
 -10   1   5        129.14         70.04        25.99 o                         
  -9   1   5        186.25        159.16        23.06 o                         
  -8   1   5          8.42         22.31        20.42 o                         
  -7   1   5       1730.71       1774.51        35.75 o                         
  -6   1   5        824.40        887.92        27.30 o                         
  -5   1   5         14.65          2.47        26.24 o                         
  -4   1   5        429.20        455.44        26.29 o                         
  -3   1   5       4870.76       4354.45        43.43 o                         
  -2   1   5       1117.95        917.79        43.00 o                         
  -1   1   5       2504.48       1852.42        76.33 o                         
   1   1   5       3069.89       2822.82        93.84 o                         
   2   1   5       6866.87       6487.28        85.09 o                         
   3   1   5         86.19         77.46        40.48 o                         
   4   1   5        637.60        531.14        38.51 o                         
   5   1   5        407.46        434.20        28.79 o                         
   6   1   5       1193.82       1364.49        27.96 o                         
   7   1   5       1074.64       1055.56        31.22 o                         
   8   1   5       1607.01       1605.57        33.10 o                         
   9   1   5         27.31         30.92        27.47 o                         
  10   1   5          7.44         27.22        37.69 o                         
  11   1   5         17.66        -21.46        21.46 o                         
  12   1   5        162.76        156.76        26.12 o                         
 -12   2   5         48.93         29.99        30.57 o                         
 -11   2   5         30.26         12.62        29.74 o                         
 -10   2   5         21.29         39.03        21.71 o                         
  -9   2   5         17.94         36.85        21.19 o                         
  -8   2   5        448.80        502.98        22.27 o                         
  -7   2   5         37.66         36.38        23.57 o                         
  -6   2   5       1990.28       1924.99        32.62 o                         
  -5   2   5        849.71        698.79        25.13 o                         
  -4   2   5       6114.05       6013.53        39.32 o                         
  -3   2   5       2640.80       2054.98        36.39 o                         
  -2   2   5       5228.60       4569.46        54.96 o                         
  -1   2   5      18572.72      17980.79        96.15 o                         
   0   2   5      28192.11      29204.17       133.46 o                         
   2   2   5      34349.75      32981.45       213.78 o                         
   3   2   5       3740.70       3608.78        62.78 o                         
   4   2   5        261.59        382.98        39.87 o                         
   5   2   5       4483.23       4418.01        47.57 o                         
   6   2   5       5677.86       5119.65        45.53 o                         
   7   2   5        147.00        141.65        25.83 o                         
   8   2   5        289.68        283.06        24.39 o                         
   9   2   5          5.36         39.73        28.33 o                         
  10   2   5         44.54         72.22        30.35 o                         
  11   2   5          0.22        -12.55        31.29 o                         
  12   2   5        108.84        124.88        79.37 o                         
 -11   3   5          2.70         40.23        25.78 o                         
 -10   3   5        262.19        225.36        19.31 o                         
  -9   3   5          7.44         -3.85        24.23 o                         
  -8   3   5        199.17        237.71        21.11 o                         
  -7   3   5        871.42        823.71        22.71 o                         
  -6   3   5       3566.62       3670.31        50.38 o                         
  -5   3   5          3.37         10.36        23.59 o                         
  -4   3   5       4260.20       4348.76        44.60 o                         
  -3   3   5      11087.98      12128.15        88.72 o                         
  -2   3   5       1450.79       1316.95        33.11 o                         
  -1   3   5         24.11         33.68        32.93 o                         
   0   3   5       1248.20       1232.30        45.50 o                         
   1   3   5        201.38         73.76        47.57 o                         
   2   3   5       1162.08       1024.74        43.84 o                         
   3   3   5       7259.71       7776.30        72.34 o                         
   4   3   5       1078.93        819.19        42.94 o                         
   5   3   5       1322.66       1103.26        34.98 o                         
   6   3   5        219.38        250.15        35.89 o                         
   7   3   5        968.46        962.28        33.67 o                         
   8   3   5         61.93        104.36        26.81 o                         
   9   3   5       1658.70       1697.57        55.97 o                         
  10   3   5          4.84         17.78        30.36 o                         
  11   3   5        182.56        176.62        25.83 o                         
  12   3   5          8.38          7.27        30.16 o                         
 -11   4   5         14.45         44.65        19.71 o                         
 -10   4   5          0.45        -10.93        27.25 o                         
  -9   4   5        309.18        262.56        22.29 o                         
  -8   4   5         48.54         54.12        18.24 o                         
  -7   4   5        702.53        796.97        19.51 o                         
  -6   4   5         78.92         66.77        21.00 o                         
  -5   4   5       2358.17       2494.95        28.46 o                         
  -4   4   5      12166.09      12216.48       132.40 o                         
  -3   4   5      20352.60      19446.07        59.08 o                         
  -2   4   5       2561.97       2186.42        35.72 o                         
  -1   4   5       1115.83       1186.94        36.51 o                         
   0   4   5       5779.70       5334.14        49.82 o                         
   1   4   5      13120.25      13190.94        79.30 o                         
   2   4   5      16950.82      16016.42       106.66 o                         
   3   4   5       6566.57       6088.71        77.94 o                         
   4   4   5       3168.82       2973.25        49.31 o                         
   5   4   5       3292.45       3117.52        40.99 o                         
   6   4   5       2679.72       2582.86        44.01 o                         
   7   4   5       2788.38       2850.31        35.76 o                         
   8   4   5       1853.61       1903.19        57.83 o                         
   9   4   5        303.88        368.28        31.14 o                         
  10   4   5        124.26        181.46        51.85 o                         
  11   4   5          6.27         27.31        37.03 o                         
  12   4   5         93.62         66.30        24.07 o                         
 -11   5   5          1.07         -9.71        22.04 o                         
 -10   5   5          7.38          6.04        26.53 o                         
  -9   5   5        135.82        139.19        26.50 o                         
  -8   5   5          7.76         48.79        19.72 o                         
  -7   5   5         11.92          9.48        20.87 o                         
  -6   5   5        729.10        723.17        33.45 o                         
  -5   5   5       2683.12       2551.00        42.97 o                         
  -4   5   5       1573.05       1791.69        25.04 o                         
  -3   5   5       1226.74       1299.95        30.48 o                         
  -2   5   5        621.30        626.68        29.15 o                         
  -1   5   5       2269.80       2048.39        32.38 o                         
   0   5   5        350.37        302.57        30.62 o                         
   1   5   5       1494.55       1300.19        48.30 o                         
   3   5   5        100.46        170.32        43.99 o                         
   4   5   5       1052.96       1249.55        51.91 o                         
   5   5   5       1470.09       1324.86        36.37 o                         
   6   5   5       5282.14       5137.15        59.89 o                         
   7   5   5          1.09        -21.33        24.42 o                         
   8   5   5         60.47         72.61        23.18 o                         
   9   5   5        566.05        597.99        44.25 o                         
  10   5   5          5.94        -24.20        24.20 o                         
  11   5   5        102.96        152.33        22.21 o                         
  12   5   5         91.64         42.97        21.82 o                         
 -10   6   5          0.52          9.16        25.28 o                         
  -9   6   5         85.71         74.68        26.84 o                         
  -8   6   5        132.39         87.30        20.85 o                         
  -7   6   5          5.04         -4.77        22.63 o                         
  -6   6   5        860.11       1037.34        25.44 o                         
  -5   6   5       1891.37       1895.34        27.09 o                         
  -4   6   5         21.46         23.29        20.64 o                         
  -3   6   5       1109.78       1223.69        25.43 o                         
  -2   6   5       8384.19       7925.11        59.34 o                         
  -1   6   5        300.78        323.92        31.79 o                         
   0   6   5         11.91         21.40        31.34 o                         
   1   6   5       1037.88       1072.61        42.54 o                         
   2   6   5       3715.96       3636.34       107.16 o                         
   3   6   5         51.68        147.71        40.68 o                         
   4   6   5       1455.93       1338.76        46.96 o                         
   5   6   5          5.95         21.39        41.39 o                         
   6   6   5       6629.82       6735.97        71.06 o                         
   7   6   5        140.83        235.58        46.61 o                         
   8   6   5        123.63        141.57        37.49 o                         
   9   6   5        252.64        260.34        31.90 o                         
  10   6   5         83.82        107.08        31.77 o                         
  11   6   5         50.44         55.45        29.77 o                         
  12   6   5        200.55        205.87        25.56 o                         
 -10   7   5          4.44         38.44        21.93 o                         
  -9   7   5         76.57        100.97        25.95 o                         
  -8   7   5         70.92        101.43        26.31 o                         
  -7   7   5         50.55         40.13        25.87 o                         
  -6   7   5       1415.32       1565.40        49.68 o                         
  -5   7   5        138.92        180.29        23.51 o                         
  -4   7   5        718.28        645.50        25.94 o                         
  -3   7   5         49.91         61.14        25.71 o                         
  -2   7   5        990.04        832.57        31.31 o                         
  -1   7   5         45.26         61.42        29.01 o                         
   0   7   5       4590.03       4028.01        46.11 o                         
   1   7   5        366.38        353.65        36.01 o                         
   2   7   5       3017.28       3108.32        45.83 o                         
   3   7   5       5866.87       6049.17        85.91 o                         
   4   7   5       3735.29       3652.11        55.87 o                         
   5   7   5       1065.56        971.69        40.68 o                         
   6   7   5        424.23        475.77        45.19 o                         
   7   7   5       2876.73       2825.62        44.46 o                         
   8   7   5        122.74        135.61        46.26 o                         
   9   7   5         71.77         67.63        31.56 o                         
  10   7   5          7.13        -13.58        26.91 o                         
  11   7   5        963.91       1029.82        46.41 o                         
  12   7   5         12.23          0.98        28.52 o                         
 -10   8   5          4.01         20.50        23.14 o                         
  -9   8   5         45.83         33.34        22.14 o                         
  -8   8   5       1292.75        976.10        59.29 o                         
  -7   8   5       1025.63        905.95        28.41 o                         
  -6   8   5        614.39        688.74        25.16 o                         
  -5   8   5         23.58         -1.08        26.09 o                         
  -4   8   5        925.91        847.58        37.61 o                         
  -3   8   5        424.45        454.84        28.29 o                         
  -2   8   5        241.39        244.25        27.74 o                         
  -1   8   5        384.40        409.87        28.65 o                         
   0   8   5       1313.69       1188.28        32.18 o                         
   1   8   5        306.28        296.59        35.75 o                         
   2   8   5        545.66        514.16        70.20 o                         
   3   8   5         19.98         77.55        33.23 o                         
   4   8   5       1090.09       1122.98        57.39 o                         
   5   8   5       1177.53       1013.15        52.15 o                         
   6   8   5         14.91         12.84        29.26 o                         
   7   8   5        378.24        426.42        33.18 o                         
   8   8   5        812.24        783.36        32.52 o                         
   9   8   5        477.99        612.17        46.17 o                         
  10   8   5          4.90         84.29        43.42 o                         
  11   8   5        194.46         99.49        42.64 o                         
  12   8   5         14.22         29.45        40.33 o                         
  -9   9   5         98.28         69.93        29.53 o                         
  -8   9   5        451.07        478.25        45.09 o                         
  -7   9   5         24.63         24.56        19.33 o                         
  -6   9   5         96.75         93.80        21.24 o                         
  -5   9   5         80.25        111.73        25.32 o                         
  -4   9   5       1677.37       1744.46        28.21 o                         
  -3   9   5        559.81        581.95        24.25 o                         
  -2   9   5          7.01         26.16        20.39 o                         
  -1   9   5       2746.04       2641.25        34.61 o                         
   0   9   5        260.87        183.21        25.00 o                         
   1   9   5       2455.14       2381.82        52.93 o                         
   2   9   5          7.41         26.67        32.73 o                         
   3   9   5        270.50        216.00        32.02 o                         
   5   9   5        135.51        139.67        44.06 o                         
   6   9   5        420.19        475.58        45.53 o                         
   7   9   5        598.73        676.02        46.56 o                         
   8   9   5        541.43        510.41        39.18 o                         
   9   9   5        139.16        164.62        46.12 o                         
  10   9   5        230.75        217.40        42.88 o                         
  11   9   5        156.25        182.85        42.83 o                         
  12   9   5         93.43        112.08        42.88 o                         
  -9  10   5        107.33        100.30        34.17 o                         
  -8  10   5        148.04        169.27        22.72 o                         
  -7  10   5        629.32        502.42        24.48 o                         
  -6  10   5          8.14         21.79        21.63 o                         
  -5  10   5         56.92         82.87        31.23 o                         
  -4  10   5        100.87        108.84        32.62 o                         
  -3  10   5       1802.51       1795.76        27.66 o                         
  -2  10   5        284.58        231.24        23.78 o                         
  -1  10   5         58.07         91.47        26.45 o                         
   0  10   5       3324.72       3436.52        35.35 o                         
   1  10   5       5015.82       4938.23        48.05 o                         
   2  10   5         18.87         -2.14        40.28 o                         
   3  10   5          8.67         17.35        31.61 o                         
   4  10   5        127.32        172.71        32.98 o                         
   5  10   5       3121.82       3039.41        57.54 o                         
   6  10   5        203.75        226.27        32.84 o                         
   7  10   5         91.80        138.11        44.30 o                         
   8  10   5        143.39        158.59        41.76 o                         
   9  10   5        338.45        474.67        41.57 o                         
  10  10   5        297.06        299.25        34.40 o                         
  11  10   5         25.42         50.87        28.23 o                         
  12  10   5         29.50         36.02        29.90 o                         
  -8  11   5          4.04         56.50        24.87 o                         
  -7  11   5        269.59        299.55        25.14 o                         
  -6  11   5         44.59         90.94        22.08 o                         
  -5  11   5        103.13        101.13        21.12 o                         
  -4  11   5         13.94         35.06        20.45 o                         
  -3  11   5        414.51        421.90        23.18 o                         
  -2  11   5         20.57         11.66        21.35 o                         
  -1  11   5         39.10         40.21        20.28 o                         
   0  11   5          4.22         33.11        21.98 o                         
   1  11   5        311.55        295.87        39.38 o                         
   2  11   5        119.58        144.44        32.44 o                         
   3  11   5         40.53         61.70        46.36 o                         
   4  11   5        938.93        936.55        48.71 o                         
   5  11   5        255.54        237.27        26.35 o                         
   6  11   5          1.50         20.49        43.52 o                         
   7  11   5        194.30        208.68        43.37 o                         
   8  11   5        454.51        527.04        47.64 o                         
   9  11   5         31.64         73.40        35.09 o                         
  10  11   5          8.27         83.41        41.46 o                         
  11  11   5         71.12         82.87        41.80 o                         
  -7  12   5          2.18         21.61        34.14 o                         
  -6  12   5        141.67         79.16        21.66 o                         
  -5  12   5        173.00        202.67        21.66 o                         
  -4  12   5        131.12        186.26        22.38 o                         
  -3  12   5        780.52        772.82        27.04 o                         
  -2  12   5        656.91        623.67        26.24 o                         
  -1  12   5       1295.04       1367.21        44.79 o                         
   0  12   5        332.95        403.40        23.70 o                         
   1  12   5       2670.82       2468.99        38.85 o                         
   2  12   5       2411.38       2572.31        97.13 o                         
   3  12   5        416.99        422.36        26.80 o                         
   4  12   5         13.15         26.71        44.79 o                         
   5  12   5        233.57        259.40        47.59 o                         
   6  12   5       1603.88       1610.40        35.29 o                         
   7  12   5         72.17         -7.35        30.39 o                         
   8  12   5        252.32        251.41        46.36 o                         
   9  12   5         74.94        107.67        42.25 o                         
  10  12   5        152.42        204.40        34.61 o                         
  11  12   5          6.84        -10.78        41.80 o                         
  -7  13   5         18.51         40.92        19.88 o                         
  -6  13   5        113.00         84.03        24.75 o                         
  -5  13   5         68.30         70.04        25.24 o                         
  -4  13   5         60.96         68.06        24.80 o                         
  -3  13   5          0.99         33.73        18.00 o                         
  -2  13   5        829.37        806.67        26.55 o                         
  -1  13   5          5.98         21.74        18.80 o                         
   0  13   5        204.26        242.48        25.05 o                         
   1  13   5         31.33         44.35        45.87 o                         
   2  13   5         46.08         80.27        40.02 o                         
   3  13   5         20.54         14.11        25.10 o                         
   4  13   5        120.13        163.44        45.19 o                         
   5  13   5       1725.33       1907.41        51.26 o                         
   6  13   5        136.41        133.25        29.95 o                         
   7  13   5         94.57         94.89        25.09 o                         
   8  13   5         87.39         81.16        42.78 o                         
   9  13   5        366.91        378.39        44.55 o                         
  10  13   5         13.99         21.38        30.19 o                         
  -6  14   5          0.24         23.19        26.66 o                         
  -5  14   5         15.42         67.13        24.02 o                         
  -4  14   5        274.45        223.01        28.06 o                         
  -3  14   5        228.99        308.96        22.92 o                         
  -2  14   5        323.28        349.50        22.91 o                         
  -1  14   5        382.91        380.75        26.23 o                         
   0  14   5        569.32        704.29        43.47 o                         
   1  14   5       1828.50       1949.43       114.48 o                         
   2  14   5        687.12        741.13        33.11 o                         
   3  14   5        197.47        205.64        30.64 o                         
   4  14   5        543.77        607.15        26.61 o                         
   5  14   5       1265.27       1274.27        49.60 o                         
   6  14   5          6.66         75.28        42.93 o                         
   7  14   5        588.42        599.03       117.99 o                         
   8  14   5        131.98        185.81        30.54 o                         
   9  14   5        191.33        149.92        43.42 o                         
  10  14   5         87.78         83.98        33.71 o                         
  -5  15   5         31.76         55.59        21.10 o                         
  -4  15   5         59.57         87.07        24.36 o                         
  -3  15   5         56.18         62.17        19.91 o                         
  -2  15   5         11.38         45.02        21.05 o                         
  -1  15   5        708.76        692.46        56.81 o                         
   0  15   5         33.59         26.61        25.63 o                         
   1  15   5         63.28         74.07        70.35 o                         
   2  15   5        517.78        552.95        28.04 o                         
   3  15   5         64.06         54.09        29.57 o                         
   4  15   5         62.67         66.85        28.61 o                         
   5  15   5        383.92        453.13        32.44 o                         
   6  15   5        546.41        549.03        76.13 o                         
   7  15   5          6.56         26.59        25.22 o                         
   8  15   5         14.70         26.86        59.42 o                         
   9  15   5        103.16        107.38        29.91 o                         
  -4  16   5         12.11         -2.39        20.62 o                         
  -3  16   5         38.08         48.95        23.74 o                         
  -2  16   5        193.33        175.43        33.44 o                         
  -1  16   5        184.62        149.36        21.17 o                         
   0  16   5        295.71        293.75        24.80 o                         
   1  16   5         37.34         49.26        30.30 o                         
   2  16   5        393.29        397.01        34.26 o                         
   3  16   5         21.84         31.76        29.85 o                         
   4  16   5        153.70        204.74        30.50 o                         
   5  16   5          0.70         54.13        32.03 o                         
   6  16   5        283.12        226.33        30.09 o                         
   7  16   5         20.23         11.49        24.10 o                         
   8  16   5         35.53         28.71        19.06 o                         
  -3  17   5         45.91         22.54        28.65 o                         
  -2  17   5          6.08         34.65        27.36 o                         
  -1  17   5          3.08         21.24        27.53 o                         
   0  17   5        275.68        266.27        31.28 o                         
   1  17   5        100.52        106.47        29.73 o                         
   2  17   5         74.67         93.04        29.56 o                         
   3  17   5        172.23        178.66        27.98 o                         
   4  17   5        356.08        377.92        51.68 o                         
   5  17   5        153.88        161.17        29.97 o                         
   6  17   5         18.83         55.98        24.64 o                         
   7  17   5         86.26        119.72        21.48 o                         
  -1  18   5         10.47         -7.41        20.89 o                         
   0  18   5         59.88         59.83        29.83 o                         
   1  18   5         79.01         82.40        42.86 o                         
   2  18   5          6.43         17.41        57.98 o                         
   3  18   5         45.13         44.02        29.30 o                         
   4  18   5         74.33        111.42        30.05 o                         
   5  18   5         61.00         68.13        43.62 o                         
   6  18   5         10.82         51.19        35.41 o                         
  -4 -17   6         76.86         41.61        41.12 o                         
  -3 -17   6        145.43        136.88        42.10 o                         
  -2 -17   6         99.72         75.47        29.90 o                         
  -1 -17   6         79.91         59.64        41.56 o                         
   0 -17   6        123.72         79.52        28.15 o                         
  -6 -16   6         50.48         32.93        28.03 o                         
  -5 -16   6        186.83        179.13        41.41 o                         
  -4 -16   6          2.40         35.78        27.93 o                         
  -3 -16   6         36.63        116.89        39.65 o                         
  -2 -16   6        110.88         93.85        40.63 o                         
  -1 -16   6        122.81         88.12        29.16 o                         
   0 -16   6         19.72         16.43        41.36 o                         
   1 -16   6          0.77         13.02        23.84 o                         
   2 -16   6        136.25         72.15        31.86 o                         
  -8 -15   6          8.02          1.36        28.78 o                         
  -7 -15   6         65.05         79.74        39.84 o                         
  -6 -15   6        228.21        165.94        42.15 o                         
  -5 -15   6          3.12        -11.47        40.92 o                         
  -4 -15   6         61.92        -29.85        40.82 o                         
  -3 -15   6        234.49        281.65        42.59 o                         
  -2 -15   6        562.21        593.25        44.35 o                         
  -1 -15   6          3.32         -8.82        31.51 o                         
   0 -15   6          1.91         12.94        29.04 o                         
   1 -15   6         48.73         66.94        36.76 o                         
   2 -15   6        489.62        399.77        44.38 o                         
   3 -15   6        293.03        227.91        30.13 o                         
   4 -15   6         11.87         -8.02        30.60 o                         
  -8 -14   6        630.03        660.44        72.78 o                         
  -7 -14   6         77.22         60.48        38.52 o                         
  -6 -14   6         16.66         22.45        40.73 o                         
  -5 -14   6        106.50        132.91        39.21 o                         
  -4 -14   6        503.82        541.59        31.86 o                         
  -3 -14   6         28.20         88.12        28.03 o                         
  -2 -14   6         16.76         61.80        40.28 o                         
  -1 -14   6        299.22        332.60        24.84 o                         
   0 -14   6       1214.77       1181.00        29.53 o                         
   1 -14   6          0.67        -14.71        24.44 o                         
   2 -14   6         67.18        101.95        23.57 o                         
   3 -14   6          1.42        -13.86        23.55 o                         
   4 -14   6          6.15          2.78        24.10 o                         
   5 -14   6          3.31         32.31        24.25 o                         
  -9 -13   6        104.69        103.27        28.79 o                         
  -8 -13   6        236.66        258.12        29.39 o                         
  -7 -13   6        371.24        353.16        24.85 o                         
  -6 -13   6        271.25        239.90        40.78 o                         
  -5 -13   6        591.44        539.93        43.37 o                         
  -4 -13   6         35.14         50.14        40.58 o                         
  -3 -13   6         33.44        103.65        42.20 o                         
  -2 -13   6          2.60         63.91        41.07 o                         
  -1 -13   6         18.80         20.93        20.50 o                         
   0 -13   6          1.41         46.11        23.81 o                         
   1 -13   6         47.25         67.00        23.88 o                         
   2 -13   6         11.64          2.01        23.97 o                         
   3 -13   6        244.59        205.11        25.86 o                         
   4 -13   6        121.93        109.66        24.62 o                         
   5 -13   6         81.06         92.79        21.17 o                         
   6 -13   6         63.57         45.37        20.94 o                         
 -10 -12   6        203.01        223.24        29.55 o                         
  -9 -12   6        207.95        216.97        29.45 o                         
  -8 -12   6        294.38        305.29        25.37 o                         
  -7 -12   6        789.61        874.64        85.10 o                         
  -6 -12   6        665.57        644.17        44.50 o                         
  -5 -12   6        335.46        354.09        41.41 o                         
  -4 -12   6       1084.12       1142.78        44.40 o                         
  -3 -12   6         28.31         72.24        40.53 o                         
  -2 -12   6        788.48        832.46        33.13 o                         
  -1 -12   6        261.94        267.30        25.03 o                         
   0 -12   6       1465.69       1467.38        29.76 o                         
   1 -12   6        525.92        499.83        42.61 o                         
   2 -12   6        735.26        789.71        31.49 o                         
   3 -12   6          3.87         14.35        25.70 o                         
   4 -12   6         67.45         26.26        29.71 o                         
   5 -12   6         35.68        117.68        30.11 o                         
   6 -12   6         25.26         25.03        24.14 o                         
   7 -12   6         18.55         35.72        21.44 o                         
 -10 -11   6         46.20         83.02        42.15 o                         
  -9 -11   6          0.71         47.73        23.25 o                         
  -8 -11   6        582.45        599.22        25.89 o                         
  -7 -11   6        502.56        416.67        31.02 o                         
  -6 -11   6         92.37        102.53        29.06 o                         
  -5 -11   6         94.39         23.62        40.43 o                         
  -4 -11   6        285.72        212.60        40.48 o                         
  -3 -11   6        253.57        313.16        40.53 o                         
  -2 -11   6        975.85        870.49        35.29 o                         
  -1 -11   6        118.92        107.86        26.27 o                         
   0 -11   6       2211.70       2123.67        36.25 o                         
   1 -11   6         45.17         41.66        24.40 o                         
   2 -11   6        256.83        331.95        46.04 o                         
   3 -11   6         60.64         66.59        22.69 o                         
   4 -11   6        296.97        281.90        22.82 o                         
   5 -11   6        138.64        158.93        31.46 o                         
   6 -11   6         93.60         44.45        21.45 o                         
   7 -11   6          5.52         29.15        27.69 o                         
 -11 -10   6         10.11        -26.68        35.97 o                         
 -10 -10   6        227.40        211.47        31.50 o                         
  -9 -10   6          7.63         49.06        29.11 o                         
  -8 -10   6        585.76        650.73        45.58 o                         
  -7 -10   6         39.95         94.03        30.25 o                         
  -6 -10   6        414.20        438.38        41.80 o                         
  -5 -10   6        157.50        237.30        40.48 o                         
  -4 -10   6        203.34        247.10        42.29 o                         
  -3 -10   6         30.39         34.31        29.99 o                         
  -2 -10   6        149.28        119.04        44.01 o                         
  -1 -10   6       2886.14       2890.99        38.73 o                         
   0 -10   6       2779.51       3093.63        43.94 o                         
   1 -10   6        507.03        515.18        37.69 o                         
   2 -10   6        101.61         77.08        29.92 o                         
   3 -10   6        806.99        768.35        74.15 o                         
   4 -10   6        430.53        434.53        32.73 o                         
   5 -10   6          6.90         46.70        25.11 o                         
   6 -10   6          4.42         43.08        34.57 o                         
   7 -10   6         66.08         93.33        25.28 o                         
   8 -10   6          7.45          3.89        24.38 o                         
 -11  -9   6          5.94         55.99        74.93 o                         
 -10  -9   6        100.06        121.29        32.03 o                         
  -9  -9   6          0.02         19.11        40.24 o                         
  -8  -9   6        342.62        300.03        43.08 o                         
  -7  -9   6        990.85       1016.53        47.34 o                         
  -6  -9   6       1648.16       1549.32        33.58 o                         
  -5  -9   6        123.89        118.40        42.74 o                         
  -4  -9   6       2305.39       2447.68        52.59 o                         
  -3  -9   6       7186.32       7305.89        59.40 o                         
  -2  -9   6       1587.52       1714.56        50.23 o                         
  -1  -9   6         17.59         75.84        38.20 o                         
   0  -9   6         19.23         27.82        22.16 o                         
   1  -9   6       6131.67       6003.54       187.63 o                         
   2  -9   6        335.15        322.22        32.45 o                         
   3  -9   6        431.88        520.48        32.96 o                         
   4  -9   6        298.48        284.91        25.96 o                         
   5  -9   6        418.29        497.67        59.59 o                         
   6  -9   6         58.48         61.13        20.77 o                         
   7  -9   6        132.11         89.44        35.13 o                         
   8  -9   6         26.32         26.35        32.19 o                         
   9  -9   6         96.33         84.14        21.95 o                         
 -11  -8   6        106.60        124.62        32.20 o                         
 -10  -8   6        167.13        158.88        25.28 o                         
  -9  -8   6        122.07        122.80        25.40 o                         
  -8  -8   6          0.59        -32.69        43.86 o                         
  -7  -8   6         84.69         74.54        41.90 o                         
  -6  -8   6         97.57         93.02        44.21 o                         
  -5  -8   6        991.63       1025.65        46.80 o                         
  -4  -8   6        739.33        878.97        45.68 o                         
  -3  -8   6       1694.26       1550.24        49.69 o                         
  -2  -8   6        384.63        365.16        43.81 o                         
  -1  -8   6        671.99        663.83        23.93 o                         
   0  -8   6        110.14         74.28        40.16 o                         
   1  -8   6       1628.54       1754.32        57.46 o                         
   2  -8   6        355.30        453.99        28.36 o                         
   3  -8   6         13.15         39.92        30.78 o                         
   4  -8   6        369.54        375.63        45.33 o                         
   5  -8   6        342.68        341.34        27.05 o                         
   6  -8   6         25.63         42.71        21.69 o                         
   7  -8   6          1.26         30.85        21.01 o                         
   8  -8   6         21.47         10.38        21.12 o                         
   9  -8   6          3.66         31.53        21.07 o                         
 -12  -7   6          3.28        -13.89        25.53 o                         
 -11  -7   6         48.16         17.96        31.43 o                         
 -10  -7   6         92.46         97.44        26.36 o                         
  -9  -7   6         80.30         78.55        24.33 o                         
  -8  -7   6         63.20         56.60        40.92 o                         
  -7  -7   6       1256.16       1289.22        51.21 o                         
  -6  -7   6        485.88        508.86        45.53 o                         
  -4  -7   6       1388.60       1314.16        49.55 o                         
  -3  -7   6       3953.62       3828.54        62.14 o                         
  -2  -7   6       2180.80       1908.44        42.00 o                         
  -1  -7   6       1999.87       1957.02        37.79 o                         
   0  -7   6       1038.83       1220.34        49.84 o                         
   1  -7   6       4807.95       4423.68        41.57 o                         
   2  -7   6       3689.99       3560.99        37.82 o                         
   3  -7   6         46.72         66.05        27.74 o                         
   4  -7   6        611.91        720.17        57.36 o                         
   5  -7   6        366.06        347.27        32.78 o                         
   6  -7   6       1020.76       1137.08        29.11 o                         
   7  -7   6          1.20         17.58        21.53 o                         
   8  -7   6        130.72        134.14        34.53 o                         
   9  -7   6         69.74         73.09        24.68 o                         
  10  -7   6        140.32        111.89        20.71 o                         
 -12  -6   6          4.41         22.00        34.40 o                         
 -11  -6   6         17.01         24.17        30.79 o                         
 -10  -6   6        290.94        298.07        26.45 o                         
  -9  -6   6        306.64        325.76        49.01 o                         
  -8  -6   6         16.98         19.49        24.57 o                         
  -7  -6   6         81.66        113.16        31.07 o                         
  -6  -6   6         20.57        -37.15        44.11 o                         
  -5  -6   6       4569.78       4804.06        64.05 o                         
  -4  -6   6        464.15        445.10        46.66 o                         
  -3  -6   6        256.27        316.30        47.69 o                         
  -2  -6   6        312.70        301.94        46.85 o                         
  -1  -6   6       3263.41       3156.14        35.43 o                         
   0  -6   6       5029.71       4841.48        40.77 o                         
   1  -6   6         12.48         24.92        34.06 o                         
   2  -6   6        537.17        480.44        34.09 o                         
   3  -6   6        250.29        280.73        33.30 o                         
   4  -6   6       1069.08        868.85        48.10 o                         
   5  -6   6        430.28        406.41        34.56 o                         
   6  -6   6        180.11        195.72        18.28 o                         
   7  -6   6         96.05         88.08        22.16 o                         
   8  -6   6          2.60         29.94        21.99 o                         
   9  -6   6          4.53        -21.90        21.90 o                         
  10  -6   6         11.51          5.70        24.54 o                         
 -12  -5   6          0.24         -2.44        29.86 o                         
 -11  -5   6        118.67        165.40        31.42 o                         
 -10  -5   6        395.91        468.40        55.62 o                         
  -9  -5   6        304.24        373.63        32.56 o                         
  -8  -5   6        190.53        199.80        33.89 o                         
  -7  -5   6          1.27        -17.20        34.35 o                         
  -6  -5   6        969.78       1041.63        51.85 o                         
  -5  -5   6       1408.35       1369.40        52.98 o                         
  -3  -5   6       4058.32       3487.59        64.89 o                         
  -2  -5   6       5288.78       4879.88        72.73 o                         
  -1  -5   6       1320.80       1344.49        35.09 o                         
   0  -5   6        262.92        233.79        30.76 o                         
   1  -5   6       3115.76       2735.41        44.39 o                         
   2  -5   6      12535.73      12245.49       129.26 o                         
   3  -5   6       1286.11       1073.26        70.06 o                         
   4  -5   6        734.35        793.79        60.35 o                         
   5  -5   6        601.75        552.67        76.40 o                         
   6  -5   6        130.72        137.01        26.47 o                         
   7  -5   6        186.88        249.29        22.33 o                         
   8  -5   6          3.22         40.53        21.10 o                         
   9  -5   6         36.15         68.40        24.94 o                         
  10  -5   6          3.55          2.92        24.34 o                         
  11  -5   6         92.67         79.72        35.80 o                         
 -12  -4   6        262.41        171.12        25.62 o                         
 -11  -4   6         32.56         33.53        53.44 o                         
 -10  -4   6        273.11        295.58        40.63 o                         
  -9  -4   6        239.77        321.22        54.06 o                         
  -8  -4   6        816.91        841.94        43.94 o                         
  -7  -4   6        133.88        135.43        27.23 o                         
  -6  -4   6        115.04        148.59        35.43 o                         
  -5  -4   6       4058.38       3942.49        68.12 o                         
  -4  -4   6       6239.98       5766.64        76.75 o                         
  -2  -4   6        266.38        257.29        38.37 o                         
  -1  -4   6       7167.96       6810.91        67.24 o                         
   0  -4   6      21794.96      20195.95       460.68 o                         
   1  -4   6       1462.18       1483.11        33.91 o                         
   2  -4   6       2383.52       2192.83        43.92 o                         
   3  -4   6        759.54        703.74        28.08 o                         
   4  -4   6       5471.60       5075.43        88.66 o                         
   5  -4   6        134.45        156.23        28.57 o                         
   6  -4   6       1399.13       1503.85        64.91 o                         
   7  -4   6         65.45         52.88        25.39 o                         
   8  -4   6         41.43         52.15        22.35 o                         
   9  -4   6         13.24         40.77        24.80 o                         
  10  -4   6          3.17         18.47        26.84 o                         
  11  -4   6          0.02         29.95        21.39 o                         
 -12  -3   6         91.97         85.57        33.18 o                         
 -11  -3   6         24.60         23.12        30.95 o                         
 -10  -3   6         30.58         47.49        28.08 o                         
  -9  -3   6        169.95        173.45        26.14 o                         
  -8  -3   6        377.51        431.11        33.50 o                         
  -7  -3   6         43.51         85.63        34.34 o                         
  -6  -3   6         25.70         35.65        28.58 o                         
  -5  -3   6        422.81        521.74        54.79 o                         
  -4  -3   6          4.92         70.62        54.84 o                         
  -2  -3   6       1415.62       1462.02        64.05 o                         
  -1  -3   6        927.98        890.81        46.21 o                         
   0  -3   6        402.99        374.30        38.91 o                         
   1  -3   6        491.53        487.53        45.01 o                         
   2  -3   6        154.86        154.27        32.51 o                         
   3  -3   6        127.01         47.04        38.50 o                         
   4  -3   6        243.85        416.51        35.89 o                         
   5  -3   6        528.82        513.96        25.62 o                         
   6  -3   6        478.31        485.90        28.34 o                         
   7  -3   6         99.59        108.81        26.53 o                         
   8  -3   6        237.93        304.94        25.67 o                         
   9  -3   6        179.89        212.22        24.80 o                         
  10  -3   6         74.62         58.09        24.37 o                         
  11  -3   6         46.81         20.99        26.75 o                         
 -12  -2   6        108.16        112.67        22.77 o                         
 -11  -2   6        434.91        369.86        27.38 o                         
 -10  -2   6        119.97        149.63        22.34 o                         
  -9  -2   6        631.90        665.06        25.58 o                         
  -8  -2   6        411.16        435.40        27.57 o                         
  -7  -2   6       1915.98       1980.41        55.60 o                         
  -6  -2   6         25.67         67.44        36.04 o                         
  -5  -2   6       3442.38       3116.67        47.91 o                         
  -4  -2   6       2824.52       2475.86        66.75 o                         
  -3  -2   6       3279.93       3174.13        75.77 o                         
  -1  -2   6       1391.27       1476.14        77.87 o                         
   0  -2   6      25187.53      23493.88       113.91 o                         
   1  -2   6       5899.23       5196.55        66.13 o                         
   2  -2   6      14389.32      14195.59       250.85 o                         
   3  -2   6         18.38         32.37        38.70 o                         
   4  -2   6       2196.09       2027.99        43.12 o                         
   5  -2   6       6264.82       6192.85        51.60 o                         
   6  -2   6       1010.69       1014.04        30.10 o                         
   7  -2   6         68.96        110.24        26.98 o                         
   8  -2   6         35.41         -0.21        29.86 o                         
   9  -2   6         21.78         33.75        27.81 o                         
  10  -2   6         45.33         49.17        25.24 o                         
  11  -2   6          1.55         25.09        22.18 o                         
 -12  -1   6          0.12          1.07        20.85 o                         
 -11  -1   6        154.53        155.27        25.15 o                         
 -10  -1   6         63.95        143.18        25.97 o                         
  -9  -1   6        273.00        313.04        35.43 o                         
  -8  -1   6        703.24        688.53        36.04 o                         
  -7  -1   6        275.59        289.02        28.35 o                         
  -6  -1   6         96.89         84.83        29.16 o                         
  -5  -1   6         21.84         54.78        30.33 o                         
  -4  -1   6       8122.35       8329.01       148.50 o                         
  -3  -1   6       2237.48       2164.56        74.25 o                         
  -1  -1   6        405.60        327.72        75.03 o                         
   0  -1   6      10842.96      11028.04        96.44 o                         
   1  -1   6        613.26        580.32        55.73 o                         
   2  -1   6       1015.59       1098.40        54.30 o                         
   3  -1   6       7783.36       7124.44        63.28 o                         
   4  -1   6       5000.08       4496.10        48.36 o                         
   5  -1   6       2731.18       2683.59        42.63 o                         
   6  -1   6       5700.53       6040.62        39.63 o                         
   7  -1   6        127.58        156.79        28.50 o                         
   8  -1   6        196.27        178.63        22.53 o                         
   9  -1   6        475.06        555.12        29.03 o                         
  10  -1   6        234.22        301.10        41.56 o                         
  11  -1   6         19.70         65.53        27.31 o                         
  12  -1   6        107.85         58.73        42.46 o                         
 -12   0   6         75.95         73.00        19.73 o                         
 -11   0   6         78.90         89.60        28.12 o                         
 -10   0   6        807.48        726.35        40.55 o                         
  -9   0   6         36.79         59.32        22.10 o                         
  -8   0   6        203.21        298.51        29.32 o                         
  -7   0   6         85.28         99.62        27.42 o                         
  -6   0   6       1632.79       1784.18        31.10 o                         
  -5   0   6        116.52        199.92        31.39 o                         
  -4   0   6       6938.88       6400.00        61.24 o                         
  -3   0   6         64.55         35.48        35.77 o                         
  -2   0   6        629.10        801.68        77.48 o                         
  -1   0   6      28872.78      28151.96       223.48 o                         
   0   0   6      19029.08      18722.01       147.42 o                         
   1   0   6       2210.07       2256.10        70.12 o                         
   2   0   6        103.02         94.03        54.72 o                         
   3   0   6       3999.50       4111.03        89.27 o                         
   4   0   6       4008.47       3881.65        53.46 o                         
   5   0   6       2038.86       2055.94        32.13 o                         
   6   0   6        160.26        190.81        24.82 o                         
   7   0   6        208.13        233.82        30.70 o                         
   8   0   6        362.04        368.87        31.06 o                         
   9   0   6         23.72         26.28        29.41 o                         
  10   0   6         80.64         82.78        25.98 o                         
  11   0   6        166.91        135.43        36.23 o                         
  12   0   6         10.82         32.50        30.19 o                         
 -12   1   6         43.45         29.43        25.39 o                         
 -11   1   6          0.68         -9.15        20.94 o                         
 -10   1   6        890.91        891.96        25.90 o                         
  -9   1   6        360.59        374.46        26.57 o                         
  -8   1   6        465.39        501.39        27.64 o                         
  -7   1   6       1600.67       1569.69        28.73 o                         
  -6   1   6       2766.18       2722.62        36.10 o                         
  -5   1   6       2368.27       2473.34        41.79 o                         
  -4   1   6       1710.69       1586.88        35.69 o                         
  -3   1   6      15388.35      14898.63       123.06 o                         
  -2   1   6      10017.56       9264.05        63.43 o                         
  -1   1   6       1066.51        780.60        52.65 o                         
   0   1   6       5299.64       5508.55       138.27 o                         
   1   1   6       5400.36       4880.57       100.68 o                         
   2   1   6         42.46        100.24        55.05 o                         
   3   1   6        489.80        397.60        48.20 o                         
   4   1   6        211.59        348.01        43.14 o                         
   5   1   6       9924.56       8648.96        79.48 o                         
   6   1   6       4468.40       5039.59        44.82 o                         
   7   1   6        262.31        297.48        25.88 o                         
   8   1   6        313.24        300.32        29.47 o                         
   9   1   6        982.42       1058.89        27.85 o                         
  10   1   6         28.18         33.66        33.72 o                         
  11   1   6        168.49        137.31        29.72 o                         
  12   1   6          0.14        -22.74        30.42 o                         
 -11   2   6          8.55         -0.18        24.40 o                         
 -10   2   6        126.79        133.73        22.25 o                         
  -9   2   6        145.38        163.69        35.98 o                         
  -8   2   6         61.29         81.31        20.65 o                         
  -7   2   6        352.07        432.14        22.16 o                         
  -6   2   6        268.18        261.86        24.83 o                         
  -5   2   6         18.85         11.31        22.18 o                         
  -4   2   6       1236.33       1112.59        30.01 o                         
  -3   2   6       4132.09       3676.31        35.94 o                         
  -2   2   6       1812.53       1990.99        36.33 o                         
  -1   2   6         41.91         29.02        42.39 o                         
   0   2   6          2.81         17.10        52.88 o                         
   1   2   6         21.18         22.60        55.93 o                         
   2   2   6        247.45        308.56        55.96 o                         
   3   2   6       5447.44       4927.76        89.22 o                         
   4   2   6       2299.00       2484.04        49.01 o                         
   5   2   6        419.58        472.87        35.47 o                         
   6   2   6          0.80         35.69        28.44 o                         
   7   2   6       3161.91       3346.66        37.16 o                         
   8   2   6         52.45         12.89        23.06 o                         
   9   2   6        465.46        431.81        30.65 o                         
  10   2   6        151.04        199.45        51.29 o                         
  11   2   6          2.65         14.33        31.24 o                         
  12   2   6         46.74         25.71        24.73 o                         
 -11   3   6          8.31         22.45        38.06 o                         
 -10   3   6        149.86        168.44        22.92 o                         
  -9   3   6        343.27        397.08        23.39 o                         
  -8   3   6         29.09         49.01        20.34 o                         
  -7   3   6       1531.60       1659.95        27.18 o                         
  -6   3   6        859.44        963.19        25.63 o                         
  -5   3   6       1102.78       1043.28        27.95 o                         
  -4   3   6         28.97         50.21        26.57 o                         
  -3   3   6       4391.90       3762.19        38.38 o                         
  -2   3   6        309.48        269.10        33.46 o                         
  -1   3   6       7938.08       7565.33        57.08 o                         
   0   3   6         10.76         23.70        44.82 o                         
   1   3   6        987.80       1030.47        47.58 o                         
   2   3   6        658.80        550.44        43.92 o                         
   3   3   6         58.13         58.25        40.62 o                         
   4   3   6        726.36        796.52        42.66 o                         
   5   3   6       1015.07       1028.06        57.49 o                         
   6   3   6       3155.99       2815.63        45.13 o                         
   7   3   6        495.73        465.47        57.90 o                         
   8   3   6        432.08        475.67        33.76 o                         
   9   3   6          1.27         39.32        25.32 o                         
  10   3   6       1087.72       1094.25        29.87 o                         
  11   3   6         14.47         34.15        40.75 o                         
  12   3   6        231.67        176.90        59.99 o                         
 -11   4   6          7.03         20.69        25.58 o                         
 -10   4   6         64.92         64.14        21.51 o                         
  -9   4   6        655.23        626.32        24.01 o                         
  -8   4   6         12.83         41.04        24.75 o                         
  -7   4   6        143.77        180.76        23.55 o                         
  -6   4   6         13.04         52.27        20.99 o                         
  -5   4   6       1466.48       1328.27        26.78 o                         
  -4   4   6        810.16        800.66        24.51 o                         
  -3   4   6        812.70        923.08        29.31 o                         
  -2   4   6        108.69        105.38        26.71 o                         
  -1   4   6       3366.89       3232.76        41.57 o                         
   0   4   6      13965.74      13411.11       137.04 o                         
   1   4   6         13.65         31.36        39.00 o                         
   2   4   6       1924.66       2426.73        49.42 o                         
   3   4   6       3160.20       3183.62        55.36 o                         
   4   4   6       8814.61       8376.40       124.56 o                         
   5   4   6         52.30         20.92        37.35 o                         
   6   4   6        210.58        272.04        44.99 o                         
   7   4   6        103.91        105.47        32.67 o                         
   8   4   6       1598.71       1778.54        71.92 o                         
   9   4   6        703.73        841.41        45.97 o                         
  10   4   6        567.82        523.83       128.48 o                         
  11   4   6         31.60         61.11        35.97 o                         
  12   4   6        298.23        215.26        26.41 o                         
 -11   5   6          4.27        -20.85        22.82 o                         
 -10   5   6         20.86         50.84        23.17 o                         
  -9   5   6        206.92        234.25        17.53 o                         
  -8   5   6         85.68         58.40        19.79 o                         
  -7   5   6          6.43         22.28        20.55 o                         
  -6   5   6          6.96         11.85        29.32 o                         
  -5   5   6        444.59        499.52        21.50 o                         
  -4   5   6        392.71        380.66        22.25 o                         
  -3   5   6         84.92        140.15        26.11 o                         
  -2   5   6       1975.38       1717.07        31.48 o                         
  -1   5   6        811.84        699.95        24.75 o                         
   0   5   6       1954.39       2022.32        33.40 o                         
   1   5   6       9452.23       8739.47        60.65 o                         
   2   5   6       1263.81       1321.61        45.88 o                         
   3   5   6          5.20         13.89        40.99 o                         
   4   5   6        205.29        260.19        51.21 o                         
   5   5   6       1259.72       1195.61        41.06 o                         
   6   5   6       1426.13       1280.09        55.75 o                         
   7   5   6        618.90        581.43        33.18 o                         
   8   5   6        152.40        131.58        24.04 o                         
   9   5   6         10.04         -1.54        36.51 o                         
  10   5   6         58.15         95.90        31.07 o                         
  11   5   6        159.68        178.66        30.95 o                         
  12   5   6         22.56         43.10        74.00 o                         
 -10   6   6         39.15         67.91        22.97 o                         
  -9   6   6         11.86         45.48        25.96 o                         
  -8   6   6        984.89       1005.94        30.46 o                         
  -7   6   6        112.02         73.63        19.71 o                         
  -6   6   6       1052.59        986.00        22.71 o                         
  -5   6   6       1183.25       1157.63        24.33 o                         
  -4   6   6       2835.73       2550.88        27.32 o                         
  -3   6   6        626.51        590.81        25.81 o                         
  -2   6   6        980.89       1070.41        27.75 o                         
  -1   6   6       1769.24       1521.19        36.88 o                         
   0   6   6      15155.28      13959.19       125.14 o                         
   1   6   6         23.30         50.19        38.95 o                         
   2   6   6         33.49         34.49        35.07 o                         
   3   6   6       2953.49       2925.68        50.95 o                         
   4   6   6       1675.82       1420.34        48.22 o                         
   5   6   6         21.40         22.00        52.88 o                         
   6   6   6        229.63        156.29        36.02 o                         
   7   6   6         70.96         82.39        32.33 o                         
   8   6   6        459.07        477.63        34.64 o                         
   9   6   6         20.12         95.64        64.10 o                         
  10   6   6        690.69        609.30        27.91 o                         
  11   6   6        104.36        114.23        22.89 o                         
  12   6   6         61.91         79.30        30.53 o                         
 -10   7   6         33.14         51.09        31.53 o                         
  -9   7   6         27.30         35.35        22.76 o                         
  -8   7   6         58.47         72.11        23.09 o                         
  -7   7   6        267.70        251.91        26.89 o                         
  -6   7   6        701.40        680.15        46.42 o                         
  -5   7   6         50.59         45.23        27.42 o                         
  -4   7   6        469.90        472.67        24.30 o                         
  -3   7   6        127.15        146.97        23.38 o                         
  -2   7   6       1205.25       1149.36        28.33 o                         
  -1   7   6        645.82        577.08        29.86 o                         
   0   7   6         52.59         47.70        23.62 o                         
   1   7   6       3763.11       3655.94        48.24 o                         
   2   7   6        413.98        417.88        34.06 o                         
   3   7   6        247.90        226.53        34.24 o                         
   4   7   6       1380.70       1562.85        44.57 o                         
   5   7   6       1551.35       1492.97        47.00 o                         
   6   7   6         22.75         52.59        33.57 o                         
   7   7   6         12.55         -2.79        32.69 o                         
   8   7   6        274.26        234.36        45.82 o                         
   9   7   6         27.73         75.87        43.62 o                         
  10   7   6         62.99        111.40        46.75 o                         
  11   7   6        373.61        279.30        33.08 o                         
  12   7   6        164.56        183.44        42.44 o                         
 -10   8   6          0.92         41.46        34.32 o                         
  -9   8   6        106.52        123.64        37.10 o                         
  -8   8   6        335.29        350.47        24.17 o                         
  -7   8   6        579.18        535.00        26.69 o                         
  -6   8   6         14.71         50.13        25.61 o                         
  -5   8   6        209.06        281.23        29.13 o                         
  -4   8   6        623.97        676.48        28.50 o                         
  -3   8   6       1764.61       1758.23        31.16 o                         
  -2   8   6       4821.46       4865.62        39.50 o                         
  -1   8   6       4020.86       4081.09        36.68 o                         
   0   8   6       3833.65       3374.28        41.26 o                         
   1   8   6       6613.35       6452.02        66.36 o                         
   2   8   6      12249.42      12401.84        69.06 o                         
   3   8   6        125.61        153.80        27.14 o                         
   4   8   6       8381.52       8349.03        63.03 o                         
   5   8   6       2623.33       2670.12        40.68 o                         
   6   8   6       1135.87       1248.60        45.01 o                         
   7   8   6        755.91        752.62        37.00 o                         
   8   8   6        269.01        231.76        33.33 o                         
   9   8   6        943.93        936.80        45.87 o                         
  10   8   6        204.38        262.29        40.87 o                         
  11   8   6         29.64         82.82        29.36 o                         
  12   8   6         35.01         48.47        44.11 o                         
  -9   9   6         19.98         31.65        25.25 o                         
  -8   9   6        159.54        110.16        25.80 o                         
  -7   9   6        257.17        297.59        26.83 o                         
  -6   9   6         16.98         22.60        25.22 o                         
  -5   9   6        203.93        174.58        25.21 o                         
  -4   9   6        204.04        227.28        26.03 o                         
  -3   9   6       1252.11       1328.14        30.00 o                         
  -2   9   6         49.96         73.34        22.73 o                         
  -1   9   6       3428.41       3447.51        33.09 o                         
   0   9   6       4715.04       4739.23        39.74 o                         
   1   9   6        762.79        767.89        68.07 o                         
   2   9   6         62.06         93.67        32.23 o                         
   3   9   6       5274.81       5181.74        49.90 o                         
   4   9   6       2356.71       2255.64        46.24 o                         
   5   9   6        747.26        662.86        32.38 o                         
   6   9   6        351.23        432.58        36.02 o                         
   7   9   6       1044.71       1206.76        43.54 o                         
   8   9   6         61.95        100.71        42.93 o                         
   9   9   6         94.59        166.29        30.09 o                         
  10   9   6        429.77        425.10        45.19 o                         
  11   9   6          3.79        -14.75        42.83 o                         
  12   9   6        214.09        154.43        42.29 o                         
  -9  10   6        101.29         49.94        22.22 o                         
  -8  10   6        482.76        397.82        43.65 o                         
  -7  10   6         24.12         68.94        22.28 o                         
  -6  10   6        457.93        348.06        26.34 o                         
  -5  10   6         14.40         18.96        26.14 o                         
  -4  10   6        179.31        265.04        43.26 o                         
  -3  10   6         28.89         49.44        25.04 o                         
  -2  10   6        863.57        906.14        28.23 o                         
  -1  10   6        262.74        317.72        33.30 o                         
   0  10   6       4304.41       4422.05        34.92 o                         
   1  10   6       2610.55       2615.19        41.40 o                         
   2  10   6       2144.40       2215.29        39.31 o                         
   3  10   6        959.64       1012.33        50.72 o                         
   4  10   6       1429.83       1383.62        48.69 o                         
   5  10   6        318.54        304.74        35.44 o                         
   6  10   6         14.90         27.68        33.74 o                         
   7  10   6        118.30        136.66        28.56 o                         
   8  10   6        683.74        724.93        41.43 o                         
   9  10   6          2.77          7.40        32.15 o                         
  10  10   6        717.81        758.01        45.63 o                         
  11  10   6          3.65        -11.66        44.01 o                         
  12  10   6          0.53          2.11        42.25 o                         
  -8  11   6          7.64         42.82        24.82 o                         
  -7  11   6          0.32         47.25        24.25 o                         
  -6  11   6        360.35        401.12        23.87 o                         
  -5  11   6        106.75        130.45        25.25 o                         
  -4  11   6        139.87        165.12        26.07 o                         
  -3  11   6        344.00        385.69        29.47 o                         
  -2  11   6        738.24        813.41        27.90 o                         
  -1  11   6        567.31        594.08        32.61 o                         
   0  11   6        328.61        398.41        26.73 o                         
   1  11   6       2137.81       2281.49        39.72 o                         
   2  11   6        415.37        454.35        31.58 o                         
   3  11   6        851.13        806.02        37.98 o                         
   4  11   6        487.77        513.29        32.48 o                         
   5  11   6       6250.24       6646.06        41.05 o                         
   6  11   6        661.42        681.22        36.50 o                         
   7  11   6        111.61        146.73        33.64 o                         
   8  11   6        675.14        695.90        38.22 o                         
   9  11   6       1124.64       1109.94        47.98 o                         
  10  11   6         35.68         13.77        31.41 o                         
  11  11   6         34.07         41.12        30.24 o                         
  -7  12   6         12.42         31.99        26.84 o                         
  -6  12   6          5.99         62.05        21.43 o                         
  -5  12   6         98.42         63.16        19.52 o                         
  -4  12   6         26.50         33.73        21.32 o                         
  -3  12   6        317.37        400.58        26.49 o                         
  -2  12   6        683.56        756.48        23.68 o                         
  -1  12   6         14.63          2.73        24.39 o                         
   0  12   6        631.59        646.44        27.13 o                         
   1  12   6        880.44        859.67        38.55 o                         
   2  12   6        120.92        127.69        30.02 o                         
   3  12   6       1516.81       1552.19        31.87 o                         
   4  12   6          6.43         18.92        43.00 o                         
   5  12   6         83.38        110.10        25.18 o                         
   6  12   6         26.81         17.38        22.22 o                         
   7  12   6       1623.25       1837.14        81.04 o                         
   8  12   6         16.33         23.74        33.41 o                         
   9  12   6        217.44        183.86        27.09 o                         
  10  12   6         12.74        -28.03        42.83 o                         
  11  12   6        161.79         40.24        33.23 o                         
  -7  13   6          1.95         16.28        18.62 o                         
  -6  13   6          4.59         15.01        20.62 o                         
  -5  13   6         22.96         18.40        21.10 o                         
  -4  13   6          3.28        -10.85        18.82 o                         
  -3  13   6         78.78        131.09        24.89 o                         
  -2  13   6        217.03        237.47        21.87 o                         
  -1  13   6        364.20        388.67        20.05 o                         
   0  13   6         47.96         71.73        24.39 o                         
   1  13   6         10.13         29.59        30.54 o                         
   2  13   6        652.89        753.76        32.13 o                         
   3  13   6        296.48        336.44        31.58 o                         
   4  13   6          3.04         50.03        29.69 o                         
   5  13   6         41.73         74.87        29.40 o                         
   6  13   6        823.76        873.75        24.96 o                         
   7  13   6        222.90        245.57        34.69 o                         
   8  13   6        196.42        152.91        27.21 o                         
   9  13   6         28.51         55.46        26.60 o                         
  10  13   6        290.00        362.32        43.72 o                         
  -6  14   6          9.25         72.31        24.87 o                         
  -5  14   6        164.82        140.08        24.84 o                         
  -4  14   6          0.77          5.65        20.89 o                         
  -3  14   6         12.18          4.52        24.06 o                         
  -2  14   6        224.34        267.32        25.27 o                         
  -1  14   6        296.23        296.97        22.26 o                         
   0  14   6        394.08        419.78        26.19 o                         
   1  14   6          1.94          4.84        30.53 o                         
   2  14   6         11.01         56.65        29.90 o                         
   3  14   6        394.75        495.94        49.62 o                         
   4  14   6       1020.92       1138.74        56.11 o                         
   5  14   6         22.23         55.81        29.35 o                         
   6  14   6          0.71          5.43        24.09 o                         
   7  14   6         22.54         55.15        21.69 o                         
   8  14   6        420.25        457.43        27.43 o                         
   9  14   6          3.54         -1.99        25.72 o                         
  10  14   6        198.80        130.74        33.44 o                         
  -5  15   6        150.79        124.96        25.53 o                         
  -4  15   6         27.41         56.90        20.22 o                         
  -3  15   6         50.14         46.24        20.77 o                         
  -2  15   6         23.41         39.74        21.75 o                         
  -1  15   6        268.75        266.71        25.81 o                         
   0  15   6         53.55         63.77        21.60 o                         
   1  15   6         79.82         70.30        24.91 o                         
   2  15   6        176.90        171.55        24.77 o                         
   3  15   6         20.23         50.86        29.75 o                         
   4  15   6          3.28         42.58        28.59 o                         
   5  15   6         51.67         69.01        27.18 o                         
   6  15   6        233.47        224.20        22.60 o                         
   7  15   6         48.90         89.76        24.71 o                         
   8  15   6          8.37          8.07        21.94 o                         
   9  15   6          3.79          7.65        22.70 o                         
  -4  16   6        165.71        126.97        21.34 o                         
  -3  16   6          8.50         78.51        23.89 o                         
  -2  16   6          4.08          6.70        24.16 o                         
  -1  16   6         61.04         94.39        24.43 o                         
   0  16   6       1194.49       1303.92        33.85 o                         
   1  16   6         73.44        104.83        31.58 o                         
   2  16   6         15.23         31.96        29.74 o                         
   3  16   6         40.90         85.48        32.30 o                         
   4  16   6        685.74        798.29        34.10 o                         
   5  16   6        126.81        107.93        28.63 o                         
   6  16   6         21.12         39.05        23.68 o                         
   7  16   6          5.76          7.08        23.79 o                         
   8  16   6        162.37        191.40        24.55 o                         
  -2  17   6        149.27         55.37        24.31 o                         
  -1  17   6          8.63         13.22        24.22 o                         
   0  17   6        106.61         86.33        29.64 o                         
   1  17   6         49.32         37.17        29.66 o                         
   2  17   6          7.11         23.88        23.83 o                         
   3  17   6          2.35          1.84        24.65 o                         
   4  17   6        114.90        141.71        62.63 o                         
   5  17   6         23.72         18.90        28.43 o                         
   6  17   6        290.06        303.73        59.52 o                         
   7  17   6         11.43         23.75        24.07 o                         
  -1  18   6         16.68         16.97        29.32 o                         
   0  18   6         67.16         59.90        37.98 o                         
   1  18   6        424.16        270.83        23.48 o                         
   2  18   6         29.52         44.42        29.50 o                         
   3  18   6          4.45         -5.73        29.06 o                         
   4  18   6        220.89        221.48        30.06 o                         
   5  18   6        269.58        315.33        94.05 o                         
   6  18   6         42.20         68.59        20.71 o                         
  -2 -17   7        107.18         69.20        40.78 o                         
  -6 -16   7          0.90        -10.63        27.89 o                         
  -5 -16   7         32.41         60.18        39.70 o                         
  -4 -16   7        308.16        201.47        30.39 o                         
  -3 -16   7        267.17        247.84        42.69 o                         
  -2 -16   7         55.44         52.15        27.98 o                         
  -1 -16   7         75.87         88.61        41.46 o                         
   0 -16   7         76.43         41.32        29.26 o                         
   1 -16   7         98.53         59.37        29.26 o                         
  -7 -15   7          1.52        -23.43        28.47 o                         
  -6 -15   7          8.54         40.19        40.24 o                         
  -5 -15   7        816.72        649.12        43.03 o                         
  -4 -15   7          2.40         57.39        38.72 o                         
  -3 -15   7         63.27        119.92        29.11 o                         
  -2 -15   7         63.43        112.52        29.65 o                         
  -1 -15   7        740.17        663.82        33.03 o                         
   0 -15   7        161.25        160.92        29.76 o                         
   1 -15   7        265.36        202.41        29.84 o                         
   2 -15   7         83.53         41.08        51.83 o                         
   3 -15   7        343.39        206.77        26.49 o                         
  -8 -14   7         34.90         21.64        51.65 o                         
  -7 -14   7        677.85        493.56        33.28 o                         
  -6 -14   7         49.91        -10.68        40.43 o                         
  -5 -14   7         61.85         85.23        41.07 o                         
  -4 -14   7        167.17        170.70        30.68 o                         
  -3 -14   7        312.71        297.63        31.81 o                         
  -2 -14   7        271.06        264.01        32.64 o                         
  -1 -14   7        301.06        336.29        29.76 o                         
   0 -14   7        590.74        555.71        72.63 o                         
   1 -14   7         46.76         49.99        36.14 o                         
   2 -14   7        342.09        310.83        30.82 o                         
   3 -14   7          3.49          3.62        22.40 o                         
   4 -14   7          3.85         49.05        29.38 o                         
  -9 -13   7         68.12         54.77        23.63 o                         
  -8 -13   7        356.94        385.94        43.89 o                         
  -7 -13   7        291.01        292.54        40.78 o                         
  -6 -13   7        100.59         -6.47        40.33 o                         
  -5 -13   7        539.60        603.20        31.32 o                         
  -4 -13   7        965.11       1060.45        45.63 o                         
  -3 -13   7        530.44        575.36        42.29 o                         
  -2 -13   7          3.09         -9.65        29.90 o                         
  -1 -13   7        297.11        307.10        30.80 o                         
   0 -13   7       1551.16       1739.65        69.13 o                         
   1 -13   7         17.80         19.03        23.36 o                         
   2 -13   7         10.15         54.84        24.23 o                         
   3 -13   7         43.30         75.13        45.14 o                         
   4 -13   7        835.94        685.25        25.19 o                         
   5 -13   7         44.80         55.18        30.06 o                         
 -10 -12   7         66.62         71.48        36.05 o                         
  -9 -12   7         65.28         43.57        20.32 o                         
  -8 -12   7        217.96        213.57        29.80 o                         
  -7 -12   7        197.99        193.68        20.91 o                         
  -6 -12   7        633.31        658.97        45.23 o                         
  -5 -12   7        258.56        273.03        30.78 o                         
  -4 -12   7        240.83        225.93        31.81 o                         
  -3 -12   7          3.36         43.37        40.87 o                         
  -2 -12   7       1383.22       1375.18        35.63 o                         
  -1 -12   7         45.58         30.70        23.77 o                         
   0 -12   7        236.60        312.25        31.12 o                         
   1 -12   7          8.75         75.30        30.77 o                         
   2 -12   7         10.50         52.93        29.14 o                         
   3 -12   7        176.89        142.64        33.37 o                         
   4 -12   7        202.96        164.16        35.80 o                         
   5 -12   7         91.59         75.70        49.18 o                         
   6 -12   7          7.53          1.46        24.63 o                         
 -10 -11   7         82.43         49.65        29.60 o                         
  -9 -11   7          1.43        -14.18        39.70 o                         
  -8 -11   7        543.74        619.65        31.24 o                         
  -7 -11   7        266.45        321.04        29.90 o                         
  -6 -11   7        567.50        544.44        43.52 o                         
  -5 -11   7        855.49        764.24        34.06 o                         
  -4 -11   7         11.81         44.35        42.15 o                         
  -3 -11   7        150.45        207.55        29.90 o                         
  -2 -11   7       2689.10       2615.00        41.51 o                         
  -1 -11   7        473.81        552.40        30.78 o                         
   0 -11   7        310.95        339.33        23.97 o                         
   1 -11   7        800.31        878.76        31.86 o                         
   2 -11   7         42.35         40.13        25.07 o                         
   3 -11   7        221.86        276.83        30.43 o                         
   4 -11   7          6.18         10.15        40.19 o                         
   5 -11   7        784.70        799.46        33.71 o                         
   6 -11   7          8.78         25.57        19.03 o                         
   7 -11   7          6.78         23.52        18.92 o                         
 -10 -10   7        236.98        269.68        43.35 o                         
  -9 -10   7          3.67          9.61        42.69 o                         
  -8 -10   7         16.11         22.48        22.15 o                         
  -7 -10   7        598.77        508.30        32.50 o                         
  -6 -10   7        541.50        560.71        41.22 o                         
  -5 -10   7          3.62         70.62        39.65 o                         
  -4 -10   7        275.52        303.66        43.57 o                         
  -3 -10   7        251.73        301.06        42.93 o                         
  -2 -10   7       1190.06       1146.60        37.49 o                         
  -1 -10   7       1209.49       1186.95        33.63 o                         
   0 -10   7       2415.04       2395.85        32.77 o                         
   1 -10   7         17.23          2.27        24.48 o                         
   2 -10   7        320.20        373.86        69.74 o                         
   3 -10   7        664.19        743.15        40.06 o                         
   4 -10   7         89.86        126.93        25.42 o                         
   5 -10   7         19.19         64.11        25.14 o                         
   6 -10   7         43.14         56.35        23.01 o                         
   7 -10   7        153.10        178.94        29.04 o                         
   8 -10   7         14.72         24.42        24.05 o                         
 -11  -9   7         89.75         54.65        25.14 o                         
 -10  -9   7          5.79         38.08        31.10 o                         
  -9  -9   7         16.88         23.72        29.45 o                         
  -8  -9   7         25.04        -43.96        43.96 o                         
  -7  -9   7        111.85        123.20        35.43 o                         
  -6  -9   7        135.70        111.26        23.80 o                         
  -5  -9   7        291.43        395.79        42.15 o                         
  -4  -9   7        912.81        959.68        36.02 o                         
  -3  -9   7        282.11        347.42        45.43 o                         
  -2  -9   7        475.29        565.75        45.09 o                         
  -1  -9   7          1.47         43.43        21.71 o                         
   0  -9   7       1140.64       1134.89        33.20 o                         
   1  -9   7        410.08        425.96        32.90 o                         
   2  -9   7        354.39        378.52        32.42 o                         
   3  -9   7         19.00         16.86        29.56 o                         
   4  -9   7        194.17        238.83        54.20 o                         
   5  -9   7          8.96          6.40        32.43 o                         
   6  -9   7         65.23        132.55        25.39 o                         
   7  -9   7         45.81         76.77        22.08 o                         
   8  -9   7        166.27        135.77        29.18 o                         
   9  -9   7          1.01        -27.24        27.24 o                         
 -11  -8   7        105.99         92.96        32.73 o                         
 -10  -8   7        172.52        168.97        31.89 o                         
  -9  -8   7        933.66        916.50        35.89 o                         
  -8  -8   7         10.16         40.87        29.75 o                         
  -7  -8   7        296.90        309.29        31.86 o                         
  -6  -8   7        154.67        201.34        55.43 o                         
  -5  -8   7       4330.56       4670.36        62.73 o                         
  -4  -8   7       2433.33       2255.22        53.22 o                         
  -3  -8   7       1191.51       1217.47        46.75 o                         
  -2  -8   7       1308.95       1440.02        51.90 o                         
  -1  -8   7       4019.09       3774.64        44.89 o                         
   0  -8   7         10.28         17.10        31.08 o                         
   1  -8   7        134.86        143.21        24.28 o                         
   2  -8   7        595.76        601.37        28.50 o                         
   3  -8   7         46.46         46.58        34.77 o                         
   4  -8   7         45.64         84.87        37.17 o                         
   5  -8   7         63.13         94.42        54.30 o                         
   6  -8   7         81.08         49.54        31.14 o                         
   7  -8   7         33.84         62.59        24.23 o                         
   8  -8   7        114.68        123.13        21.50 o                         
   9  -8   7        241.65        183.58        28.15 o                         
 -11  -7   7          0.46          4.05        30.72 o                         
 -10  -7   7        433.33        400.46        35.75 o                         
  -9  -7   7         35.14         23.92        25.44 o                         
  -8  -7   7          0.42         -1.57        31.71 o                         
  -7  -7   7         28.78         50.09        32.10 o                         
  -6  -7   7       3632.05       3599.18        58.76 o                         
  -5  -7   7          4.26         66.60        42.59 o                         
  -4  -7   7        983.69        967.23        36.71 o                         
  -3  -7   7          5.50         12.45        44.65 o                         
  -2  -7   7       4431.47       4728.98        64.59 o                         
  -1  -7   7       1433.35       1488.34        38.89 o                         
   0  -7   7        116.35        146.33        25.44 o                         
   1  -7   7         11.31         26.24        42.98 o                         
   2  -7   7       1095.52       1288.23        35.51 o                         
   3  -7   7       1735.43       1733.86        33.12 o                         
   4  -7   7        117.09        145.00        27.08 o                         
   5  -7   7         38.67         50.50        23.87 o                         
   6  -7   7         30.47         37.82        26.15 o                         
   7  -7   7        257.63        290.63        32.19 o                         
   8  -7   7        308.87        312.19        23.32 o                         
   9  -7   7        363.44        295.87        35.78 o                         
  10  -7   7          1.37          6.25        24.59 o                         
 -11  -6   7          4.95        -15.43        30.82 o                         
 -10  -6   7        382.96        460.18        49.89 o                         
  -9  -6   7         42.33         80.50        34.33 o                         
  -8  -6   7        260.19        318.88        32.08 o                         
  -7  -6   7       1786.85       1731.91        52.98 o                         
  -6  -6   7        634.46        691.12        48.76 o                         
  -5  -6   7        703.94        624.76        35.29 o                         
  -4  -6   7       3481.10       3841.24        60.92 o                         
  -3  -6   7       4705.45       4552.89        67.39 o                         
  -2  -6   7       2697.72       2765.84        62.14 o                         
  -1  -6   7       6667.53       6993.68        97.36 o                         
   0  -6   7        496.10        359.71        26.23 o                         
   1  -6   7       2868.76       2876.42        43.27 o                         
   2  -6   7        187.09        244.08        26.97 o                         
   3  -6   7       2059.19       2086.96        33.50 o                         
   4  -6   7        201.53        225.56        53.98 o                         
   5  -6   7        761.86        771.82        31.86 o                         
   6  -6   7         17.41         59.45        33.55 o                         
   7  -6   7         60.93         62.79        19.57 o                         
   8  -6   7         84.76         47.28        21.13 o                         
   9  -6   7          5.24         -5.38        21.45 o                         
  10  -6   7         14.52         -1.93        23.78 o                         
 -12  -5   7        126.53        144.90        31.62 o                         
 -11  -5   7         53.36         52.97        30.71 o                         
 -10  -5   7         28.79         70.83        29.26 o                         
  -9  -5   7       1128.77       1197.05        52.00 o                         
  -8  -5   7         99.48         83.71        31.59 o                         
  -7  -5   7         18.57         19.31        45.33 o                         
  -6  -5   7         15.25         72.92        44.11 o                         
  -5  -5   7       4529.78       4304.17        54.30 o                         
  -3  -5   7         16.28         41.51        46.66 o                         
  -2  -5   7       1352.65       1220.21        58.76 o                         
  -1  -5   7       6118.96       5919.17        84.27 o                         
   0  -5   7       6242.87       6145.95        53.77 o                         
   1  -5   7       2196.51       2470.80        62.76 o                         
   2  -5   7        202.63        149.75        34.54 o                         
   3  -5   7       2314.91       2276.46        46.88 o                         
   4  -5   7        536.35        515.40        65.84 o                         
   5  -5   7        299.22        384.53        43.67 o                         
   6  -5   7         66.09        102.59        39.75 o                         
   7  -5   7        883.59       1054.63        60.71 o                         
   8  -5   7        149.50        249.63        25.04 o                         
   9  -5   7        304.41        353.02        24.17 o                         
  10  -5   7          2.31         44.33        36.75 o                         
 -12  -4   7         12.83         16.79        30.60 o                         
 -11  -4   7        115.50         19.34        46.02 o                         
 -10  -4   7         31.41          9.06        30.63 o                         
  -9  -4   7        770.87        883.05        34.98 o                         
  -8  -4   7        153.04        154.30        33.14 o                         
  -7  -4   7        717.94        826.28        37.42 o                         
  -6  -4   7          2.55          1.96        47.49 o                         
  -5  -4   7       1555.88       1375.47        56.80 o                         
  -4  -4   7        219.78        335.81        52.83 o                         
  -3  -4   7       1797.70       1948.68        62.14 o                         
  -2  -4   7        716.83        942.24        55.13 o                         
  -1  -4   7       8551.71       8598.85       117.91 o                         
   0  -4   7         69.98         87.68        30.99 o                         
   1  -4   7       6113.32       6234.56        56.20 o                         
   2  -4   7       3717.65       4019.90        50.53 o                         
   3  -4   7        190.33        211.66        25.46 o                         
   4  -4   7        207.09        258.93        34.66 o                         
   5  -4   7          1.74         -5.84        33.94 o                         
   6  -4   7        417.54        402.31        27.76 o                         
   7  -4   7        307.89        350.40        29.60 o                         
   8  -4   7         18.63         59.03        26.85 o                         
   9  -4   7         59.49         47.20        22.36 o                         
  10  -4   7         36.40         55.63        19.13 o                         
  11  -4   7          7.22         36.81        27.46 o                         
 -12  -3   7          2.15         19.03        26.31 o                         
 -11  -3   7        101.02         98.59        31.62 o                         
 -10  -3   7         52.12         69.28        31.55 o                         
  -9  -3   7         58.71         89.95        32.49 o                         
  -8  -3   7        412.40        458.72        33.96 o                         
  -7  -3   7       1247.26       1376.69        46.58 o                         
  -6  -3   7        530.08        566.36        35.90 o                         
  -5  -3   7        511.65        444.07        52.88 o                         
  -4  -3   7       5979.84       5380.15        76.70 o                         
  -2  -3   7         29.65         33.08        52.10 o                         
  -1  -3   7       1210.71       1143.41        44.08 o                         
   0  -3   7      31784.83      30167.39       134.50 o                         
   1  -3   7       2998.95       3378.45        59.28 o                         
   2  -3   7        137.31        185.64        40.78 o                         
   3  -3   7        443.56        487.57        38.12 o                         
   4  -3   7       5231.51       4797.42        82.73 o                         
   5  -3   7        321.38        320.83        27.65 o                         
   6  -3   7          2.99         47.82        28.72 o                         
   7  -3   7        579.41        619.49        24.20 o                         
   8  -3   7        697.97        807.28        38.25 o                         
   9  -3   7        420.67        430.97        24.11 o                         
  10  -3   7          1.34         22.45        41.49 o                         
  11  -3   7          9.93         32.67        19.07 o                         
 -12  -2   7         29.05         70.66        31.12 o                         
 -11  -2   7        344.45        294.44        38.28 o                         
 -10  -2   7        395.44        469.88        31.83 o                         
  -9  -2   7         53.62         44.07        31.34 o                         
  -8  -2   7        309.54        320.27        26.21 o                         
  -7  -2   7        883.74        842.40        35.94 o                         
  -6  -2   7       3602.93       3554.52        50.06 o                         
  -5  -2   7        156.04        203.46        38.22 o                         
  -4  -2   7       1651.95       1387.68        48.27 o                         
  -3  -2   7       1423.82       1414.43        49.06 o                         
  -2  -2   7      14068.59      14375.96       119.73 o                         
  -1  -2   7        667.17        581.98        67.24 o                         
   0  -2   7       5714.73       5661.97        65.89 o                         
   1  -2   7       8264.16       8078.06        66.13 o                         
   2  -2   7      11777.81      10676.61       124.78 o                         
   3  -2   7         14.20         30.54        41.00 o                         
   4  -2   7        601.74        694.87        33.75 o                         
   5  -2   7       1474.10       1439.67        40.12 o                         
   6  -2   7       2451.73       2521.23        54.51 o                         
   7  -2   7        118.21        113.39        27.05 o                         
   8  -2   7        326.11        301.22        19.98 o                         
   9  -2   7          9.64        -25.45        25.45 o                         
  10  -2   7         46.50         30.44        22.17 o                         
  11  -2   7          0.16         32.71        24.26 o                         
 -12  -1   7         32.40        -12.72        22.84 o                         
 -11  -1   7        147.97        153.45        27.59 o                         
 -10  -1   7        208.87        215.65        22.08 o                         
  -9  -1   7        185.28        157.81        25.45 o                         
  -8  -1   7        449.55        502.13        25.54 o                         
  -7  -1   7        668.19        732.53        21.76 o                         
  -6  -1   7        533.95        548.05        29.79 o                         
  -5  -1   7        410.45        430.47        38.76 o                         
  -4  -1   7        561.59        388.11        39.04 o                         
  -3  -1   7       1068.28        995.95        64.45 o                         
  -1  -1   7       8301.71       7868.17       120.95 o                         
   0  -1   7       2352.98       2028.77        56.64 o                         
   1  -1   7       7960.82       7233.43        81.16 o                         
   2  -1   7       9531.65       9712.14       162.39 o                         
   3  -1   7         35.55         17.48        31.91 o                         
   4  -1   7         43.38         41.09        38.45 o                         
   5  -1   7      12755.57      12813.43        64.34 o                         
   6  -1   7        126.04        165.75        27.14 o                         
   7  -1   7        762.17        734.97        25.92 o                         
   8  -1   7         41.57         94.72        26.25 o                         
   9  -1   7        711.78        703.84        29.89 o                         
  10  -1   7         25.48         55.93        18.74 o                         
  11  -1   7        265.09        232.86        27.01 o                         
  12  -1   7         11.69         23.85        22.54 o                         
 -12   0   7         57.56         51.97        21.78 o                         
 -11   0   7         13.51          9.93        22.13 o                         
 -10   0   7        884.51        837.53        28.51 o                         
  -9   0   7          6.09        -10.99        21.14 o                         
  -8   0   7          8.19         54.05        26.87 o                         
  -7   0   7       1093.71       1083.13        30.58 o                         
  -6   0   7       5102.09       5161.92       100.84 o                         
  -5   0   7        458.96        457.01        30.78 o                         
  -4   0   7       4089.86       4197.93        42.44 o                         
  -3   0   7        967.02        935.16        38.45 o                         
  -2   0   7      12432.76      11265.05       139.67 o                         
  -1   0   7       2625.20       2217.29        85.13 o                         
   0   0   7        822.08        840.95        54.47 o
[truncated: 621,676 more chars]
